# Supplementary material for: Real-time detection of neural oscillation bursts allows behaviourally relevant neurofeedback
Source: Commun Biol. 2020 Feb 14;3:72. doi: 10.1038/s42003-020-0801-z (PMC7021904; doi:10.1038/s42003-020-0801-z)
Supplement: Supplementary file 3 — Supplementary Data 1 [file 42003_2020_801_MOESM3_ESM.xlsx]

## Sheet: Sheet1
Trained rats, sessions 1-3							Trained rats, sessions 7-9							Sham rats, sessions 1-3							Sham rats, sessions 7-9
Maxima freq (Hz)	freq span (Hz)	Duration (ms)	power (mV)^2	Power (ratio to 98th percentile)	Power (ratio to median)		Maxima freq (Hz)	freq span (Hz)	Duration (ms)	power (mV)^2	Power (ratio to 98th percentile)	Power (ratio to median)		Maxima freq (Hz)	freq span (Hz)	Duration (ms)	power (mV)^2	Power (ratio to 98th percentile)	Power (ratio to median)		Maxima freq (Hz)	freq span (Hz)	Duration (ms)	power (mV)^2	Power (ratio to 98th percentile)	Power (ratio to median)
29	12	51.2	7.76703e+07	1.43764	8.6635		17	3	71.68	1.43017e+08	1.16156	7.29895		30	14	71.68	1.44026e+08	2.03088	11.959		26	3	10.24	1.03296e+08	1.03057	6.38276
22	12	92.16	1.13535e+08	1.45369	8.83502		27	3	30.72	6.84655e+07	1.09537	6.68434		29	10	92.16	1.48613e+08	2.05379	12.0973		15	2	51.2	1.75564e+08	1.06811	6.45032
20	7	153.6	2.20921e+08	2.54734	14.9348		24	6	30.72	7.88209e+07	1.08237	6.61921		19	9	92.16	1.48128e+08	1.40198	8.30751		20	4	81.92	1.75538e+08	1.25426	8.19882
23	1	30.72	7.66306e+07	1.03228	6.36893		17	1	61.44	1.29251e+08	1.04976	6.59639		30	3	71.68	7.86059e+07	1.10841	6.52697		16	4	122.88	2.19898e+08	1.37223	8.45702
21	9	102.4	1.60832e+08	1.96176	11.6716		16	2	81.92	1.60366e+08	1.19361	7.53653		15	3	225.28	2.05122e+08	1.5646	9.34045		22	2	20.48	1.25513e+08	1.02388	6.48482
26	8	71.68	9.45408e+07	1.51276	9.30826		25	5	92.16	9.00083e+07	1.31193	8.00902		22	8	61.44	1.22895e+08	1.36936	8.14288		16	1	71.68	1.70109e+08	1.06153	6.54219
15	4	327.68	1.81571e+08	1.43586	8.38172		20	3	81.92	1.1535e+08	1.1935	7.33722		17	2	81.92	1.27794e+08	1.08806	6.4546		17	1	81.92	1.70974e+08	1.08611	6.86952
25	5	122.88	9.41954e+07	1.42897	8.86328		19	3	112.64	1.26574e+08	1.1959	7.49069		19	3	133.12	1.32376e+08	1.2529	7.42409		24	4	61.44	1.36259e+08	1.25253	7.75317
15	2	327.68	1.47789e+08	1.16871	6.82225		29	5	51.2	6.9547e+07	1.21952	7.36145		17	4	61.44	1.35516e+08	1.15381	6.84465		22	3	51.2	1.3253e+08	1.08112	6.84736
15	1	40.96	1.32938e+08	1.05126	6.13668		18	2	20.48	1.16159e+08	1.01658	6.42245		15	3	133.12	1.80439e+08	1.37633	8.21649		24	12	92.16	2.32066e+08	2.13322	13.2046
21	6	143.36	1.4855e+08	1.81195	10.7804		15	5	143.36	2.68679e+08	1.85829	11.5313		24	6	71.68	1.11107e+08	1.34062	8.01378		23	8	122.88	2.28431e+08	1.98382	12.3879
26	9	81.92	1.08097e+08	1.72967	10.643		19	7	133.12	2.39696e+08	2.26469	14.1852		26	3	71.68	9.05709e+07	1.16458	6.83949		16	3	112.64	2.13196e+08	1.3304	8.19924
27	7	51.2	7.3564e+07	1.24366	7.52404		20	1	20.48	9.83293e+07	1.01739	6.25454		30	11	71.68	1.14695e+08	1.61729	9.52362		30	3	20.48	9.03103e+07	1.04236	6.30628
23	2	40.96	7.91962e+07	1.06684	6.58217		19	2	30.72	1.0944e+08	1.03401	6.47669		27	2	30.72	8.07668e+07	1.0613	6.26228		25	1	10.24	1.05681e+08	1.01562	6.28381
18	9	184.32	3.25842e+08	3.25786	18.7777		15	2	51.2	1.53704e+08	1.06308	6.59671		22	7	92.16	1.46806e+08	1.6358	9.72725		27	3	81.92	1.04582e+08	1.08314	6.69121
20	20	61.44	1.19727e+08	1.38052	8.09389		22	3	51.2	9.21037e+07	1.10947	6.76218		30	5	61.44	8.8064e+07	1.24177	7.31232		19	4	92.16	1.75805e+08	1.18522	7.84274
19	4	153.6	1.33818e+08	1.4321	8.36215		19	5	102.4	1.57775e+08	1.49068	9.33712		23	3	92.16	1.02964e+08	1.19321	7.13854		28	4	40.96	1.03241e+08	1.11788	6.83528
26	9	92.16	1.19671e+08	1.91487	11.7825		18	3	61.44	1.31341e+08	1.14945	7.26188		26	8	61.44	1.08605e+08	1.39647	8.20136		15	1	30.72	1.69978e+08	1.03412	6.24506
30	8	102.4	9.4306e+07	1.82054	11.0105		24	3	40.96	8.04595e+07	1.10488	6.75683		19	6	92.16	1.59594e+08	1.51051	8.95058		18	5	153.6	2.94197e+08	1.92009	12.4736
25	1	20.48	6.73076e+07	1.02108	6.33329		29	3	40.96	6.37734e+07	1.11828	6.75032		23	1	10.24	8.67816e+07	1.00568	6.0166		18	3	40.96	1.67595e+08	1.09382	7.10582
21	13	102.4	1.73492e+08	2.11618	12.5904		18	5	112.64	1.83934e+08	1.60973	10.1698		28	6	51.2	9.32042e+07	1.26194	7.41283		15	11	92.16	2.17096e+08	1.32078	7.97622
27	2	30.72	6.30916e+07	1.06662	6.45294		17	4	143.36	1.81361e+08	1.47299	9.25585		28	8	30.72	8.69171e+07	1.17682	6.9128		22	13	92.16	2.12456e+08	1.73312	10.9769
15	2	133.12	1.53046e+08	1.21028	7.06492		16	3	81.92	1.57612e+08	1.17311	7.40711		17	3	51.2	1.32562e+08	1.12865	6.69541		27	3	71.68	1.15541e+08	1.19666	7.39243
29	10	92.16	1.02968e+08	1.9059	11.4853		15	2	102.4	1.69692e+08	1.17366	7.28292		15	3	112.64	1.65822e+08	1.26483	7.55086		29	10	71.68	1.44875e+08	1.62936	9.83805
25	5	102.4	1.0226e+08	1.55132	9.62212		30	2	10.24	5.56804e+07	1.01172	6.13662		25	3	30.72	8.43209e+07	1.0534	6.24736		21	7	133.12	2.53337e+08	1.94501	12.4022
27	9	92.16	1.2691e+08	2.14552	12.9802		27	10	133.12	1.58564e+08	2.53686	15.4808		30	4	61.44	8.65696e+07	1.2207	7.18824		22	7	143.36	2.37811e+08	1.93995	12.2869
30	2	10.24	5.22112e+07	1.00792	6.0958		21	40	389.12	2.30573e+09	25.8449	158.184		23	7	112.64	1.59776e+08	1.85159	11.0774		23	2	40.96	1.25855e+08	1.09299	6.82516
18	3	81.92	1.22594e+08	1.22573	7.06488		27	76	184.32	1.21979e+09	19.5154	119.089		26	2	30.72	8.12783e+07	1.04509	6.13776		29	2	20.48	9.18193e+07	1.03266	6.23518
28	5	61.44	7.63748e+07	1.35519	8.15698		17	50	317.44	2.59202e+09	21.052	132.285		24	4	81.92	1.05707e+08	1.27546	7.62429		27	8	71.68	1.41973e+08	1.4704	9.08351
19	7	153.6	1.77513e+08	1.89971	11.0926		26	3	30.72	7.02088e+07	1.07236	6.56027		24	3	81.92	9.94672e+07	1.20017	7.17422		21	2	51.2	1.40027e+08	1.07507	6.85511
15	2	81.92	1.4818e+08	1.1718	6.8403		20	11	92.16	1.37751e+08	1.42528	8.7621		17	3	92.16	1.51813e+08	1.29256	7.66776		16	2	61.44	1.75291e+08	1.09386	6.74147
27	6	30.72	6.68075e+07	1.12944	6.833		25	12	40.96	8.80827e+07	1.28386	7.83767		22	6	71.68	1.1586e+08	1.29098	7.67679		27	4	92.16	1.24387e+08	1.28827	7.95837
25	12	112.64	1.50474e+08	2.28274	14.1588		23	2	174.08	8.44662e+07	1.0832	6.64853		28	9	112.64	1.49779e+08	2.02793	11.9124		24	4	71.68	1.45032e+08	1.33318	8.25238
18	5	30.72	1.07001e+08	1.06983	6.1663		25	8	112.64	1.25976e+08	1.83619	11.2095		27	5	40.96	9.16794e+07	1.2047	7.1084		23	14	102.4	3.00292e+08	2.6079	16.2849
23	5	143.36	1.20776e+08	1.62696	10.038		23	3	51.2	8.84856e+07	1.13475	6.96491		19	4	51.2	1.17625e+08	1.11328	6.5968		15	3	143.36	2.4099e+08	1.46614	8.85407
25	1	10.24	6.72863e+07	1.02075	6.33128		21	3	51.2	9.76332e+07	1.09437	6.69812		15	1	30.72	1.34124e+08	1.02305	6.10749		27	1	20.48	9.90747e+07	1.02611	6.33888
22	4	61.44	9.52434e+07	1.21949	7.41164		17	3	81.92	1.49305e+08	1.21263	7.61984		22	1	30.72	9.1912e+07	1.02414	6.09		30	6	61.44	1.16182e+08	1.34097	8.11288
17	1	20.48	1.08274e+08	1.01127	5.74359		29	30	143.36	3.28374e+08	5.75811	34.758		16	4	102.4	1.62103e+08	1.30926	7.77637		17	3	92.16	1.89095e+08	1.20123	7.5976
15	2	61.44	1.41462e+08	1.11867	6.53017		15	4	143.36	2.279e+08	1.57624	9.78109		16	2	30.72	1.27316e+08	1.0283	6.10761		17	3	143.36	2.06589e+08	1.31236	8.30049
25	16	30.72	7.1255e+07	1.08096	6.70471		28	3	40.96	6.52349e+07	1.09825	6.6376		23	4	112.64	1.08592e+08	1.25844	7.52874		29	3	30.72	9.61488e+07	1.08135	6.52919
15	2	51.2	1.34855e+08	1.06642	6.22518		30	4	61.44	6.35946e+07	1.15553	7.00886		25	7	61.44	9.83932e+07	1.22921	7.28998		18	5	102.4	2.03564e+08	1.32858	8.63089
19	1	30.72	9.51554e+07	1.01834	5.94615		29	2	30.72	5.98219e+07	1.04899	6.33207		26	7	71.68	1.10696e+08	1.42336	8.35929		25	11	61.44	1.3936e+08	1.33928	8.28635
15	3	81.92	1.48514e+08	1.17444	6.8557		27	4	30.72	6.93001e+07	1.10873	6.76584		27	5	92.16	9.98943e+07	1.31264	7.74534		26	5	61.44	1.29985e+08	1.29685	8.03191
23	3	51.2	8.01659e+07	1.0799	6.66276		17	7	174.08	3.13263e+08	2.54428	15.9876		24	1	10.24	8.36444e+07	1.00925	6.03298		30	14	81.92	2.12742e+08	2.45547	14.8556
28	2	20.48	5.6888e+07	1.00942	6.07575		28	13	204.8	2.09603e+08	3.52871	21.3269		29	7	81.92	1.18077e+08	1.63178	9.61157		21	7	92.16	2.18765e+08	1.67958	10.7098
25	2	40.96	7.03418e+07	1.06711	6.61879		17	14	235.52	6.14756e+08	4.99297	31.3744		20	3	51.2	1.09375e+08	1.09378	6.47662		27	8	163.84	1.798e+08	1.86218	11.5037
24	3	30.72	7.50483e+07	1.07748	6.65685		29	22	225.28	7.88394e+07	1.38246	8.34505		19	5	40.96	1.21049e+08	1.14569	6.78883		21	4	71.68	1.54549e+08	1.18656	7.56601
22	3	51.2	8.82462e+07	1.1299	6.86713		26	1	20.48	6.90168e+07	1.05416	6.44889		15	1	81.92	1.43527e+08	1.09478	6.53567		18	5	174.08	2.78393e+08	1.81695	11.8036
25	2	20.48	6.81294e+07	1.03354	6.41061		24	5	81.92	1.0152e+08	1.39408	8.52542		19	4	40.96	1.16436e+08	1.10203	6.53009		21	4	112.64	1.63786e+08	1.25748	8.01824
17	1	81.92	1.12608e+08	1.05175	5.97348		21	1	10.24	9.01015e+07	1.00995	6.18141		23	19	61.44	1.22893e+08	1.42416	8.52022		26	5	81.92	1.34232e+08	1.33922	8.29434
18	1	20.48	1.01026e+08	1.01009	5.82195		15	4	174.08	2.16121e+08	1.49478	9.27557		19	3	102.4	1.38515e+08	1.311	7.76837		22	2	10.24	1.24246e+08	1.01355	6.41938
29	6	92.16	7.23091e+07	1.33841	8.0655		18	7	122.88	2.04869e+08	1.79294	11.3273		24	5	51.2	1.0698e+08	1.29082	7.71611		19	3	174.08	1.65388e+08	1.11498	7.37801
23	4	71.68	9.10907e+07	1.22707	7.57074		24	10	153.6	2.22516e+08	3.0556	18.6864		29	8	102.4	1.19649e+08	1.65352	9.73958		17	4	112.64	2.31835e+08	1.47273	9.31482
19	1	20.48	9.44513e+07	1.0108	5.90215		23	6	112.64	1.27493e+08	1.63498	10.0353		30	2	20.48	7.34405e+07	1.03557	6.09807		22	5	81.92	1.64595e+08	1.34269	8.50404
18	1	20.48	1.01561e+08	1.01543	5.85277		19	3	51.2	1.17428e+08	1.10948	6.9494		23	3	51.2	9.35813e+07	1.08448	6.48802		25	2	30.72	1.09719e+08	1.05442	6.52387
15	4	174.08	2.22056e+08	1.756	10.2506		28	8	81.92	9.35909e+07	1.57563	9.5228		16	1	51.2	1.31627e+08	1.06312	6.31438		28	4	92.16	1.08449e+08	1.17427	7.18007
21	8	30.72	8.94985e+07	1.09166	6.49494		23	2	30.72	8.10082e+07	1.03886	6.37634		18	2	71.68	1.25826e+08	1.12474	6.68205		22	2	61.44	1.35714e+08	1.10709	7.01187
25	6	71.68	8.97088e+07	1.36091	8.44112		28	10	133.12	1.12542e+08	1.89468	11.4511		15	3	143.36	1.7169e+08	1.30959	7.81809		18	6	163.84	2.99326e+08	1.95357	12.6911
28	2	20.48	5.81026e+07	1.03097	6.20548		28	6	71.68	8.02523e+07	1.35107	8.16561		27	10	122.88	1.67609e+08	2.20243	12.9956		26	3	30.72	1.09468e+08	1.09216	6.76418
23	9	102.4	1.73303e+08	2.33453	14.4036		15	3	92.16	1.75571e+08	1.21432	7.53521		20	5	61.44	1.19121e+08	1.19124	7.05369		16	4	51.2	1.77152e+08	1.10548	6.81303
26	2	20.48	6.50841e+07	1.04142	6.40803		20	4	112.64	1.2345e+08	1.27731	7.85244		30	5	51.2	8.38999e+07	1.18306	6.96656		18	10	153.6	2.91996e+08	1.90573	12.3803
20	9	51.2	1.06541e+08	1.22848	7.20245		24	6	92.16	1.02914e+08	1.41322	8.6425		15	3	71.68	1.48321e+08	1.13134	6.75393		26	1	20.48	1.0142e+08	1.01186	6.26684
19	5	153.6	1.64855e+08	1.76424	10.3016		18	2	51.2	1.21764e+08	1.06564	6.73237		18	4	256	1.77255e+08	1.58446	9.41326		26	4	30.72	1.09495e+08	1.09242	6.76582
16	7	102.4	1.83815e+08	1.58514	9.08246		26	16	81.92	1.22049e+08	1.86417	11.4042		18	5	256	1.90166e+08	1.69987	10.0989		15	1	51.2	1.78913e+08	1.08848	6.57336
17	3	143.36	1.58673e+08	1.48198	8.41704		29	17	71.68	1.09301e+08	1.91662	11.5694		16	1	40.96	1.26129e+08	1.01871	6.05065		17	6	163.84	3.27517e+08	2.08055	13.1592
21	5	71.68	1.06549e+08	1.29963	7.73228		20	5	71.68	1.26556e+08	1.30944	8.04998		29	5	30.72	7.9573e+07	1.09968	6.47733		25	9	61.44	1.45411e+08	1.39743	8.64612
22	5	61.44	9.84384e+07	1.2604	7.66026		17	7	133.12	2.47032e+08	2.00636	12.6074		21	4	61.44	1.14087e+08	1.20815	7.1463		21	8	92.16	2.12282e+08	1.62981	10.3924
26	16	40.96	7.22731e+07	1.15645	7.11584		15	1	51.2	1.52726e+08	1.05632	6.55477		20	5	81.92	1.34608e+08	1.34612	7.97078		29	10	71.68	1.46821e+08	1.65125	9.97022
24	2	51.2	7.64023e+07	1.09692	6.77695		30	4	102.4	7.30239e+07	1.32686	8.04807		18	2	92.16	1.22981e+08	1.09931	6.531		15	3	112.64	2.18987e+08	1.33229	8.04569
19	4	102.4	1.22745e+08	1.31359	7.67018		21	1	10.24	8.98671e+07	1.00732	6.16533		28	10	102.4	1.45629e+08	1.97175	11.5824		28	3	61.44	1.04448e+08	1.13095	6.9152
25	4	40.96	7.56311e+07	1.14735	7.11648		20	1	10.24	9.74223e+07	1.008	6.19685		18	5	163.84	1.93779e+08	1.73216	10.2907		22	8	92.16	1.92484e+08	1.5702	9.945
16	2	81.92	1.38261e+08	1.1923	6.83161		20	9	112.64	1.68811e+08	1.74664	10.7377		18	3	71.68	1.37662e+08	1.23054	7.31063		28	6	30.72	1.02939e+08	1.11461	6.81526
17	3	133.12	1.48425e+08	1.38627	7.87343		17	3	122.88	1.60104e+08	1.30034	8.17098		22	9	122.88	2.3004e+08	2.56323	15.2422		29	3	40.96	9.70371e+07	1.09134	6.58951
24	8	81.92	1.18712e+08	1.70436	10.5298		16	1	81.92	1.44068e+08	1.0723	6.77061		18	4	71.68	1.3958e+08	1.24769	7.41249		29	8	112.64	1.53004e+08	1.72078	10.39
19	4	92.16	1.41085e+08	1.50986	8.81622		24	10	112.64	1.53835e+08	2.11247	12.9187		30	6	71.68	1.00644e+08	1.41916	8.35689		24	12	133.12	3.57653e+08	3.28765	20.3506
24	10	327.68	1.53606e+08	2.20535	13.625		26	2	20.48	6.74575e+07	1.03034	6.30319		30	3	40.96	8.09827e+07	1.14192	6.72434		24	6	112.64	1.70013e+08	1.56281	9.67381
23	14	337.92	3.14669e+08	4.23885	26.1528		29	7	81.92	8.59274e+07	1.50675	9.0953		24	5	81.92	1.06329e+08	1.28297	7.66916		17	4	133.12	2.32189e+08	1.47498	9.32904
21	11	133.12	2.69358e+08	3.28552	19.5474		28	19	81.92	1.46116e+08	2.45991	14.8672		30	14	61.44	1.18642e+08	1.67295	9.85135		17	1	71.68	1.68246e+08	1.06878	6.75992
21	11	51.2	1.02584e+08	1.25127	7.44456		30	21	81.92	1.35337e+08	2.4591	14.9157		20	4	92.16	1.35504e+08	1.35507	8.0238		17	4	163.84	2.65304e+08	1.68535	10.6596
15	3	102.4	1.54505e+08	1.22181	7.13226		16	6	122.88	2.35307e+08	1.7514	11.0585		27	11	51.2	1.00282e+08	1.31773	7.77539		29	4	51.2	1.08132e+08	1.21612	7.34291
21	8	81.92	1.11624e+08	1.36154	8.10058		29	4	40.96	6.4249e+07	1.12662	6.80067		24	5	61.44	1.09331e+08	1.31919	7.88568		29	7	92.16	1.28855e+08	1.44919	8.7502
18	3	71.68	1.18807e+08	1.18787	6.84666		21	2	20.48	9.14925e+07	1.02554	6.27684		23	2	61.44	9.34027e+07	1.08241	6.47564		21	1	10.24	1.32297e+08	1.01572	6.47668
21	4	40.96	8.95751e+07	1.0926	6.5005		16	2	71.68	1.50533e+08	1.12042	7.07444		23	4	40.96	9.60811e+07	1.11345	6.66133		23	4	51.2	1.4146e+08	1.22852	7.67142
21	6	92.16	1.25917e+08	1.53588	9.13785		24	5	143.36	1.00191e+08	1.37582	8.4138		22	2	30.72	9.233e+07	1.02879	6.1177		28	2	30.72	9.79024e+07	1.06008	6.48182
18	3	51.2	1.13044e+08	1.13024	6.51451		26	1	20.48	6.63152e+07	1.01289	6.19645		16	3	102.4	1.52783e+08	1.23399	7.32928		27	8	61.44	1.5405e+08	1.59549	9.85625
27	12	112.64	1.55094e+08	2.62199	15.8628		17	5	143.36	1.93578e+08	1.57221	9.87935		22	1	10.24	9.04618e+07	1.00798	5.99391		18	5	61.44	1.81262e+08	1.18302	7.68529
29	2	20.48	5.59999e+07	1.03654	6.24634		16	5	122.88	2.13013e+08	1.58546	10.0107		29	6	30.72	8.4958e+07	1.17409	6.91568		15	3	143.36	2.2049e+08	1.34143	8.10091
17	9	133.12	2.07742e+08	1.94029	11.02		27	5	61.44	8.22258e+07	1.31553	8.02778		26	7	40.96	9.56161e+07	1.22945	7.22049		21	4	81.92	1.66829e+08	1.28084	8.16719
24	6	40.96	7.84594e+07	1.12646	6.95942		19	4	81.92	1.35541e+08	1.28061	8.02132		29	11	133.12	1.66765e+08	2.30465	13.5749		29	5	184.32	1.13582e+08	1.27742	7.71304
28	8	30.72	6.15577e+07	1.09228	6.57449		27	5	71.68	8.19253e+07	1.31072	7.99844		27	10	102.4	1.5776e+08	2.07301	12.232		28	9	112.64	1.91859e+08	2.07743	12.7024
25	10	122.88	1.49245e+08	2.26409	14.0431		21	7	71.68	1.22826e+08	1.37675	8.42646		21	4	40.96	1.03746e+08	1.09865	6.49858		25	4	71.68	1.25255e+08	1.20373	7.44766
21	3	51.2	9.19231e+07	1.12124	6.6709		21	69	276.48	2.44061e+08	2.73568	16.7438		23	8	61.44	1.18738e+08	1.37601	8.23214		24	7	71.68	1.47961e+08	1.3601	8.41905
21	5	71.68	1.01915e+08	1.24312	7.39602		16	18	256	9.79592e+08	7.29113	46.0368		18	1	30.72	1.14869e+08	1.0268	6.10018		15	3	61.44	1.83109e+08	1.11401	6.72751
20	4	40.96	9.82629e+07	1.13303	6.64282		15	5	153.6	2.65425e+08	1.83578	11.3916		26	12	81.92	1.69288e+08	2.17673	12.7838		26	6	81.92	1.40725e+08	1.404	8.69557
18	5	92.16	1.36384e+08	1.3636	7.85956		22	9	102.4	1.6491e+08	1.98649	12.1076		22	4	61.44	1.1161e+08	1.24362	7.39514		29	1	10.24	8.94488e+07	1.006	6.07421
23	4	51.2	8.75879e+07	1.17988	7.27962		30	2	20.48	5.67357e+07	1.0309	6.25293		18	3	61.44	1.26488e+08	1.13066	6.71723		30	10	51.2	1.46824e+08	1.69464	10.2526
15	2	40.96	1.31061e+08	1.03643	6.05007		21	5	51.2	1.04229e+08	1.1683	7.15062		24	1	20.48	8.62141e+07	1.04026	6.21832		21	6	71.68	1.65671e+08	1.27195	8.11051
28	1	30.72	5.8521e+07	1.03839	6.25016		19	3	40.96	1.13705e+08	1.07431	6.72907		23	2	30.72	8.88634e+07	1.0298	6.16093		24	6	81.92	1.60766e+08	1.4778	9.14761
18	3	102.4	1.31487e+08	1.31464	7.57735		28	6	51.2	7.39158e+07	1.24439	7.52087		28	10	61.44	1.14995e+08	1.55698	9.14594		28	7	40.96	1.15226e+08	1.24765	7.62875
23	6	61.44	9.0815e+07	1.22335	7.54783		27	11	133.12	1.97243e+08	3.15567	19.257		21	12	122.88	2.2415e+08	2.3737	14.0406		26	3	51.2	1.11943e+08	1.11685	6.9171
19	1	20.48	9.55588e+07	1.02265	5.97136		22	3	61.44	9.9424e+07	1.19765	7.29963		26	1	20.48	7.90803e+07	1.01683	5.97178		26	5	92.16	1.495e+08	1.49155	9.23778
17	6	143.36	1.79321e+08	1.67484	9.51237		25	4	92.16	9.06977e+07	1.32198	8.07036		29	3	30.72	7.85944e+07	1.08615	6.39767		29	10	194.56	2.24387e+08	2.52361	15.2375
30	3	20.48	5.39276e+07	1.04105	6.2962		30	8	40.96	6.87097e+07	1.24847	7.57259		23	1	10.24	8.64276e+07	1.00158	5.99206		28	1	10.24	9.34656e+07	1.01204	6.18808
28	3	10.24	5.82629e+07	1.03381	6.22259		19	3	81.92	1.214e+08	1.14701	7.18446		28	12	92.16	1.65359e+08	2.23888	13.1515		18	4	51.2	1.81023e+08	1.18146	7.67518
19	3	71.68	1.10227e+08	1.17963	6.88797		16	9	133.12	2.132e+08	1.58686	10.0195		29	5	51.2	8.87851e+07	1.22698	7.22721		29	3	40.96	1.00759e+08	1.1332	6.84224
19	2	20.48	9.49128e+07	1.01574	5.93099		24	3	61.44	8.74159e+07	1.2004	7.34101		25	4	40.96	9.19733e+07	1.149	6.81432		25	12	81.92	1.85174e+08	1.77956	11.0104
22	6	71.68	1.11687e+08	1.43003	8.69122		26	9	71.68	1.12344e+08	1.71594	10.4974		30	13	71.68	1.24899e+08	1.76117	10.3708		29	7	71.68	1.29617e+08	1.45775	8.80191
28	6	40.96	7.13769e+07	1.26651	7.6232		21	3	61.44	1.00762e+08	1.12944	6.9128		26	11	102.4	1.53669e+08	1.97591	11.6044		19	4	51.2	1.6251e+08	1.09558	7.24961
20	5	194.56	1.4481e+08	1.66974	9.78954		24	4	40.96	8.08939e+07	1.11084	6.7933		16	3	112.64	1.60825e+08	1.29894	7.71507		22	4	81.92	1.52511e+08	1.24412	7.87971
28	14	153.6	1.43033e+08	2.53797	15.2762		22	3	30.72	8.73049e+07	1.05167	6.40986		29	7	92.16	1.30365e+08	1.80161	10.6119		27	1	20.48	9.94223e+07	1.02971	6.36111
23	1	40.96	7.73387e+07	1.04182	6.42778		17	7	143.36	2.37416e+08	1.92826	12.1167		21	5	92.16	1.32903e+08	1.40741	8.32494		28	1	40.96	9.62113e+07	1.04177	6.36986
18	5	133.12	1.71291e+08	1.71261	9.8712		29	5	61.44	7.06102e+07	1.23816	7.47399		23	5	112.64	1.28769e+08	1.49226	8.92761		29	4	30.72	9.38461e+07	1.05545	6.37281
21	2	40.96	8.76027e+07	1.06854	6.35736		24	10	81.92	1.27688e+08	1.75342	10.723		17	1	81.92	1.21795e+08	1.03699	6.15164		23	5	61.44	1.48948e+08	1.29355	8.07752
26	6	61.44	8.68445e+07	1.38961	8.5505		27	3	61.44	6.77626e+07	1.08413	6.61572		17	3	92.16	1.35131e+08	1.15053	6.82519		20	6	122.88	2.55311e+08	1.82425	11.9248
17	5	163.84	2.13149e+08	1.99079	11.3068		19	8	143.36	2.62143e+08	2.47678	15.5137		18	2	92.16	1.26729e+08	1.13281	6.73003		21	7	133.12	2.39578e+08	1.83937	11.7286
24	4	61.44	8.26195e+07	1.18618	7.32842		23	3	81.92	9.1513e+07	1.17357	7.2032		25	9	71.68	1.37276e+08	1.71497	10.1709		25	1	20.48	1.06925e+08	1.02757	6.35776
28	1	10.24	5.66159e+07	1.00459	6.0467		25	5	92.16	9.52212e+07	1.38791	8.47286		17	11	122.88	2.16074e+08	1.83969	10.9134		27	2	20.48	9.7687e+07	1.01174	6.25009
22	4	40.96	8.88357e+07	1.13745	6.91301		17	5	153.6	2.37143e+08	1.92604	12.1027		21	3	71.68	1.0885e+08	1.1527	6.8183		24	5	92.16	1.48055e+08	1.36097	8.4244
16	3	112.64	1.47993e+08	1.27623	7.31246		25	2	30.72	7.22344e+07	1.05287	6.42748		18	2	40.96	1.19164e+08	1.06519	6.3283		25	8	81.92	1.4303e+08	1.37455	8.50455
23	7	61.44	9.6793e+07	1.30388	8.04468		24	2	40.96	7.51992e+07	1.03264	6.31507		29	9	71.68	1.21127e+08	1.67394	9.85987		29	11	61.44	1.36418e+08	1.53424	9.26373
25	2	20.48	6.87939e+07	1.04363	6.47314		26	12	92.16	9.25219e+07	1.41317	8.6452		25	7	71.68	1.18452e+08	1.4798	8.77615		16	2	61.44	1.74201e+08	1.08706	6.69954
17	2	61.44	1.19794e+08	1.11887	6.35468		17	6	184.32	2.1891e+08	1.77796	11.1722		25	8	133.12	1.77642e+08	2.21925	13.1616		15	4	174.08	2.9533e+08	1.79674	10.8506
17	4	92.16	1.40191e+08	1.30937	7.43665		28	8	40.96	7.36997e+07	1.24075	7.49889		28	6	40.96	8.77658e+07	1.18831	6.9803		15	5	143.36	2.89635e+08	1.7621	10.6413
26	7	71.68	9.38695e+07	1.50202	9.24217		23	9	92.16	1.33237e+08	1.70865	10.4874		22	1	30.72	9.33961e+07	1.04067	6.18833		22	3	51.2	1.41566e+08	1.15483	7.31424
25	10	163.84	1.26428e+08	1.91796	11.8962		15	6	122.88	2.09935e+08	1.45199	9.01006		26	2	20.48	8.15502e+07	1.04859	6.15829		29	10	51.2	1.10164e+08	1.23898	7.48092
23	7	102.4	1.17572e+08	1.58379	9.77163		29	4	153.6	6.55672e+07	1.14973	6.9402		24	1	10.24	8.42e+07	1.01596	6.07305		18	11	102.4	2.27649e+08	1.48577	9.65205
20	13	133.12	1.43724e+08	1.65722	9.71614		28	5	61.44	7.26332e+07	1.2228	7.39037		30	5	40.96	8.3008e+07	1.17048	6.8925		15	2	61.44	1.77166e+08	1.07785	6.50918
27	13	40.96	7.56345e+07	1.27867	7.73582		23	7	81.92	1.25351e+08	1.60751	9.86665		24	6	51.2	1.04274e+08	1.25817	7.52092		25	2	10.24	1.05334e+08	1.01228	6.26313
20	1	92.16	9.31393e+07	1.07395	6.29646		22	5	122.88	1.16118e+08	1.39875	8.52532		28	6	71.68	1.10783e+08	1.49995	8.81093		24	4	40.96	1.19969e+08	1.10279	6.82626
18	3	61.44	1.1575e+08	1.1573	6.67046		25	7	112.64	1.34917e+08	1.96651	12.005		20	4	51.2	1.12233e+08	1.12236	6.64585		25	5	81.92	1.39953e+08	1.34498	8.32158
29	5	30.72	6.22583e+07	1.15237	6.94442		20	3	153.6	1.36659e+08	1.41397	8.69259		20	7	112.64	1.88381e+08	1.88386	11.1549		25	7	122.88	1.76898e+08	1.70003	10.5184
18	4	133.12	1.27698e+08	1.27676	7.35902		26	8	112.64	1.2969e+08	1.98088	12.1182		16	1	20.48	1.2591e+08	1.01695	6.04015		22	15	51.2	1.50508e+08	1.22778	7.77622
15	3	92.16	1.52449e+08	1.20556	7.03736		26	2	30.72	6.86999e+07	1.04932	6.41928		28	9	51.2	9.47862e+07	1.28336	7.53866		29	7	133.12	1.54341e+08	1.73582	10.4809
29	9	102.4	9.65548e+07	1.78719	10.7699		21	8	92.16	1.3679e+08	1.53328	9.38447		29	5	30.72	8.3322e+07	1.15148	6.7825		26	4	30.72	1.10223e+08	1.09969	6.8108
24	2	51.2	7.56074e+07	1.08551	6.70644		18	2	30.72	1.17897e+08	1.0318	6.51857		17	3	61.44	1.37387e+08	1.16974	6.93913		28	9	102.4	2.03143e+08	2.19961	13.4495
16	3	112.64	1.45521e+08	1.25491	7.1903		28	10	102.4	1.21477e+08	2.0451	12.3602		27	7	71.68	1.08372e+08	1.42404	8.40265		30	12	102.4	1.78403e+08	2.05913	12.4577
29	2	10.24	5.53117e+07	1.0238	6.16958		19	3	71.68	1.16006e+08	1.09605	6.86526		17	4	112.64	1.65489e+08	1.409	8.35849		25	8	92.16	1.72263e+08	1.65549	10.2428
18	6	92.16	1.41434e+08	1.4141	8.15059		17	4	81.92	1.56899e+08	1.27431	8.00741		22	3	122.88	1.06459e+08	1.18623	7.05387		24	2	40.96	1.15923e+08	1.0656	6.59607
24	10	81.92	1.26676e+08	1.81871	11.2363		26	2	40.96	6.86002e+07	1.04779	6.40996		21	3	122.88	1.12364e+08	1.18991	7.03842		24	3	30.72	1.17965e+08	1.08437	6.71225
27	3	20.48	6.22267e+07	1.052	6.36448		17	7	153.6	2.83377e+08	2.30155	14.4623		16	1	30.72	1.2689e+08	1.02486	6.08717		27	6	51.2	1.23227e+08	1.27626	7.88419
18	3	153.6	1.46294e+08	1.46269	8.43065		26	5	61.44	7.99359e+07	1.22094	7.46916		19	3	40.96	1.13717e+08	1.0763	6.37763		22	8	112.64	2.50265e+08	2.04155	12.9303
20	3	51.2	9.75322e+07	1.1246	6.59343		16	3	102.4	1.70918e+08	1.27215	8.03244		27	6	102.4	1.23949e+08	1.62872	9.61039		17	6	122.88	2.85321e+08	1.8125	11.4638
30	12	81.92	1.04338e+08	2.0142	12.1818		15	5	81.92	1.82769e+08	1.2641	7.84413		26	2	30.72	8.08737e+07	1.03989	6.10721		19	5	51.2	1.73171e+08	1.16745	7.72521
17	3	133.12	1.47232e+08	1.37513	7.81018		21	8	40.96	1.04709e+08	1.17368	7.18357		26	3	71.68	9.38145e+07	1.20629	7.08444		17	3	235.52	1.8486e+08	1.17432	7.42744
24	4	30.72	7.52696e+07	1.08066	6.67647		24	9	30.72	8.34172e+07	1.14549	7.00521		18	1	40.96	1.17284e+08	1.04839	6.22846		16	3	112.64	2.17381e+08	1.35652	8.36021
17	1	40.96	1.13963e+08	1.0644	6.04533		18	3	71.68	1.32197e+08	1.15694	7.30922		28	3	20.48	7.88574e+07	1.06769	6.27179		24	3	30.72	1.14483e+08	1.05236	6.5141
25	3	20.48	6.86324e+07	1.04118	6.45794		18	5	122.88	1.78013e+08	1.55791	9.84237		30	4	30.72	7.75454e+07	1.09345	6.43892		29	8	40.96	1.12566e+08	1.26599	7.64403
26	11	122.88	1.40279e+08	2.24462	13.8115		17	4	133.12	1.69522e+08	1.37684	8.65167		22	4	92.16	1.20223e+08	1.3396	7.96588		21	1	10.24	1.32414e+08	1.01661	6.48237
29	6	61.44	6.79236e+07	1.25724	7.57634		30	9	51.2	8.02921e+07	1.45892	8.84911		30	1	10.24	7.10146e+07	1.00136	5.89664		21	3	81.92	1.5e+08	1.15163	7.3433
21	9	133.12	1.9901e+08	2.42744	14.4422		25	4	61.44	7.90925e+07	1.15283	7.03772		30	2	20.48	7.37147e+07	1.03944	6.12084		16	1	40.96	1.69219e+08	1.05597	6.50795
19	2	61.44	1.04247e+08	1.11563	6.51427		20	2	40.96	1.05739e+08	1.09406	6.72589		18	3	40.96	1.21887e+08	1.08953	6.47288		30	9	71.68	1.35426e+08	1.56309	9.45668
22	4	122.88	1.03358e+08	1.3234	8.04312		26	5	51.2	7.84957e+07	1.19894	7.33459		22	2	20.48	9.34485e+07	1.04126	6.19181		22	3	81.92	1.41818e+08	1.15689	7.32728
16	4	61.44	1.33093e+08	1.14773	6.57623		16	2	30.72	1.39919e+08	1.04142	6.57562		19	3	92.16	1.31e+08	1.23987	7.3469		23	11	61.44	1.53212e+08	1.33058	8.30875
28	3	30.72	6.03589e+07	1.071	6.44646		26	9	61.44	8.51964e+07	1.30129	7.96071		23	2	51.2	9.25261e+07	1.07225	6.41487		30	4	51.2	9.99742e+07	1.1539	6.9811
16	5	112.64	1.74228e+08	1.50246	8.60874		16	2	40.96	1.43022e+08	1.06452	6.72146		26	11	92.16	1.5698e+08	2.01849	11.8544		27	11	71.68	1.85184e+08	1.91793	11.8482
26	3	20.48	6.64357e+07	1.06305	6.5411		24	6	61.44	9.43036e+07	1.29498	7.91942		25	5	30.72	8.67699e+07	1.084	6.42881		30	5	40.96	9.85844e+07	1.13786	6.88406
23	1	10.24	7.51204e+07	1.01193	6.24341		15	3	102.4	1.80171e+08	1.24613	7.73265		22	9	194.56	2.56779e+08	2.86117	17.0139		26	3	40.96	1.10018e+08	1.09764	6.79815
28	9	122.88	1.11371e+08	1.97615	11.8946		23	5	51.2	9.86145e+07	1.26464	7.76218		16	7	163.84	2.79908e+08	2.26075	13.4277		21	7	92.16	1.91652e+08	1.47142	9.3824
17	3	112.64	1.38279e+08	1.29151	7.33522		20	4	61.44	1.15251e+08	1.19247	7.3309		20	2	30.72	1.03676e+08	1.03679	6.13913		18	2	92.16	1.72908e+08	1.12849	7.33109
28	15	81.92	1.11495e+08	1.97836	11.9079		15	6	102.4	2.04532e+08	1.41462	8.77818		27	7	133.12	1.40324e+08	1.8439	10.8801		19	2	71.68	1.6443e+08	1.10853	7.33529
26	4	30.72	6.85168e+07	1.09635	6.746		30	3	40.96	5.92637e+07	1.07683	6.53154		18	2	30.72	1.1881e+08	1.06203	6.3095		26	1	10.24	1.00364e+08	1.00133	6.20163
21	2	51.2	8.82429e+07	1.07635	6.40382		23	8	81.92	1.44052e+08	1.84733	11.3386		22	5	102.4	1.40039e+08	1.56039	9.27884		29	8	40.96	1.12452e+08	1.26471	7.63631
24	7	61.44	9.04617e+07	1.29878	8.02403		20	5	81.92	1.24072e+08	1.28374	7.89197		19	2	61.44	1.16238e+08	1.10016	6.51902		21	4	81.92	1.65715e+08	1.27228	8.11265
18	4	133.12	1.287e+08	1.28678	7.41677		21	4	92.16	1.25842e+08	1.41056	8.63336		26	8	81.92	1.18011e+08	1.51741	8.91163		15	10	133.12	3.12321e+08	1.90011	11.4748
22	5	81.92	1.06431e+08	1.36274	8.28224		21	10	71.68	1.2512e+08	1.40247	8.58386		21	6	92.16	1.38645e+08	1.46822	8.68462		16	2	71.68	1.74921e+08	1.09155	6.72723
17	4	81.92	1.27751e+08	1.19318	6.77674		24	8	51.2	1.02251e+08	1.40411	8.58679		23	4	30.72	9.3581e+07	1.08447	6.488		19	8	194.56	3.49233e+08	2.3544	15.5794
30	2	40.96	5.57954e+07	1.07711	6.51428		17	7	92.16	1.85489e+08	1.50652	9.46654		29	5	61.44	8.97046e+07	1.23969	7.30205		26	3	30.72	1.06509e+08	1.06263	6.58131
17	4	92.16	1.5407e+08	1.439	8.17289		20	1	40.96	1.026e+08	1.06157	6.52616		30	4	30.72	7.81662e+07	1.10221	6.49047		28	6	102.4	1.46311e+08	1.58424	9.68678
27	1	20.48	6.0633e+07	1.02505	6.20148		21	3	71.68	1.06221e+08	1.19063	7.28727		26	5	51.2	9.53411e+07	1.22591	7.19972		28	5	51.2	1.1957e+08	1.29469	7.91635
23	5	102.4	1.1113e+08	1.49702	9.23628		19	8	163.84	2.54837e+08	2.40775	15.0813		29	1	10.24	7.33466e+07	1.01363	5.9705		24	3	40.96	1.19564e+08	1.09906	6.80321
21	5	61.44	1.11374e+08	1.35849	8.08245		21	3	81.92	1.1093e+08	1.24341	7.61033		25	3	61.44	9.89077e+07	1.23563	7.3281		21	19	153.6	3.80169e+08	2.91877	18.6114
27	2	40.96	6.28249e+07	1.06211	6.42566		18	4	102.4	1.56605e+08	1.37055	8.65873		28	4	30.72	7.9601e+07	1.07776	6.33092		17	6	215.04	3.40138e+08	2.16073	13.6663
30	8	102.4	8.97312e+07	1.73222	10.4764		22	6	61.44	1.08022e+08	1.30122	7.9309		23	5	102.4	1.29967e+08	1.50614	9.01068		29	12	30.72	1.08445e+08	1.21964	7.36417
28	4	30.72	6.53971e+07	1.1604	6.98454		29	3	30.72	6.103e+07	1.07017	6.45995		17	9	122.88	1.95383e+08	1.66353	9.8684		23	11	51.2	1.48238e+08	1.28738	8.03899
21	2	20.48	8.37257e+07	1.02125	6.07601		28	2	30.72	6.20783e+07	1.0451	6.31641		28	6	61.44	9.78394e+07	1.3247	7.78149		17	2	40.96	1.70791e+08	1.08495	6.86215
21	8	112.64	1.49695e+08	1.82591	10.8634		26	7	40.96	7.95567e+07	1.21514	7.43374		17	1	30.72	1.22037e+08	1.03905	6.16385		24	4	92.16	1.45807e+08	1.3403	8.29645
19	5	266.24	1.38392e+08	1.48104	8.64793		22	3	61.44	9.96035e+07	1.19981	7.31282		17	5	133.12	1.9863e+08	1.69117	10.0324		27	5	30.72	1.06253e+08	1.10045	6.79812
20	8	112.64	1.52962e+08	1.76373	10.3406		28	7	71.68	8.11144e+07	1.36558	8.25332		17	1	40.96	1.22074e+08	1.03936	6.16571		29	6	30.72	9.75267e+07	1.09685	6.62275
21	8	276.48	1.82808e+08	2.22982	13.2665		15	3	153.6	2.12081e+08	1.46684	9.10218		15	3	81.92	1.52472e+08	1.163	6.94297		23	6	71.68	1.57545e+08	1.3682	8.5437
17	2	40.96	1.16381e+08	1.08699	6.17363		21	7	81.92	1.21597e+08	1.36298	8.34219		21	3	112.64	1.17988e+08	1.24947	7.39066		25	3	40.96	1.15434e+08	1.10935	6.8637
29	2	10.24	5.52884e+07	1.02337	6.16698		30	2	30.72	5.73774e+07	1.04256	6.32365		16	1	30.72	1.26366e+08	1.02063	6.06203		24	1	10.24	1.09172e+08	1.00354	6.21191
17	3	51.2	1.21571e+08	1.13546	6.44892		22	4	51.2	9.38611e+07	1.13064	6.89121		16	3	102.4	1.47356e+08	1.19016	7.06897		28	4	30.72	1.05029e+08	1.13724	6.95365
27	7	71.68	9.50435e+07	1.60679	9.72094		29	10	61.44	8.66178e+07	1.51886	9.16838		16	2	51.2	1.36406e+08	1.10172	6.54364		18	10	92.16	2.25163e+08	1.46954	9.54665
27	4	30.72	6.43536e+07	1.08795	6.58202		22	6	122.88	1.50135e+08	1.80851	11.0228		23	2	51.2	9.24887e+07	1.07182	6.41227		16	3	71.68	1.98898e+08	1.24118	7.64938
17	1	40.96	1.10504e+08	1.0321	5.86189		15	4	122.88	2.22516e+08	1.53901	9.55004		19	5	92.16	1.45844e+08	1.38037	8.17941		29	2	20.48	9.0788e+07	1.02106	6.16515
22	1	20.48	8.08672e+07	1.03542	6.29291		21	2	30.72	9.3798e+07	1.05138	6.43501		30	9	61.44	1.10579e+08	1.55925	9.18185		28	3	40.96	1.03455e+08	1.1202	6.84946
23	10	81.92	1.22103e+08	1.64483	10.1482		28	4	30.72	6.59416e+07	1.11014	6.70951		19	1	10.24	1.058e+08	1.00136	5.93363		23	8	122.88	2.52022e+08	2.18869	13.6672
30	4	30.72	5.78005e+07	1.11581	6.74837		26	2	30.72	6.69624e+07	1.02278	6.25693		28	32	92.16	1.74082e+08	2.35699	13.8453		15	2	71.68	1.87935e+08	1.14337	6.90481
17	5	163.84	1.93804e+08	1.81011	10.2806		25	4	61.44	8.34854e+07	1.21686	7.42861		16	32	143.36	2.48578e+08	2.00771	11.9248		19	1	61.44	1.55952e+08	1.05137	6.95709
15	4	92.16	1.62102e+08	1.28189	7.48297		24	4	92.16	9.73481e+07	1.33679	8.17509		17	3	92.16	1.39627e+08	1.18881	7.05228		15	2	61.44	1.84169e+08	1.12046	6.76645
20	12	112.64	1.72737e+08	1.99176	11.6775		30	7	30.72	6.45605e+07	1.17308	7.11531		28	6	30.72	8.78298e+07	1.18917	6.98539		27	8	71.68	1.58664e+08	1.64327	10.1514
20	4	102.4	1.22692e+08	1.41471	8.29433		21	3	40.96	9.59623e+07	1.07564	6.58349		15	2	51.2	1.41767e+08	1.08135	6.45549		29	12	51.2	1.22633e+08	1.37921	8.32768
29	4	30.72	5.90349e+07	1.09271	6.58488		29	6	30.72	6.80129e+07	1.19262	7.19907		25	4	61.44	1.00153e+08	1.2512	7.4204		17	7	225.28	3.5543e+08	2.25787	14.2807
28	14	51.2	7.56862e+07	1.34297	8.08344		29	10	61.44	9.42821e+07	1.65325	9.97963		25	9	61.44	1.24081e+08	1.55012	9.1932		17	4	122.88	2.30917e+08	1.4669	9.27794
21	15	81.92	1.28542e+08	1.5679	9.32834		26	3	92.16	8.06088e+07	1.23121	7.53204		29	10	112.64	1.66815e+08	2.30534	13.579		22	3	40.96	1.32019e+08	1.07695	6.82095
28	7	81.92	8.55598e+07	1.51817	9.13796		24	4	40.96	8.26966e+07	1.1356	6.94469		29	5	71.68	9.69609e+07	1.33997	7.89272		18	4	102.4	2.2618e+08	1.47618	9.58975
27	10	51.2	8.90479e+07	1.50543	9.10772		16	3	153.6	1.80674e+08	1.34476	8.49095		22	5	61.44	1.06122e+08	1.18247	7.03155		23	5	61.44	1.43954e+08	1.25017	7.80666
23	2	61.44	8.0122e+07	1.07931	6.65911		20	3	81.92	1.21457e+08	1.25668	7.72564		21	3	51.2	1.0575e+08	1.11987	6.62412		15	4	81.92	1.98614e+08	1.20834	7.29719
26	5	40.96	6.99574e+07	1.1194	6.88784		16	3	71.68	1.54637e+08	1.15096	7.26729		20	5	102.4	1.64285e+08	1.64289	9.72809		15	1	20.48	1.65771e+08	1.00852	6.09049
21	2	51.2	9.01554e+07	1.09968	6.54262		17	4	163.84	1.84481e+08	1.49833	9.41508		25	7	81.92	1.37935e+08	1.7232	10.2197		30	3	30.72	9.25587e+07	1.06831	6.46329
16	6	317.44	4.09054e+08	3.5275	20.2117		24	19	92.16	1.43511e+08	1.9707	12.0517		16	4	174.08	2.0397e+08	1.64742	9.78482		26	2	30.72	1.05693e+08	1.05449	6.53089
29	2	30.72	5.45556e+07	1.0098	6.08524		20	3	122.88	1.33408e+08	1.38034	8.48583		30	9	61.44	1.04375e+08	1.47177	8.66668		16	4	184.32	2.51819e+08	1.57142	9.68466
29	5	92.16	8.37689e+07	1.55053	9.34376		25	7	102.4	1.23498e+08	1.80006	10.9889		28	5	71.68	8.99913e+07	1.21844	7.1573		27	4	30.72	1.0381e+08	1.07515	6.64182
21	5	71.68	1.03097e+08	1.25753	7.4818		20	1	30.72	9.95474e+07	1.02999	6.33202		18	7	81.92	1.58289e+08	1.41492	8.40602		15	1	81.92	1.73726e+08	1.05692	6.38277
17	5	266.24	2.24309e+08	2.09502	11.8988		19	5	368.64	1.68934e+08	1.59612	9.99755		16	3	122.88	1.52016e+08	1.2278	7.2925		24	8	102.4	1.99146e+08	1.83061	11.3315
22	8	133.12	1.67368e+08	2.14298	13.0242		21	6	184.32	1.31546e+08	1.4745	9.02472		15	2	102.4	1.56931e+08	1.19702	7.14603		25	9	61.44	1.48112e+08	1.42339	8.80672
21	5	81.92	1.11971e+08	1.36577	8.12579		25	15	51.2	9.40953e+07	1.3715	8.37269		23	3	20.48	8.91955e+07	1.03365	6.18395		15	4	122.88	2.46984e+08	1.50261	9.07432
18	1	20.48	1.01863e+08	1.01846	5.87019		18	6	153.6	2.0864e+08	1.82595	11.5358		22	1	20.48	9.21652e+07	1.02696	6.10678		16	2	40.96	1.68381e+08	1.05074	6.47571
24	7	81.92	1.11921e+08	1.60688	9.92753		28	5	40.96	6.99154e+07	1.17704	7.11384		17	4	61.44	1.40589e+08	1.197	7.10084		23	5	51.2	1.43176e+08	1.24342	7.7645
15	1	102.4	1.30734e+08	1.03384	6.03494		29	4	30.72	6.28216e+07	1.10159	6.64958		26	8	40.96	9.38146e+07	1.20629	7.08445		27	6	71.68	1.38268e+08	1.43204	8.84651
28	4	40.96	6.38294e+07	1.13258	6.81711		30	5	61.44	7.20404e+07	1.30899	7.93968		28	7	61.44	1.09516e+08	1.4828	8.71019		15	1	20.48	1.65039e+08	1.00407	6.0636
29	12	102.4	1.06114e+08	1.96412	11.8361		26	6	102.4	1.09067e+08	1.66588	10.1911		26	1	10.24	7.80658e+07	1.00378	5.89517		18	4	133.12	2.19107e+08	1.43001	9.28986
25	7	102.4	1.26739e+08	1.92267	11.9255		18	3	71.68	1.3948e+08	1.22068	7.71188		26	4	61.44	9.14618e+07	1.17603	6.90677		28	5	40.96	1.11027e+08	1.20219	7.35074
23	6	92.16	1.16001e+08	1.56263	9.64111		19	5	102.4	1.53501e+08	1.45031	9.08421		17	2	92.16	1.4066e+08	1.1976	7.10443		18	5	122.88	2.59709e+08	1.69501	11.0114
20	1	10.24	8.71106e+07	1.00443	5.8889		27	6	51.2	7.98927e+07	1.2782	7.8		21	6	102.4	1.39317e+08	1.47534	8.72675		26	1	20.48	1.02351e+08	1.02115	6.32439
26	3	10.24	6.49715e+07	1.03962	6.39694		24	4	81.92	9.13585e+07	1.25454	7.6721		19	1	10.24	1.05994e+08	1.0032	5.94449		30	7	71.68	1.25233e+08	1.44543	8.74487
28	5	40.96	6.8398e+07	1.21365	7.30504		20	4	163.84	1.54185e+08	1.59531	9.8074		28	8	71.68	1.19552e+08	1.61867	9.50832		20	3	61.44	1.67315e+08	1.1955	7.81474
16	3	194.56	1.6671e+08	1.43763	8.23729		22	2	40.96	8.75344e+07	1.05443	6.42671		24	6	61.44	1.07596e+08	1.29825	7.76051		29	3	30.72	9.84558e+07	1.1073	6.68584
20	1	10.24	8.78477e+07	1.01293	5.93873		25	2	10.24	6.91554e+07	1.00799	6.15351		19	5	133.12	1.72663e+08	1.6342	9.68352		28	6	92.16	1.35155e+08	1.46344	8.9482
22	6	51.2	9.87913e+07	1.26492	7.68773		30	1	10.24	5.52982e+07	1.00478	6.0945		17	4	71.68	1.41848e+08	1.20772	7.16447		17	7	174.08	4.00916e+08	2.54682	16.1083
15	4	112.64	1.77751e+08	1.40564	8.20535		29	7	71.68	8.28595e+07	1.45296	8.77056		15	5	133.12	2.1993e+08	1.67755	10.0147		25	5	30.72	1.18214e+08	1.13607	7.02902
20	1	30.72	8.9672e+07	1.03397	6.06206		21	3	30.72	9.38549e+07	1.05202	6.43891		24	6	102.4	1.33623e+08	1.61229	9.63775		17	3	225.28	2.04851e+08	1.30131	8.23063
24	5	61.44	8.57524e+07	1.23116	7.60631		15	2	61.44	1.61601e+08	1.1177	6.93567		16	5	143.36	2.19236e+08	1.77072	10.5172		22	5	61.44	1.58232e+08	1.29078	8.17528
28	6	112.64	8.67194e+07	1.53874	9.26181		22	5	51.2	9.92332e+07	1.19535	7.28563		25	6	71.68	1.11227e+08	1.38953	8.2408		20	4	51.2	1.53898e+08	1.09963	7.18808
16	1	40.96	1.17041e+08	1.00931	5.78308		15	2	71.68	1.63137e+08	1.12832	7.00157		16	1	10.24	1.23813e+08	1.00001	5.93957		29	8	71.68	1.36733e+08	1.53779	9.28518
27	8	71.68	8.98714e+07	1.51935	9.19195		28	10	40.96	7.08524e+07	1.19282	7.20918		29	10	40.96	9.24826e+07	1.27808	7.52819		20	4	81.92	1.77025e+08	1.26488	8.26829
30	3	30.72	5.58943e+07	1.07902	6.52583		22	5	102.4	1.13738e+08	1.37007	8.35052		24	4	51.2	9.60173e+07	1.15854	6.92539		20	1	10.24	1.40605e+08	1.00466	6.56724
28	3	40.96	6.27386e+07	1.11323	6.70061		20	3	163.84	1.2846e+08	1.32914	8.17109		21	2	30.72	9.76668e+07	1.03427	6.11778		28	7	92.16	1.50622e+08	1.63092	9.97226
17	3	51.2	1.21412e+08	1.13398	6.44051		19	1	40.96	1.10532e+08	1.04433	6.54132		28	2	30.72	7.82109e+07	1.05894	6.22037		17	2	51.2	1.776e+08	1.1282	7.13574
18	4	133.12	1.43058e+08	1.43033	8.24417		21	5	133.12	1.55129e+08	1.73883	10.6426		30	2	20.48	7.33499e+07	1.03429	6.09055		20	3	51.2	1.49008e+08	1.0647	6.95972
16	5	92.16	1.6352e+08	1.41013	8.07968		19	7	122.88	1.65763e+08	1.56616	9.80989		26	9	112.64	1.60126e+08	2.05893	12.092		26	4	51.2	1.17797e+08	1.17525	7.27883
18	2	30.72	1.04306e+08	1.04288	6.01096		30	7	40.96	6.62883e+07	1.20447	7.30573		16	3	92.16	1.52049e+08	1.22807	7.29409		24	4	30.72	1.17657e+08	1.08154	6.69471
25	4	30.72	7.24203e+07	1.09864	6.81436		22	1	10.24	8.35106e+07	1.00596	6.13129		28	1	10.24	7.40119e+07	1.00209	5.88641		26	11	51.2	1.28245e+08	1.27949	7.92442
29	4	40.96	6.11484e+07	1.13183	6.82062		22	6	133.12	1.46191e+08	1.76101	10.7333		28	6	61.44	1.01344e+08	1.37215	8.06023		29	3	40.96	9.91457e+07	1.11506	6.73269
17	7	153.6	2.09519e+08	1.95688	11.1143		20	3	51.2	1.05044e+08	1.08686	6.68167		15	5	92.16	1.76054e+08	1.34288	8.0168		28	3	20.48	9.80034e+07	1.06117	6.48851
22	5	71.68	9.64654e+07	1.23514	7.50673		18	1	20.48	1.15516e+08	1.01096	6.38694		18	6	122.88	1.73164e+08	1.54789	9.196		18	8	71.68	2.11832e+08	1.38253	8.98141
23	5	81.92	1.00924e+08	1.35953	8.38799		21	6	153.6	1.65602e+08	1.85623	11.3611		16	4	112.64	1.73915e+08	1.40467	8.34303		29	5	71.68	1.22705e+08	1.38002	8.33253
15	2	51.2	1.35031e+08	1.06782	6.23332		26	8	51.2	8.90932e+07	1.3608	8.32482		25	2	40.96	8.45833e+07	1.05668	6.2668		20	8	133.12	3.27499e+08	2.34006	15.2965
26	8	61.44	8.45143e+07	1.35233	8.32108		24	1	40.96	7.57482e+07	1.04018	6.36118		17	1	71.68	1.21954e+08	1.03834	6.15964		17	5	92.16	2.17486e+08	1.38158	8.7383
21	6	133.12	1.33152e+08	1.62413	9.66288		25	2	40.96	7.30676e+07	1.06501	6.50162		16	3	122.88	1.49616e+08	1.20841	7.17737		30	6	71.68	1.13996e+08	1.31573	7.9602
30	3	30.72	5.50587e+07	1.06289	6.42827		29	7	71.68	8.55773e+07	1.50061	9.05824		19	1	20.48	1.07621e+08	1.0186	6.03577		15	2	92.16	1.77864e+08	1.0821	6.53482
18	7	122.88	2.13901e+08	2.13864	12.3267		23	1	20.48	7.84169e+07	1.00563	6.17237		29	7	92.16	1.19112e+08	1.64609	9.69582		15	4	163.84	3.01573e+08	1.83473	11.0799
20	4	133.12	1.09448e+08	1.262	7.39898		22	3	30.72	8.88331e+07	1.07007	6.52206		26	1	10.24	7.9158e+07	1.01783	5.97765		28	3	51.2	1.05444e+08	1.14174	6.98112
22	6	71.68	1.01084e+08	1.29428	7.86617		25	3	51.2	7.49588e+07	1.09258	6.6699		15	4	143.36	1.76715e+08	1.34792	8.04691		18	3	51.2	1.66171e+08	1.08453	7.04546
15	3	143.36	1.82453e+08	1.44283	8.42241		19	10	184.32	2.70342e+08	2.55424	15.9989		30	5	30.72	8.13686e+07	1.14736	6.75637		23	4	133.12	1.67499e+08	1.45465	9.08353
30	8	40.96	6.21226e+07	1.19925	7.25299		28	4	40.96	6.99862e+07	1.17824	7.12104		20	1	61.44	1.04079e+08	1.04081	6.16298		15	2	71.68	1.88393e+08	1.14616	6.92165
27	4	61.44	6.94555e+07	1.17421	7.10383		15	5	174.08	2.79847e+08	1.93553	12.0106		22	5	61.44	1.08054e+08	1.204	7.15958		29	8	153.6	1.79154e+08	2.01488	12.1658
25	9	81.92	1.19408e+08	1.81146	11.2357		18	3	92.16	1.36668e+08	1.19607	7.5564		20	3	61.44	1.11888e+08	1.11891	6.62543		19	4	102.4	1.78021e+08	1.20015	7.94157
17	1	61.44	1.12831e+08	1.05383	5.9853		23	3	51.2	8.9845e+07	1.15218	7.07191		29	8	61.44	9.99827e+07	1.38173	8.1387		28	3	51.2	1.084e+08	1.17374	7.17682
22	9	102.4	1.4872e+08	1.90421	11.5731		20	9	133.12	2.00724e+08	2.07684	12.7677		30	12	92.16	1.51316e+08	2.13368	12.5644		23	7	61.44	1.3847e+08	1.20255	7.50929
22	4	40.96	8.83397e+07	1.1311	6.87441		23	2	20.48	7.86552e+07	1.00868	6.19114		16	2	51.2	1.32822e+08	1.07277	6.37175		28	6	61.44	1.27471e+08	1.38025	8.4395
23	3	51.2	8.18776e+07	1.10296	6.80502		24	6	112.64	1.2114e+08	1.66351	10.1731		24	8	61.44	1.14048e+08	1.3761	8.22586		30	8	51.2	1.1749e+08	1.35607	8.20423
29	7	61.44	7.30079e+07	1.35135	8.14345		30	12	153.6	1.34195e+08	2.43835	14.7898		20	1	40.96	1.04443e+08	1.04446	6.18455		30	2	30.72	9.12741e+07	1.05348	6.37358
30	3	20.48	5.50559e+07	1.06283	6.42793		19	4	92.16	1.38349e+08	1.30715	8.18753		29	4	40.96	8.13122e+07	1.12371	6.6189		22	4	61.44	1.44477e+08	1.17858	7.46465
15	2	92.16	1.40495e+08	1.11103	6.48554		23	2	20.48	7.9226e+07	1.016	6.23607		19	8	122.88	1.89315e+08	1.7918	10.6174		29	14	112.64	2.20154e+08	2.47599	14.95
30	6	61.44	7.06725e+07	1.36431	8.25123		16	3	61.44	1.55973e+08	1.16091	7.33011		26	10	71.68	1.23089e+08	1.5827	9.2951		21	5	81.92	1.8169e+08	1.39494	8.89474
23	9	184.32	2.06812e+08	2.78593	17.1886		15	1	71.68	1.55908e+08	1.07832	6.69133		22	4	30.72	9.98135e+07	1.11218	6.61354		28	3	71.68	1.09023e+08	1.18049	7.21808
23	7	153.6	1.71509e+08	2.31037	14.2545		22	4	81.92	1.07242e+08	1.29183	7.87363		27	4	30.72	8.47116e+07	1.11314	6.56814		17	1	30.72	1.60621e+08	1.02034	6.45354
28	8	92.16	9.51958e+07	1.68915	10.1671		20	5	143.36	1.66634e+08	1.72412	10.5993		24	6	143.36	1.48597e+08	1.79297	10.7178		24	3	40.96	1.20255e+08	1.10542	6.84256
15	2	51.2	1.35898e+08	1.07467	6.27334		28	24	61.44	9.15201e+07	1.54077	9.3121		29	8	81.92	1.1099e+08	1.53385	9.0347		16	3	153.6	2.29166e+08	1.43006	8.81344
18	6	112.64	1.66914e+08	1.66886	9.61898		16	9	184.32	5.0754e+08	3.77764	23.8523		18	4	92.16	1.42007e+08	1.26938	7.5414		27	3	30.72	1.07503e+08	1.1134	6.87811
18	9	112.64	1.78979e+08	1.78948	10.3142		25	4	61.44	8.84069e+07	1.28859	7.86652		24	6	61.44	1.08787e+08	1.31262	7.84639		23	1	40.96	1.20421e+08	1.0458	6.53045
24	15	153.6	2.67349e+08	3.83838	23.7141		15	3	81.92	1.72996e+08	1.19651	7.4247		15	2	71.68	1.42599e+08	1.08769	6.49338		24	1	51.2	1.14077e+08	1.04863	6.49104
29	1	20.48	5.52999e+07	1.02358	6.16827		18	5	51.2	1.30869e+08	1.14533	7.23582		25	6	92.16	1.28451e+08	1.60472	9.517		30	2	20.48	9.06662e+07	1.04647	6.33113
24	6	92.16	1.03026e+08	1.47916	9.1385		22	6	51.2	9.97485e+07	1.20156	7.32346		26	7	102.4	1.30076e+08	1.67254	9.82274		20	5	194.56	2.13749e+08	1.52728	9.98353
20	2	40.96	9.32193e+07	1.07487	6.30187		23	9	133.12	1.58204e+08	2.02882	12.4526		25	5	112.64	1.14008e+08	1.42428	8.44687		25	4	81.92	1.29725e+08	1.24669	7.71345
27	15	71.68	1.17605e+08	1.98821	12.0285		17	5	102.4	1.80194e+08	1.46351	9.1963		19	6	204.8	1.75227e+08	1.65847	9.82734		21	3	61.44	1.44987e+08	1.11314	7.09789
22	15	92.16	1.42149e+08	1.82007	11.0617		26	6	81.92	9.38738e+07	1.43382	8.77151		22	5	81.92	1.22459e+08	1.36451	8.11404		17	5	122.88	2.49157e+08	1.58277	10.0108
16	3	92.16	1.34994e+08	1.16413	6.67017		23	4	71.68	9.7897e+07	1.25544	7.7057		19	3	112.64	1.40058e+08	1.3256	7.85491		29	2	20.48	9.18433e+07	1.03293	6.23681
25	4	20.48	6.87407e+07	1.04282	6.46813		22	6	112.64	1.38373e+08	1.66682	10.1592		23	1	10.24	8.64274e+07	1.00157	5.99204		23	1	10.24	1.15499e+08	1.00306	6.26357
16	5	194.56	2.42833e+08	2.09408	11.9986		30	7	61.44	7.47708e+07	1.3586	8.2406		18	1	30.72	1.15676e+08	1.03401	6.14306		30	2	20.48	8.86199e+07	1.02285	6.18825
24	7	92.16	1.11137e+08	1.59562	9.85798		17	1	40.96	1.25748e+08	1.02131	6.41764		24	5	112.64	1.27577e+08	1.53934	9.20169		21	6	153.6	2.53508e+08	1.94632	12.4106
17	5	194.56	1.79037e+08	1.67219	9.49732		15	1	51.2	1.52059e+08	1.0517	6.52614		29	5	51.2	9.37921e+07	1.29618	7.63478		15	9	174.08	3.7712e+08	2.29434	13.8555
25	4	61.44	7.90495e+07	1.19921	7.43814		15	7	256	3.73195e+08	2.58117	16.0169		19	4	102.4	1.38929e+08	1.31492	7.79159		23	14	61.44	1.64368e+08	1.42746	8.91371
27	8	174.08	1.20846e+08	2.043	12.36		20	3	30.72	1.01467e+08	1.04985	6.45412		26	2	20.48	7.99858e+07	1.02847	6.04016		25	21	112.64	2.58313e+08	2.48244	15.3593
25	7	163.84	1.29451e+08	1.96381	12.1806		15	2	71.68	1.63786e+08	1.13281	7.02941		19	2	174.08	1.30569e+08	1.23579	7.32274		15	6	143.36	2.78599e+08	1.69495	10.2358
18	5	81.92	1.27934e+08	1.27912	7.3726		29	12	30.72	6.96477e+07	1.22129	7.37212		19	2	174.08	1.24937e+08	1.18249	7.0069		20	5	92.16	1.99229e+08	1.42354	9.30537
20	8	92.16	1.38453e+08	1.59644	9.35979		24	7	71.68	1.08847e+08	1.49469	9.14072		22	7	81.92	1.39984e+08	1.55977	9.27517		24	4	51.2	1.28186e+08	1.17832	7.29382
18	7	143.36	2.25412e+08	2.25373	12.9901		20	3	102.4	1.22804e+08	1.27062	7.81131		27	4	51.2	8.94192e+07	1.175	6.93315		16	1	20.48	1.64009e+08	1.02346	6.30759
27	4	81.92	6.92355e+07	1.17049	7.08133		17	2	51.2	1.37902e+08	1.12002	7.03793		27	7	194.56	1.31738e+08	1.73107	10.2143		21	3	81.92	1.51128e+08	1.16029	7.39853
30	2	20.48	5.24951e+07	1.0134	6.12895		21	5	92.16	1.20681e+08	1.35271	8.2793		26	7	194.56	1.35337e+08	1.74019	10.22		25	1	10.24	1.05562e+08	1.01448	6.27672
18	4	133.12	1.53659e+08	1.53633	8.85511		25	11	92.16	1.10148e+08	1.60548	9.80104		20	9	102.4	1.53334e+08	1.53338	9.0796		23	5	51.2	1.40563e+08	1.22072	7.62275
26	5	61.44	7.97866e+07	1.27668	7.8556		17	3	204.8	1.76212e+08	1.43117	8.9931		18	3	71.68	1.34991e+08	1.20667	7.16878		22	3	30.72	1.30032e+08	1.06074	6.7183
17	5	112.64	1.56252e+08	1.45937	8.28863		18	3	184.32	1.60942e+08	1.40851	8.89853		27	6	61.44	1.03324e+08	1.35771	8.01124		22	2	30.72	1.26785e+08	1.03426	6.55057
29	9	81.92	9.6414e+07	1.78458	10.7542		27	7	61.44	8.42434e+07	1.3478	8.22476		22	3	30.72	9.53324e+07	1.06225	6.31663		25	2	30.72	1.10746e+08	1.0643	6.58497
16	4	153.6	1.84976e+08	1.59515	9.13982		25	5	61.44	8.68682e+07	1.26616	7.72961		22	2	30.72	9.49404e+07	1.05788	6.29066		30	3	10.24	8.82378e+07	1.01844	6.16157
21	2	20.48	8.49452e+07	1.03612	6.16451		30	6	112.64	7.83207e+07	1.4231	8.63185		29	8	71.68	1.16868e+08	1.61508	9.51318		19	4	102.4	2.02791e+08	1.36714	9.04658
30	2	10.24	5.20583e+07	1.00496	6.07795		29	5	112.64	8.21333e+07	1.44022	8.6937		19	3	92.16	1.28679e+08	1.21791	7.21677		25	10	71.68	1.56792e+08	1.5068	9.32282
25	2	20.48	6.87512e+07	1.04298	6.46912		23	2	40.96	8.30504e+07	1.06505	6.53709		23	5	71.68	1.10486e+08	1.28038	7.66001		20	7	215.04	3.75765e+08	2.68493	17.5508
28	3	30.72	6.07766e+07	1.07842	6.49107		15	1	71.68	1.58147e+08	1.09381	6.7874		28	13	30.72	8.24729e+07	1.11664	6.55933		24	7	102.4	1.91764e+08	1.76275	10.9115
26	11	61.44	9.22138e+07	1.47553	9.07915		27	6	92.16	9.72656e+07	1.55615	9.49612		24	3	30.72	8.77834e+07	1.05919	6.33151		20	3	112.64	1.77921e+08	1.27129	8.31015
15	2	51.2	1.38358e+08	1.09412	6.38688		23	3	71.68	9.53345e+07	1.22258	7.504		18	1	20.48	1.13975e+08	1.0188	6.0527		20	5	225.28	2.32495e+08	1.66123	10.8591
16	2	61.44	1.27368e+08	1.09836	6.29335		19	5	81.92	1.43852e+08	1.35914	8.51316		17	3	40.96	1.2861e+08	1.09501	6.49583		20	3	225.28	1.87927e+08	1.34278	8.7775
26	4	40.96	7.0865e+07	1.13392	6.97719		21	3	40.96	9.90709e+07	1.11049	6.79676		20	1	40.96	1.0514e+08	1.05143	6.22584		17	3	40.96	1.65522e+08	1.05148	6.65046
21	1	30.72	8.44388e+07	1.02995	6.12776		17	3	71.68	1.467e+08	1.19148	7.48691		21	1	30.72	9.66875e+07	1.0239	6.05644		15	3	61.44	1.94626e+08	1.18408	7.15066
28	12	71.68	1.001e+08	1.77617	10.6909		25	2	30.72	7.14112e+07	1.04087	6.35423		25	4	61.44	1.00201e+08	1.25179	7.42395		29	9	51.2	1.26927e+08	1.4275	8.61924
23	3	40.96	7.95974e+07	1.07224	6.61551		22	3	40.96	9.01133e+07	1.08549	6.61605		18	2	40.96	1.19901e+08	1.07178	6.36743		24	6	112.64	1.6388e+08	1.50643	9.32482
28	4	51.2	6.46022e+07	1.1463	6.89964		30	4	40.96	6.21835e+07	1.12989	6.85334		22	7	92.16	1.44728e+08	1.61264	9.58956		23	4	51.2	1.4248e+08	1.23738	7.72675
30	4	51.2	5.93258e+07	1.14526	6.92645		26	6	71.68	9.2527e+07	1.41325	8.64567		26	6	92.16	1.23256e+08	1.58484	9.30769		24	3	112.64	1.27586e+08	1.17281	7.25967
21	1	51.2	8.85633e+07	1.08026	6.42708		27	3	40.96	6.90096e+07	1.10408	6.73747		15	3	81.92	1.55993e+08	1.18986	7.10329		23	3	122.88	1.36342e+08	1.18407	7.39385
29	3	61.44	5.81622e+07	1.07656	6.48754		29	5	51.2	6.90394e+07	1.21062	7.30773		24	5	61.44	1.0524e+08	1.26982	7.59057		15	5	225.28	4.31246e+08	2.62363	15.8442
16	3	81.92	1.34357e+08	1.15863	6.63867		28	5	30.72	6.51845e+07	1.0974	6.63247		20	4	81.92	1.33296e+08	1.333	7.8931		16	6	143.36	2.78895e+08	1.74038	10.7259
16	2	40.96	1.21845e+08	1.05073	6.02044		17	6	235.52	2.82516e+08	2.29456	14.4184		20	6	143.36	1.80631e+08	1.80635	10.696		28	4	40.96	1.05111e+08	1.13813	6.95908
28	1	20.48	5.72016e+07	1.01498	6.10925		22	6	71.68	1.12799e+08	1.35876	8.28161		17	6	112.64	1.94248e+08	1.65386	9.81107		24	6	133.12	1.91034e+08	1.75604	10.8699
22	3	81.92	9.08504e+07	1.16325	7.06978		25	5	51.2	8.66191e+07	1.26253	7.70744		19	8	153.6	2.46799e+08	2.33587	13.8413		17	2	51.2	1.74596e+08	1.10912	7.01504
17	2	51.2	1.16007e+08	1.0835	6.1538		17	4	81.92	1.57374e+08	1.27817	8.03168		21	5	71.68	1.24318e+08	1.3165	7.78719		28	8	40.96	1.20401e+08	1.30369	7.9714
22	16	61.44	1.05887e+08	1.35578	8.23992		18	3	51.2	1.29487e+08	1.13322	7.15936		15	2	71.68	1.39711e+08	1.06566	6.36186		28	4	71.68	1.13801e+08	1.23223	7.53444
23	6	71.68	1.08941e+08	1.46752	9.0543		18	5	71.68	1.54946e+08	1.35604	8.56702		17	2	61.44	1.25339e+08	1.06716	6.33063		23	4	92.16	1.53487e+08	1.33297	8.32365
18	1	30.72	1.03408e+08	1.03391	5.95924		30	10	92.16	1.00467e+08	1.8255	11.0726		23	4	174.08	1.11816e+08	1.29579	7.75221		18	3	40.96	1.6294e+08	1.06344	6.90846
18	7	204.8	2.56704e+08	2.5666	14.7934		17	3	61.44	1.36395e+08	1.10778	6.96098		22	4	174.08	1.16654e+08	1.29983	7.72941		25	8	51.2	1.33515e+08	1.28311	7.93878
26	3	40.96	6.81062e+07	1.08978	6.70557		30	4	20.48	5.87933e+07	1.06828	6.47969		30	8	92.16	1.32764e+08	1.87208	11.024		21	4	81.92	1.63087e+08	1.25211	7.98399
17	2	30.72	1.12518e+08	1.0509	5.96868		22	6	81.92	1.19472e+08	1.43915	8.77156		29	5	40.96	8.4669e+07	1.1701	6.89215		29	8	61.44	1.38758e+08	1.56056	9.42263
29	6	40.96	6.5661e+07	1.21536	7.32396		29	2	40.96	6.12363e+07	1.07379	6.48178		16	4	81.92	1.5368e+08	1.24124	7.37235		27	4	153.6	1.18222e+08	1.22441	7.56392
20	5	81.92	1.11901e+08	1.29028	7.56481		30	76	143.36	8.16264e+08	14.8317	89.9617		26	1	10.24	7.92607e+07	1.01915	5.9854		28	11	153.6	1.58767e+08	1.71911	10.5115
22	4	102.4	1.01509e+08	1.29971	7.89918		20	5	153.6	1.57741e+08	1.6321	10.0336		24	3	20.48	8.60887e+07	1.03874	6.20928		19	7	133.12	2.51913e+08	1.6983	11.2379
16	2	71.68	1.3146e+08	1.13365	6.49554		19	5	163.84	1.72539e+08	1.63018	10.2109		20	3	61.44	1.13198e+08	1.13201	6.70296		20	7	112.64	2.36796e+08	1.69196	11.06
23	5	92.16	9.7832e+07	1.31788	8.13103		23	6	92.16	1.26414e+08	1.62115	9.95038		26	2	40.96	8.14302e+07	1.04705	6.14923		26	9	71.68	1.4455e+08	1.44216	8.93188
23	4	51.2	8.5591e+07	1.15298	7.11365		29	5	20.48	6.09822e+07	1.06933	6.45488		22	5	143.36	1.36738e+08	1.52361	9.06011		17	2	71.68	1.80198e+08	1.14471	7.24011
21	19	153.6	1.47869e+08	1.80364	10.7309		28	6	51.2	7.4288e+07	1.25066	7.55874		15	5	122.88	2.14955e+08	1.6396	9.7882		20	11	143.36	3.31243e+08	2.3668	15.4713
21	4	40.96	9.02742e+07	1.10113	6.55124		17	3	112.64	1.52836e+08	1.24132	7.80009		27	2	10.24	7.79242e+07	1.02395	6.04188		29	4	30.72	9.71969e+07	1.09314	6.60036
28	9	133.12	9.86228e+07	1.74996	10.5331		25	2	40.96	7.4568e+07	1.08688	6.63513		24	9	92.16	1.28906e+08	1.55538	9.29754		24	6	163.84	1.96453e+08	1.80585	11.1782
24	5	30.72	7.86715e+07	1.1295	6.97823		30	5	71.68	7.0726e+07	1.2851	7.79481		22	6	133.12	1.5743e+08	1.75417	10.4311		17	3	40.96	1.67333e+08	1.06298	6.72324
26	4	51.2	7.17203e+07	1.14761	7.06141		28	2	20.48	6.23311e+07	1.04936	6.34214		24	15	122.88	2.53855e+08	3.06301	18.3097		27	7	61.44	1.28101e+08	1.32673	8.19598
17	8	143.36	2.38644e+08	2.22891	12.6592		26	3	30.72	6.88275e+07	1.05127	6.4312		15	2	61.44	1.42251e+08	1.08504	6.47753		27	5	51.2	1.25017e+08	1.29479	7.99868
21	6	112.64	1.41481e+08	1.72573	10.2674		17	3	102.4	1.45022e+08	1.17785	7.40129		18	4	143.36	1.71995e+08	1.53744	9.13389		25	5	102.4	1.52116e+08	1.46187	9.04481
20	1	40.96	9.16508e+07	1.05679	6.19583		15	2	61.44	1.60735e+08	1.11171	6.89849		19	7	92.16	1.63629e+08	1.54869	9.17684		16	1	30.72	1.63569e+08	1.02072	6.29066
16	9	174.08	3.51468e+08	3.0309	17.3663		15	5	184.32	2.95849e+08	2.04621	12.6973		29	12	51.2	9.77394e+07	1.35073	7.95609		23	7	51.2	1.33043e+08	1.15542	7.21498
30	7	102.4	9.23172e+07	1.78215	10.7783		16	5	184.32	2.74044e+08	2.03971	12.8789		30	12	112.64	1.86127e+08	2.62453	15.4549		15	1	245.76	1.82949e+08	1.11304	6.72165
15	1	51.2	1.36512e+08	1.07953	6.3017		18	2	61.44	1.25473e+08	1.0981	6.93743		28	8	71.68	1.1759e+08	1.59211	9.35229		15	2	245.76	1.94591e+08	1.18386	7.14937
16	2	71.68	1.30127e+08	1.12215	6.42967		30	4	122.88	6.91951e+07	1.25729	7.6261		27	2	20.48	7.67618e+07	1.00867	5.95175		21	4	71.68	1.55134e+08	1.19105	7.59466
17	2	102.4	1.19968e+08	1.12049	6.36391		30	6	122.88	7.54228e+07	1.37045	8.31246		15	8	112.64	1.99492e+08	1.52166	9.08407		19	1	20.48	1.50918e+08	1.01743	6.73251
28	14	61.44	9.67426e+07	1.71659	10.3323		29	7	92.16	8.94337e+07	1.56824	9.46644		30	6	30.72	7.87818e+07	1.11089	6.54158		26	10	71.68	1.42586e+08	1.42257	8.81053
16	4	122.88	1.76305e+08	1.52037	8.71137		22	7	92.16	1.41435e+08	1.7037	10.384		22	3	40.96	9.77476e+07	1.08916	6.47666		24	12	81.92	2.09965e+08	1.93006	11.9471
30	3	30.72	5.60653e+07	1.08232	6.54578		15	6	102.4	1.95003e+08	1.34872	8.36919		26	7	61.44	1.10559e+08	1.42159	8.34889		26	2	40.96	1.06391e+08	1.06145	6.57402
21	3	30.72	8.75862e+07	1.06834	6.35616		25	13	71.68	1.28343e+08	1.87069	11.4201		25	2	61.44	8.72368e+07	1.08983	6.4634		28	4	30.72	1.00878e+08	1.0923	6.67886
27	7	102.4	8.69065e+07	1.46923	8.8887		21	13	92.16	1.661e+08	1.86181	11.3953		27	8	92.16	1.3176e+08	1.73137	10.2161		22	15	81.92	1.66063e+08	1.35467	8.57993
29	8	71.68	7.88559e+07	1.45959	8.79575		25	8	40.96	8.14502e+07	1.18719	7.24751		20	6	194.56	1.91916e+08	1.91921	11.3643		30	7	71.68	1.31015e+08	1.51218	9.14868
21	6	51.2	9.99867e+07	1.21959	7.25608		21	8	51.2	1.11174e+08	1.24615	7.62708		20	3	40.96	1.09949e+08	1.09952	6.5106		30	9	51.2	1.21402e+08	1.40122	8.47742
18	1	71.68	1.08217e+08	1.08199	6.23638		30	7	61.44	7.82073e+07	1.42104	8.61934		16	1	20.48	1.25874e+08	1.01665	6.0384		22	5	61.44	1.5483e+08	1.26304	7.99956
29	16	102.4	1.29714e+08	2.40096	14.4686		29	7	112.64	1.05174e+08	1.84425	11.1326		26	3	61.44	8.97077e+07	1.15348	6.77431		18	4	61.44	1.78052e+08	1.16207	7.54918
18	5	112.64	1.46913e+08	1.46887	8.46631		28	8	143.36	1.34061e+08	2.25695	13.6406		26	5	112.64	1.03407e+08	1.32962	7.80879		15	5	153.6	2.69069e+08	1.63697	9.88572
16	4	61.44	1.33829e+08	1.15408	6.61258		25	3	30.72	7.546e+07	1.09988	6.71449		25	6	51.2	1.00124e+08	1.25083	7.41823		24	18	153.6	3.74005e+08	3.43796	21.281
17	3	81.92	1.35631e+08	1.26678	7.19478		17	4	92.16	1.59343e+08	1.29417	8.13218		15	6	204.8	3.09284e+08	2.35911	14.0836		29	12	51.2	1.32355e+08	1.48855	8.98784
18	3	102.4	1.28154e+08	1.28131	7.38526		16	4	92.16	1.70973e+08	1.27255	8.03501		27	3	20.48	8.01284e+07	1.05291	6.21278		22	2	40.96	1.27805e+08	1.04257	6.60323
20	4	112.64	1.19865e+08	1.38211	8.10319		21	4	81.92	1.12845e+08	1.26488	7.74171		21	3	40.96	1.07626e+08	1.13974	6.74161		23	8	122.88	2.54202e+08	2.20763	13.7855
20	3	40.96	9.49507e+07	1.09484	6.41892		28	7	102.4	1.09016e+08	1.83532	11.0923		16	2	71.68	1.35198e+08	1.09196	6.48569		20	3	61.44	1.55825e+08	1.11341	7.27811
19	3	40.96	1.02613e+08	1.09814	6.41214		17	4	81.92	1.47698e+08	1.19958	7.53785		17	7	122.88	2.01701e+08	1.71732	10.1875		26	9	92.16	1.95615e+08	1.95163	12.0873
16	4	81.92	1.45985e+08	1.25891	7.21322		15	4	204.8	2.39647e+08	1.65749	10.2852		26	3	81.92	9.50979e+07	1.22279	7.18136		19	3	51.2	1.63648e+08	1.10325	7.30037
15	4	122.88	1.78163e+08	1.4089	8.22436		16	5	153.6	2.22505e+08	1.65611	10.4568		18	3	61.44	1.27512e+08	1.13981	6.77159		21	4	133.12	1.69261e+08	1.29951	8.28626
19	6	235.52	1.72822e+08	1.84951	10.7994		27	3	40.96	6.87382e+07	1.09974	6.71097		26	8	133.12	1.52587e+08	1.962	11.5227		21	3	133.12	1.69149e+08	1.29865	8.28075
15	4	112.64	1.73969e+08	1.37574	8.03079		27	3	51.2	6.85472e+07	1.09668	6.69232		17	5	133.12	1.70344e+08	1.45034	8.60374		28	7	71.68	1.34879e+08	1.46046	8.92996
26	3	61.44	7.3197e+07	1.17124	7.2068		26	7	143.36	1.22409e+08	1.86967	11.4379		28	3	30.72	7.9106e+07	1.07106	6.29156		18	4	92.16	1.8043e+08	1.17759	7.65003
16	2	51.2	1.25557e+08	1.08275	6.20388		18	7	143.36	2.56506e+08	2.24485	14.1823		22	4	61.44	1.09304e+08	1.21793	7.24241		29	3	81.92	1.02584e+08	1.15373	6.9662
25	3	51.2	7.39935e+07	1.12251	6.96239		24	7	40.96	8.62893e+07	1.18493	7.2464		19	6	102.4	1.61242e+08	1.5261	9.04298		26	2	20.48	1.03598e+08	1.03359	6.40147
28	3	51.2	6.32516e+07	1.12233	6.7554		27	8	92.16	1.12478e+08	1.79952	10.9813		25	9	61.44	1.19662e+08	1.49491	8.86576		19	3	71.68	1.63659e+08	1.10333	7.30086
19	1	20.48	9.43575e+07	1.0098	5.89629		28	11	81.92	1.11095e+08	1.87032	11.3039		28	6	51.2	9.20221e+07	1.24594	7.31882		25	6	61.44	1.39033e+08	1.33614	8.2669
18	6	184.32	2.16548e+08	2.16511	12.4793		30	18	61.44	9.35538e+07	1.69989	10.3107		30	10	133.12	1.59921e+08	2.25501	13.2789		24	1	20.48	1.10139e+08	1.01243	6.26692
24	5	81.92	9.82996e+07	1.41131	8.71926		28	20	81.92	1.00952e+08	1.69956	10.2718		17	1	20.48	1.18525e+08	1.00914	5.98643		20	5	102.4	2.05048e+08	1.46511	9.57716
16	2	40.96	1.22736e+08	1.05842	6.06449		17	6	133.12	2.08446e+08	1.69297	10.6382		29	7	30.72	8.08887e+07	1.11786	6.58443		23	3	61.44	1.33503e+08	1.15941	7.23991
21	13	92.16	1.42839e+08	1.74229	10.3659		27	9	61.44	9.80795e+07	1.56917	9.57559		22	4	61.44	1.07152e+08	1.19394	7.09976		30	5	20.48	9.3115e+07	1.07473	6.50214
30	23	51.2	7.83424e+07	1.51237	9.14671		25	5	61.44	8.59639e+07	1.25298	7.64914		24	2	51.2	9.20006e+07	1.11008	6.63568		19	1	30.72	1.52793e+08	1.03007	6.81614
18	2	92.16	1.14031e+08	1.14012	6.57142		18	4	61.44	1.3955e+08	1.2213	7.71577		27	3	20.48	7.79745e+07	1.02461	6.04578		19	4	61.44	1.79433e+08	1.20967	8.00455
19	3	102.4	1.09391e+08	1.17068	6.83571		24	7	92.16	1.27619e+08	1.75248	10.7172		30	3	30.72	7.65723e+07	1.07973	6.35812		29	7	71.68	1.22402e+08	1.37661	8.31194
23	4	81.92	9.6627e+07	1.30165	8.03088		16	2	81.92	1.55198e+08	1.15515	7.29369		19	3	81.92	1.29718e+08	1.22774	7.27503		29	7	92.16	1.35651e+08	1.52562	9.21165
24	4	40.96	7.40799e+07	1.06358	6.57095		23	5	92.16	1.08794e+08	1.39519	8.56344		23	10	61.44	1.28985e+08	1.49476	8.94258		29	6	51.2	1.13829e+08	1.2802	7.72983
21	2	30.72	8.52069e+07	1.03932	6.1835		24	6	133.12	1.16424e+08	1.59875	9.77709		28	6	51.2	9.54921e+07	1.29292	7.5948		30	7	92.16	1.46059e+08	1.68581	10.1992
28	2	20.48	5.72983e+07	1.0167	6.11958		23	3	40.96	8.40537e+07	1.07791	6.61606		20	2	51.2	1.08536e+08	1.08538	6.4269		24	5	122.88	1.81747e+08	1.67067	10.3415
28	6	61.44	7.5826e+07	1.34545	8.09838		20	3	71.68	1.14506e+08	1.18476	7.28351		20	11	286.72	3.61422e+08	3.61432	21.4015		18	9	102.4	2.31465e+08	1.51067	9.81386
25	5	71.68	8.68003e+07	1.31679	8.16744		29	6	81.92	8.00668e+07	1.40399	8.47497		23	7	92.16	1.38184e+08	1.60136	9.58032		21	6	40.96	1.53386e+08	1.17763	7.5091
15	10	122.88	2.40604e+08	1.90268	11.1068		17	3	51.2	1.35199e+08	1.09807	6.89994		19	1	10.24	1.0623e+08	1.00543	5.95772		29	3	71.68	1.02401e+08	1.15167	6.95377
23	2	20.48	7.70553e+07	1.038	6.40423		28	2	20.48	6.21905e+07	1.04699	6.32783		25	6	51.2	1.00056e+08	1.24998	7.41318		30	4	81.92	9.47086e+07	1.09313	6.61342
27	13	153.6	1.43484e+08	2.42572	14.6754		19	13	102.4	2.03824e+08	1.92577	12.0623		26	8	102.4	1.55558e+08	2.00019	11.747		19	3	256	1.99767e+08	1.34675	8.91165
17	4	102.4	1.48714e+08	1.38897	7.88877		26	2	20.48	6.67377e+07	1.01935	6.23593		25	1	20.48	8.16741e+07	1.02034	6.05126		19	4	256	2.31258e+08	1.55906	10.3165
15	2	133.12	1.64175e+08	1.29829	7.57866		19	3	112.64	1.34569e+08	1.27143	7.96379		26	4	51.2	9.26622e+07	1.19147	6.99742		24	2	10.24	1.10294e+08	1.01386	6.27579
24	2	30.72	7.1015e+07	1.01958	6.29909		30	4	30.72	6.1418e+07	1.11598	6.76897		17	3	51.2	1.29281e+08	1.10072	6.5297		28	7	51.2	1.22588e+08	1.32737	8.11618
29	8	51.2	7.09801e+07	1.31381	7.91727		21	4	102.4	1.2304e+08	1.37916	8.44119		15	5	194.56	3.12944e+08	2.38703	14.2503		21	4	61.44	1.62371e+08	1.24661	7.94895
22	4	61.44	8.73167e+07	1.118	6.7948		25	3	51.2	7.73719e+07	1.12775	6.88462		24	4	61.44	1.01213e+08	1.22124	7.30017		25	2	10.24	1.05249e+08	1.01146	6.25809
29	8	81.92	8.65129e+07	1.60132	9.64983		23	7	112.64	1.52885e+08	1.96061	12.0339		22	5	71.68	1.19648e+08	1.33319	7.92778		18	6	112.64	2.26295e+08	1.47693	9.59463
16	3	235.52	1.75395e+08	1.51253	8.66641		30	7	51.2	7.52607e+07	1.3675	8.2946		29	9	122.88	1.44747e+08	2.00036	11.7826		17	3	30.72	1.64349e+08	1.04402	6.60332
17	2	256	1.29785e+08	1.21218	6.88465		15	1	51.2	1.5401e+08	1.06519	6.60985		26	10	40.96	1.00232e+08	1.2888	7.56903		21	6	81.92	1.81076e+08	1.39022	8.86464
21	4	71.68	1.03371e+08	1.26088	7.5017		15	6	256	2.98533e+08	2.06477	12.8126		25	8	102.4	1.52142e+08	1.90068	11.2722		18	4	133.12	2.315e+08	1.5109	9.81534
29	6	71.68	7.82135e+07	1.4477	8.7241		20	14	153.6	3.01562e+08	3.12017	19.1818		18	3	112.64	1.39002e+08	1.24252	7.38178		25	4	40.96	1.23035e+08	1.18239	7.31565
28	9	61.44	8.28809e+07	1.47063	8.85185		26	9	81.92	1.18904e+08	1.81613	11.1103		18	4	102.4	1.52528e+08	1.36342	8.10008		16	3	102.4	2.13612e+08	1.333	8.21527
20	2	40.96	9.21562e+07	1.06261	6.23		23	5	163.84	1.06337e+08	1.36368	8.37005		29	9	61.44	1.042e+08	1.44001	8.482		17	4	92.16	2.01674e+08	1.28113	8.103
21	2	20.48	8.54909e+07	1.04278	6.20411		22	3	163.84	1.13725e+08	1.36991	8.34957		20	5	153.6	1.30449e+08	1.30452	7.72448		27	3	20.48	9.87618e+07	1.02287	6.31886
24	3	61.44	8.25331e+07	1.18494	7.32075		16	4	122.88	1.93988e+08	1.44386	9.11664		20	4	122.88	1.43117e+08	1.43121	8.47462		23	1	10.24	1.15642e+08	1.00429	6.27128
15	3	71.68	1.47182e+08	1.16391	6.79422		18	3	51.2	1.30071e+08	1.13834	7.19168		30	4	61.44	8.22794e+07	1.16021	6.83201		30	3	30.72	9.07727e+07	1.0477	6.33857
30	4	51.2	5.86182e+07	1.1316	6.84384		27	4	30.72	6.6854e+07	1.06959	6.52701		24	2	30.72	8.64042e+07	1.04255	6.23203		18	1	51.2	1.63458e+08	1.06682	6.93044
23	5	92.16	9.5055e+07	1.28047	7.90022		18	2	40.96	1.21393e+08	1.06239	6.71185		16	9	235.52	5.63572e+08	4.55183	27.0356		29	25	51.2	1.16695e+08	1.31243	7.92444
28	7	81.92	8.33984e+07	1.47982	8.90712		28	8	61.44	8.73238e+07	1.47012	8.88512		28	8	71.68	1.19388e+08	1.61646	9.49534		24	5	61.44	1.40428e+08	1.29085	7.99037
22	1	30.72	7.95398e+07	1.01843	6.18962		21	3	40.96	1.00833e+08	1.13023	6.91761		15	3	81.92	1.53932e+08	1.17414	7.00945		16	3	92.16	2.01712e+08	1.25874	7.75759
16	3	71.68	1.3571e+08	1.1703	6.70554		25	3	30.72	7.40947e+07	1.07998	6.59301		24	5	61.44	1.08953e+08	1.31463	7.85843		28	4	30.72	1.04287e+08	1.12921	6.90456
23	4	71.68	9.72131e+07	1.30954	8.07959		16	3	102.4	1.64247e+08	1.2225	7.71895		28	9	81.92	1.2342e+08	1.67105	9.81603		25	3	40.96	1.14311e+08	1.09856	6.79694
28	6	163.84	7.43694e+07	1.31961	7.9428		23	2	20.48	8.12574e+07	1.04205	6.39595		24	6	174.08	1.17945e+08	1.42312	8.50697		28	3	51.2	9.87022e+07	1.06874	6.53477
27	7	81.92	8.77813e+07	1.48402	8.97817		29	3	40.96	6.30302e+07	1.10525	6.67167		26	7	92.16	1.28146e+08	1.64773	9.67702		26	2	40.96	1.03587e+08	1.03348	6.40078
20	1	20.48	8.8885e+07	1.02489	6.00885		25	8	81.92	1.0421e+08	1.51894	9.27273		28	2	30.72	7.87201e+07	1.06583	6.26087		25	5	81.92	1.51035e+08	1.45148	8.98056
26	3	30.72	6.82527e+07	1.09212	6.72		23	7	81.92	1.13147e+08	1.45101	8.90606		16	4	71.68	1.47626e+08	1.19234	7.08192		26	13	102.4	2.81038e+08	2.80389	17.3656
22	1	30.72	7.98037e+07	1.0218	6.21015		26	5	71.68	8.76586e+07	1.33889	8.19077		29	5	61.44	8.81791e+07	1.21861	7.17788		21	8	153.6	2.68762e+08	2.06343	13.1574
21	1	10.24	8.24572e+07	1.00578	5.98395		29	7	40.96	6.88904e+07	1.20801	7.29196		19	16	61.44	1.23196e+08	1.16601	6.90923		29	10	102.4	1.94607e+08	2.18867	13.2152
24	4	61.44	8.60194e+07	1.235	7.62999		30	3	20.48	5.62818e+07	1.02265	6.2029		28	10	133.12	1.57916e+08	2.13811	12.5596		24	1	30.72	1.11037e+08	1.02069	6.31806
27	3	71.68	7.08574e+07	1.19791	7.24722		17	6	71.68	1.58805e+08	1.28979	8.10471		28	12	81.92	1.38558e+08	1.87601	11.02		22	7	235.52	2.62418e+08	2.14069	13.5582
28	10	71.68	9.48144e+07	1.68238	10.1264		25	17	92.16	1.53113e+08	2.23172	13.6241		18	3	40.96	1.19625e+08	1.06931	6.35277		22	5	92.16	1.60347e+08	1.30804	8.28456
19	4	81.92	1.20375e+08	1.28823	7.5221		18	16	143.36	2.08299e+08	1.82296	11.5169		25	4	81.92	1.03687e+08	1.29534	7.68217		23	7	61.44	1.5003e+08	1.30294	8.13618
15	3	61.44	1.48176e+08	1.17177	6.84014		23	5	71.68	1.04786e+08	1.34378	8.24793		20	5	61.44	1.24627e+08	1.24631	7.37977		26	7	61.44	1.35709e+08	1.35396	8.38564
15	2	71.68	1.4163e+08	1.12	6.53793		28	5	51.2	7.0738e+07	1.19089	7.19754		24	3	51.2	9.60725e+07	1.15921	6.92938		15	2	81.92	1.82294e+08	1.10905	6.69755
18	2	61.44	1.06696e+08	1.06678	6.1487		20	7	133.12	1.88238e+08	1.94764	11.9734		29	2	20.48	7.53778e+07	1.0417	6.13583		24	8	81.92	1.65377e+08	1.52019	9.40999
21	6	112.64	1.35266e+08	1.64991	9.81629		27	18	81.92	1.15102e+08	1.8415	11.2375		30	6	81.92	1.06408e+08	1.50043	8.83546		21	2	30.72	1.37787e+08	1.05786	6.74541
19	4	51.2	1.07365e+08	1.149	6.7091		18	1	20.48	1.15427e+08	1.01018	6.382		19	4	81.92	1.37907e+08	1.30525	7.7343		17	6	133.12	2.56874e+08	1.63179	10.3209
27	20	71.68	1.07013e+08	1.80915	10.9452		24	6	61.44	9.56308e+07	1.31321	8.03087		15	4	112.64	1.8327e+08	1.39792	8.34538		21	4	30.72	1.46439e+08	1.12429	7.16897
23	7	81.92	1.14486e+08	1.54223	9.51521		29	6	30.72	6.48044e+07	1.13636	6.85945		30	10	112.64	1.48834e+08	2.09867	12.3583		15	3	112.64	2.06667e+08	1.25733	7.59303
26	12	102.4	1.70924e+08	2.73498	16.8288		22	3	51.2	9.09005e+07	1.09498	6.67385		21	4	143.36	1.45491e+08	1.54073	9.11348		20	3	71.68	1.56639e+08	1.11922	7.31613
18	1	10.24	1.00578e+08	1.00561	5.79616		29	9	51.2	7.70675e+07	1.35139	8.15749		27	7	51.2	9.83275e+07	1.29205	7.62386		18	5	122.88	2.55678e+08	1.6687	10.8404
29	4	30.72	5.93259e+07	1.0981	6.61734		28	7	61.44	8.44548e+07	1.42182	8.59321		20	3	51.2	1.16145e+08	1.16148	6.87746		25	7	51.2	1.28582e+08	1.2357	7.64548
18	6	102.4	1.67612e+08	1.67583	9.65918		21	6	81.92	1.29652e+08	1.45326	8.89475		16	4	133.12	1.91535e+08	1.54699	9.18833		26	8	71.68	1.58545e+08	1.58179	9.79666
16	4	153.6	1.92454e+08	1.65963	9.5093		22	8	92.16	1.39469e+08	1.68003	10.2397		17	5	133.12	1.81559e+08	1.54583	9.17019		22	2	30.72	1.26958e+08	1.03567	6.5595
16	8	133.12	1.877e+08	1.61864	9.27442		30	10	71.68	8.06092e+07	1.46468	8.88406		28	11	71.68	1.21221e+08	1.64128	9.64111		24	11	81.92	1.88196e+08	1.72995	10.7084
20	8	143.36	2.17645e+08	2.50957	14.7134		30	7	102.4	8.38448e+07	1.52347	9.24066		17	2	30.72	1.2452e+08	1.06019	6.28927		17	3	133.12	2.21222e+08	1.40531	8.88842
17	4	122.88	1.50751e+08	1.408	7.99684		24	5	102.4	9.60037e+07	1.31833	8.06219		27	2	30.72	8.2253e+07	1.08083	6.37752		29	8	102.4	1.60786e+08	1.8083	10.9185
17	3	143.36	1.41748e+08	1.32391	7.51923		22	5	174.08	1.36182e+08	1.64043	9.99836		30	6	112.64	9.39419e+07	1.32466	7.80039		25	5	61.44	1.39294e+08	1.33865	8.28244
22	8	71.68	1.19606e+08	1.53143	9.3075		28	6	81.92	8.49827e+07	1.43071	8.64692		19	5	71.68	1.3951e+08	1.32042	7.82419		29	2	30.72	9.40119e+07	1.05732	6.38407
21	8	61.44	1.03616e+08	1.26387	7.51949		15	1	61.44	1.57351e+08	1.0883	6.75326		29	4	40.96	8.32317e+07	1.15024	6.77516		27	5	40.96	1.12633e+08	1.16653	7.20633
17	1	30.72	1.08536e+08	1.01371	5.75746		18	23	194.56	4.07459e+08	3.56594	22.5285		15	3	92.16	1.58053e+08	1.20557	7.1971		16	3	122.88	2.10046e+08	1.31075	8.07811
20	3	71.68	1.03423e+08	1.19253	6.99166		30	2	51.2	5.94975e+07	1.08108	6.55731		21	4	61.44	1.15505e+08	1.22318	7.23518		24	11	102.4	2.42547e+08	2.22956	13.801
28	2	20.48	5.74078e+07	1.01864	6.13127		16	7	163.84	3.14758e+08	2.34275	14.7923		20	2	10.24	1.00773e+08	1.00775	5.96722		23	6	122.88	1.74896e+08	1.51889	9.48464
18	3	92.16	1.21421e+08	1.214	6.99728		29	6	40.96	6.28292e+07	1.10172	6.65039		20	7	174.08	2.03037e+08	2.03043	12.0228		16	4	81.92	2.00349e+08	1.25024	7.7052
20	4	71.68	1.01833e+08	1.17419	6.88414		25	6	61.44	8.65374e+07	1.26134	7.70017		25	4	51.2	9.40552e+07	1.17501	6.96858		30	2	20.48	8.92895e+07	1.03058	6.23501
26	4	30.72	6.64924e+07	1.06396	6.54668		20	7	143.36	1.94918e+08	2.01676	12.3984		22	4	61.44	1.10863e+08	1.2353	7.34567		21	4	71.68	1.68808e+08	1.29603	8.26407
28	2	20.48	5.76857e+07	1.02357	6.16095		23	1	20.48	7.89142e+07	1.012	6.21152		23	3	51.2	9.44671e+07	1.09474	6.54943		25	3	51.2	1.13444e+08	1.09023	6.7454
26	7	143.36	1.2699e+08	2.03198	12.5031		16	6	102.4	1.98583e+08	1.47806	9.33261		23	7	204.8	1.70867e+08	1.98011	11.8463		16	3	174.08	2.14352e+08	1.33762	8.24373
23	4	61.44	9.23955e+07	1.24464	7.67919		25	1	20.48	6.92901e+07	1.00995	6.16549		30	5	61.44	9.27469e+07	1.30781	7.70117		29	11	61.44	1.12276e+08	1.26272	7.6243
18	2	40.96	1.05833e+08	1.05815	6.09896		23	2	20.48	8.09802e+07	1.0385	6.37414		16	1	40.96	1.31002e+08	1.05807	6.28441		24	4	51.2	1.2884e+08	1.18434	7.33106
30	6	81.92	7.02509e+07	1.35616	8.20199		26	5	122.88	1.07933e+08	1.64856	10.0852		27	3	51.2	8.53921e+07	1.12208	6.62091		30	3	40.96	9.63128e+07	1.11164	6.72544
19	3	51.2	1.0589e+08	1.13321	6.61692		15	6	153.6	2.78395e+08	1.92549	11.9482		21	7	102.4	1.48502e+08	1.57261	9.30206		21	7	71.68	1.89524e+08	1.45508	9.27826
17	3	71.68	1.24762e+08	1.16527	6.61821		26	12	61.44	9.11572e+07	1.39233	8.51767		28	7	51.2	9.14734e+07	1.23851	7.27518		25	1	20.48	1.05425e+08	1.01316	6.26858
27	5	51.2	7.20626e+07	1.21828	7.37049		20	4	133.12	1.46201e+08	1.5127	9.29954		20	3	92.16	1.18536e+08	1.18539	7.01907		16	3	71.68	1.91158e+08	1.19288	7.35171
18	3	122.88	1.38379e+08	1.38355	7.97455		15	6	122.88	2.39551e+08	1.65683	10.2812		24	3	40.96	9.26618e+07	1.11806	6.68337		28	4	61.44	1.07634e+08	1.16545	7.12613
22	7	92.16	1.34565e+08	1.72297	10.4716		17	7	92.16	1.8108e+08	1.47071	9.24153		29	5	30.72	8.42681e+07	1.16456	6.85951		26	10	133.12	2.56538e+08	2.55946	15.8518
21	5	61.44	9.98095e+07	1.21743	7.24322		24	2	40.96	7.88267e+07	1.08245	6.6197		15	2	92.16	1.53602e+08	1.17162	6.99441		19	3	61.44	1.67774e+08	1.13107	7.48447
18	3	51.2	1.12025e+08	1.12006	6.45579		16	3	143.36	2.07812e+08	1.54675	9.76633		30	11	61.44	1.06531e+08	1.50218	8.84575		17	4	194.56	2.74887e+08	1.74622	11.0446
20	2	40.96	9.1867e+07	1.05928	6.21045		22	8	81.92	1.36661e+08	1.64621	10.0336		29	8	81.92	1.04248e+08	1.44068	8.48593		23	6	71.68	1.67423e+08	1.45399	9.07939
17	3	61.44	1.25094e+08	1.16837	6.63582		17	9	153.6	2.95422e+08	2.39938	15.077		25	3	40.96	8.78993e+07	1.09811	6.51248		23	3	71.68	1.33184e+08	1.15664	7.22262
18	6	153.6	1.90319e+08	1.90286	10.9677		30	5	51.2	6.85715e+07	1.24596	7.55737		15	3	184.32	1.8382e+08	1.40211	8.37042		17	4	81.92	2.05516e+08	1.30554	8.25736
29	9	92.16	9.3082e+07	1.72291	10.3826		20	4	102.4	1.40933e+08	1.4582	8.9645		16	3	194.56	1.58215e+08	1.27787	7.58989		20	3	81.92	1.72152e+08	1.23006	8.04066
22	5	40.96	9.0934e+07	1.16432	7.07629		24	3	92.16	8.7488e+07	1.20139	7.34706		28	7	61.44	9.88235e+07	1.33802	7.85976		23	8	92.16	1.94738e+08	1.69121	10.5607
27	3	40.96	6.58583e+07	1.11339	6.73592		22	2	20.48	8.46577e+07	1.01978	6.2155		22	2	40.96	9.59911e+07	1.06959	6.36028		24	5	61.44	1.35905e+08	1.24928	7.73302
18	2	61.44	1.1167e+08	1.1165	6.43532		29	8	112.64	1.02345e+08	1.79463	10.833		28	4	30.72	7.90166e+07	1.06985	6.28445		25	3	51.2	1.17018e+08	1.12457	6.95789
27	5	51.2	7.07233e+07	1.19564	7.2335		29	2	20.48	5.89552e+07	1.03379	6.24033		30	2	40.96	7.45992e+07	1.05191	6.19428		23	5	102.4	1.63165e+08	1.41701	8.8485
16	5	163.84	2.39766e+08	2.06763	11.847		26	9	51.2	8.03559e+07	1.22735	7.50841		17	2	40.96	1.2507e+08	1.06487	6.31704		30	6	102.4	1.38082e+08	1.59374	9.64214
29	11	81.92	1.11006e+08	2.05467	12.3818		30	15	102.4	1.82813e+08	3.32175	20.1481		30	6	30.72	8.54443e+07	1.20483	7.0948		23	8	102.4	1.82205e+08	1.58237	9.88104
28	16	102.4	9.88429e+07	1.75386	10.5566		16	4	81.92	1.66003e+08	1.23557	7.80148		16	4	122.88	1.79899e+08	1.453	8.63009		25	2	40.96	1.10801e+08	1.06482	6.58823
30	7	51.2	6.95869e+07	1.34335	8.12447		18	6	81.92	1.5283e+08	1.33752	8.45004		21	5	102.4	1.44607e+08	1.53135	9.05806		26	5	61.44	1.25235e+08	1.24946	7.73843
19	6	163.84	2.21163e+08	2.36684	13.8202		23	11	112.64	2.0549e+08	2.63522	16.1746		25	5	40.96	9.0517e+07	1.13081	6.70643		28	5	61.44	1.17369e+08	1.27086	7.77063
21	2	81.92	9.42698e+07	1.14986	6.8412		26	7	71.68	9.35111e+07	1.42828	8.73763		21	6	102.4	1.39878e+08	1.48128	8.76185		24	3	51.2	1.2278e+08	1.12863	6.98622
23	6	153.6	1.38919e+08	1.87135	11.5458		29	5	51.2	7.00006e+07	1.22747	7.40947		15	1	20.48	1.3169e+08	1.00449	5.99665		30	9	51.2	1.25889e+08	1.45301	8.79071
24	6	112.64	1.16442e+08	1.67178	10.3285		24	7	81.92	1.12198e+08	1.54071	9.42214		23	5	81.92	1.15618e+08	1.33986	8.01586		25	6	61.44	1.397e+08	1.34255	8.30656
25	9	71.68	1.09901e+08	1.66723	10.3411		19	1	20.48	1.07412e+08	1.01485	6.35666		22	3	71.68	1.06747e+08	1.18943	7.07295		30	12	92.16	1.91198e+08	2.20681	13.3512
21	5	71.68	1.11224e+08	1.35666	8.07155		29	4	40.96	6.70698e+07	1.17608	7.09925		26	7	71.68	1.04621e+08	1.34524	7.90051		15	4	122.88	2.41898e+08	1.47167	8.88745
17	3	71.68	1.24897e+08	1.16653	6.62538		29	12	122.88	1.55368e+08	2.72441	16.4455		26	3	61.44	8.89002e+07	1.1431	6.71333		30	5	71.68	1.08659e+08	1.25414	7.58758
21	4	51.2	9.36584e+07	1.1424	6.79683		26	15	143.36	3.28202e+08	5.01294	30.667		25	6	61.44	1.07601e+08	1.34424	7.97222		15	5	112.64	2.46719e+08	1.501	9.06459
26	3	20.48	6.44289e+07	1.03094	6.34352		26	8	92.16	1.14066e+08	1.74223	10.6582		24	1	30.72	8.59924e+07	1.03758	6.20233		22	6	61.44	1.59761e+08	1.30326	8.25429
16	2	40.96	1.23366e+08	1.06385	6.09561		27	4	40.96	7.35589e+07	1.17686	7.18163		18	1	10.24	1.12211e+08	1.00304	5.95907		29	2	30.72	9.31701e+07	1.04785	6.32691
16	4	133.12	1.61445e+08	1.39223	7.97714		15	3	71.68	1.73621e+08	1.20083	7.45153		29	6	51.2	9.34931e+07	1.29205	7.61044		22	5	92.16	1.66114e+08	1.35508	8.58252
26	5	122.88	9.92985e+07	1.58889	9.77669		29	1	20.48	5.80033e+07	1.0171	6.13957		24	5	81.92	1.21407e+08	1.46489	8.75666		23	5	61.44	1.42434e+08	1.23697	7.72422
29	5	30.72	5.90745e+07	1.09344	6.58929		23	7	112.64	1.44107e+08	1.84804	11.343		27	10	92.16	1.71674e+08	2.25584	13.3108		20	4	133.12	2.00832e+08	1.43499	9.38023
24	9	71.68	1.10841e+08	1.59137	9.83173		19	3	81.92	1.26259e+08	1.19292	7.47202		26	7	92.16	1.40467e+08	1.80616	10.6075		27	3	40.96	1.07241e+08	1.11069	6.86135
29	4	30.72	5.85051e+07	1.08291	6.52578		28	8	92.16	1.0627e+08	1.78908	10.8129		21	5	102.4	1.39985e+08	1.48242	8.76858		29	7	61.44	1.24202e+08	1.39686	8.4342
16	7	102.4	1.81554e+08	1.56564	8.97074		21	7	122.88	1.43656e+08	1.61024	9.85551		23	10	92.16	1.68964e+08	1.95806	11.7143		23	3	20.48	1.20033e+08	1.04243	6.5094
22	6	71.68	1.12682e+08	1.44277	8.76864		21	8	112.64	1.77153e+08	1.98571	12.1536		29	8	71.68	1.11182e+08	1.5365	9.05033		25	6	122.88	2.21164e+08	2.12544	13.1504
15	2	71.68	1.4335e+08	1.13361	6.61735		21	5	92.16	1.27333e+08	1.42728	8.73571		20	6	133.12	1.68912e+08	1.68916	10.0021		27	10	51.2	1.45155e+08	1.50336	9.28711
30	12	61.44	9.4808e+07	1.83023	11.0691		17	2	20.48	1.27221e+08	1.03327	6.49281		16	3	71.68	1.41084e+08	1.1395	6.76806		21	5	122.88	2.14819e+08	1.64929	10.5166
21	5	71.68	1.05813e+08	1.29066	7.67886		16	3	61.44	1.57185e+08	1.16993	7.38706		21	3	61.44	1.07928e+08	1.14294	6.76053		28	1	10.24	9.32142e+07	1.00931	6.17143
27	3	30.72	6.29982e+07	1.06504	6.44338		27	6	61.44	8.59788e+07	1.37557	8.39419		17	1	10.24	1.17498e+08	1.0004	5.93459		19	2	61.44	1.61382e+08	1.08797	7.19929
20	2	112.64	1.01998e+08	1.1761	6.89535		23	13	122.88	1.21445e+08	1.55742	9.55923		23	3	40.96	9.55566e+07	1.10737	6.62497		16	3	225.28	2.58008e+08	1.61004	9.92267
25	1	10.24	6.65092e+07	1.00897	6.25816		21	3	40.96	9.8369e+07	1.10262	6.7486		29	6	51.2	9.58317e+07	1.32437	7.80081		18	4	143.36	2.14272e+08	1.39846	9.0849
28	9	71.68	8.6246e+07	1.53034	9.21125		17	2	81.92	1.44025e+08	1.16975	7.3504		25	5	61.44	1.03028e+08	1.28711	7.6334		21	7	112.64	2.3411e+08	1.79739	11.461
30	13	81.92	9.47902e+07	1.82989	11.067		21	4	102.4	1.2338e+08	1.38297	8.46449		23	4	61.44	1.0977e+08	1.27208	7.61039		15	3	51.2	1.79613e+08	1.09274	6.59908
25	12	102.4	1.5871e+08	2.40768	14.9338		26	5	30.72	7.20109e+07	1.09989	6.72866		22	9	92.16	1.56872e+08	1.74795	10.3942		26	3	61.44	1.22198e+08	1.21916	7.55074
17	4	122.88	1.45074e+08	1.35497	7.69568		21	3	61.44	1.02801e+08	1.1523	7.05266		28	6	71.68	1.02146e+08	1.38301	8.12402		15	3	133.12	2.41846e+08	1.47136	8.88555
26	8	102.4	1.02931e+08	1.64701	10.1343		18	6	133.12	2.1798e+08	1.90768	12.0522		28	5	81.92	9.87632e+07	1.33721	7.85496		26	5	51.2	1.21868e+08	1.21586	7.53034
30	4	30.72	5.59303e+07	1.07971	6.53002		25	14	51.2	8.76782e+07	1.27797	7.80168		15	5	81.92	1.68548e+08	1.28562	7.67499		16	2	61.44	1.77186e+08	1.10569	6.81437
21	5	92.16	1.2254e+08	1.4947	8.89281		24	4	40.96	8.32819e+07	1.14363	6.99384		21	2	40.96	1.01881e+08	1.0789	6.38173		17	2	71.68	1.73047e+08	1.09928	6.95281
22	5	174.08	1.41381e+08	1.81024	11.0019		17	5	245.76	2.29901e+08	1.86722	11.7331		22	3	40.96	9.71579e+07	1.08259	6.43759		18	1	163.84	1.62937e+08	1.06342	6.90834
27	4	40.96	6.4714e+07	1.09404	6.61887		18	8	153.6	2.7163e+08	2.37722	15.0185		30	2	30.72	7.52602e+07	1.06123	6.24917		18	2	163.84	1.74691e+08	1.14013	7.40669
24	1	30.72	7.22462e+07	1.03725	6.4083		22	3	51.2	1.00859e+08	1.21493	7.40496		18	3	71.68	1.3067e+08	1.16804	6.93932		18	3	51.2	1.69101e+08	1.10365	7.1697
28	6	71.68	7.71869e+07	1.3696	8.24372		19	7	143.36	2.17091e+08	2.05112	12.8475		25	6	51.2	1.01874e+08	1.27269	7.54787		16	1	61.44	1.717e+08	1.07145	6.60335
21	5	163.84	1.42543e+08	1.73868	10.3444		21	6	81.92	1.34844e+08	1.51146	9.25096		30	4	20.48	7.49348e+07	1.05664	6.22215		20	7	133.12	2.94515e+08	2.10437	13.7559
15	1	20.48	1.30593e+08	1.03272	6.02846		27	9	92.16	9.79401e+07	1.56694	9.56198		22	1	20.48	9.20372e+07	1.02553	6.0983		21	4	40.96	1.42913e+08	1.09722	6.99637
22	3	71.68	9.16319e+07	1.17325	7.1306		26	11	133.12	1.80443e+08	2.75607	16.8605		16	6	122.88	2.11525e+08	1.70844	10.1473		19	7	122.88	2.45051e+08	1.65204	10.9318
24	3	40.96	7.60408e+07	1.09173	6.74488		16	3	71.68	1.58508e+08	1.17978	7.44922		28	6	40.96	8.80022e+07	1.19151	6.9991		22	2	20.48	1.25053e+08	1.02013	6.46105
28	11	71.68	9.76288e+07	1.73232	10.427		21	3	51.2	1.04482e+08	1.17114	7.16798		30	3	61.44	8.13021e+07	1.14643	6.75086		30	6	40.96	9.96202e+07	1.14981	6.95639
27	2	51.2	6.25843e+07	1.05804	6.40105		16	2	102.4	1.45979e+08	1.08653	6.86042		30	5	61.44	8.77853e+07	1.23784	7.28919		17	4	153.6	2.77779e+08	1.76459	11.1608
24	3	51.2	8.02168e+07	1.15169	7.1153		30	5	40.96	6.58217e+07	1.19599	7.2543		29	1	30.72	7.33989e+07	1.01435	5.97476		18	5	112.64	2.27324e+08	1.48364	9.63825
30	10	61.44	8.09017e+07	1.56177	9.44551		16	6	133.12	2.38242e+08	1.77324	11.1964		28	2	40.96	8.00278e+07	1.08354	6.36487		24	4	51.2	1.25891e+08	1.15723	7.16325
30	3	51.2	5.62631e+07	1.08614	6.56888		25	3	30.72	7.36828e+07	1.07398	6.55636		26	3	30.72	8.37308e+07	1.07663	6.32296		26	1	10.24	1.01112e+08	1.00878	6.24781
20	2	51.2	9.07641e+07	1.04656	6.13589		17	1	71.68	1.36998e+08	1.11268	6.99175		22	10	204.8	4.62044e+08	5.14835	30.6146		24	6	163.84	1.92005e+08	1.76496	10.9251
28	5	61.44	6.96546e+07	1.23595	7.43926		17	10	102.4	1.90238e+08	1.54509	9.7089		17	3	133.12	1.59246e+08	1.35584	8.04316		21	1	20.48	1.31221e+08	1.00746	6.42399
27	20	30.72	7.04827e+07	1.19157	7.20889		22	7	143.36	1.69218e+08	2.03838	12.4238		26	3	40.96	8.55197e+07	1.09963	6.45805		25	3	61.44	1.17789e+08	1.13198	7.00372
24	8	51.2	8.41332e+07	1.20792	7.46269		25	4	61.44	8.71941e+07	1.27091	7.7586		18	4	81.92	1.40421e+08	1.2552	7.45713		28	3	40.96	1.00903e+08	1.09257	6.68047
22	5	71.68	1.09072e+08	1.39655	8.48772		28	6	51.2	7.3667e+07	1.2402	7.49556		21	5	92.16	1.42449e+08	1.50851	8.92291		25	3	30.72	1.0937e+08	1.05107	6.50313
26	4	30.72	6.8631e+07	1.09818	6.75725		28	4	30.72	6.51031e+07	1.09603	6.62419		29	3	30.72	7.73534e+07	1.069	6.29665		24	4	40.96	1.24412e+08	1.14363	7.07908
21	4	61.44	1.00656e+08	1.22775	7.30462		18	4	122.88	1.62205e+08	1.41956	8.96835		24	14	112.64	2.53001e+08	3.05271	18.2481		16	14	153.6	4.02799e+08	2.51358	15.4912
15	5	102.4	1.77095e+08	1.40045	8.17506		19	5	133.12	1.51454e+08	1.43096	8.96305		28	3	20.48	7.8233e+07	1.05924	6.22213		16	5	153.6	2.52382e+08	1.57493	9.70629
25	4	51.2	7.71283e+07	1.17006	7.25736		19	4	122.88	1.43823e+08	1.35887	8.51147		25	10	71.68	1.24243e+08	1.55214	9.20519		27	1	20.48	9.66358e+07	1.00085	6.18283
29	7	40.96	6.21279e+07	1.14996	6.92987		21	4	61.44	1.06326e+08	1.19181	7.29448		24	7	61.44	1.11625e+08	1.34687	8.05113		21	8	174.08	2.70939e+08	2.08015	13.2639
22	4	112.64	1.02247e+08	1.30917	7.95664		24	3	30.72	7.64419e+07	1.04971	6.41943		15	1	20.48	1.32059e+08	1.0073	6.01346		17	10	133.12	3.24152e+08	2.05917	13.024
19	4	61.44	1.08496e+08	1.1611	6.77977		30	2	10.24	5.58292e+07	1.01443	6.15302		19	2	30.72	1.09415e+08	1.03558	6.13635		22	3	92.16	1.50215e+08	1.22539	7.76108
27	8	112.64	1.09542e+08	1.85191	11.2039		19	1	10.24	1.06125e+08	1.00269	6.28047		24	8	71.68	1.25757e+08	1.51738	9.07041		24	5	51.2	1.34338e+08	1.23487	7.64386
16	6	133.12	2.0388e+08	1.75817	10.0739		20	4	102.4	1.38865e+08	1.4368	8.83295		29	2	40.96	7.69756e+07	1.06378	6.2659		18	5	153.6	2.92732e+08	1.91054	12.4115
24	8	92.16	1.2189e+08	1.75	10.8117		20	5	71.68	1.22225e+08	1.26463	7.7745		30	5	51.2	8.77695e+07	1.23762	7.28787		20	6	112.64	2.149e+08	1.53551	10.0373
29	7	92.16	9.01771e+07	1.66914	10.0585		15	3	92.16	1.71948e+08	1.18926	7.37972		17	2	102.4	1.34688e+08	1.14676	6.80283		18	3	215.04	1.88592e+08	1.23086	7.99608
25	4	143.36	8.52522e+07	1.2933	8.02178		26	4	51.2	7.60796e+07	1.16203	7.10883		24	3	61.44	9.3304e+07	1.1258	6.72969		17	3	122.88	2.17519e+08	1.38179	8.73964
26	6	133.12	8.04072e+07	1.28661	7.9167		29	12	112.64	1.62678e+08	2.85258	17.2192		27	5	30.72	8.51659e+07	1.11911	6.60337		15	1	30.72	1.69096e+08	1.02875	6.21265
26	8	102.4	1.2102e+08	1.93645	11.9153		28	6	61.44	7.86331e+07	1.32381	8.00086		25	5	61.44	1.02984e+08	1.28656	7.63012		28	3	61.44	1.04522e+08	1.13175	6.92009
25	6	61.44	8.71911e+07	1.32272	8.20422		29	4	20.48	6.121e+07	1.07333	6.47899		18	3	40.96	1.2273e+08	1.09707	6.51766		23	4	30.72	1.28321e+08	1.11441	6.95889
15	3	143.36	1.74671e+08	1.38129	8.06319		19	3	81.92	1.24795e+08	1.17909	7.3854		29	6	71.68	9.87563e+07	1.36478	8.03887		16	4	143.36	2.62219e+08	1.63632	10.0846
17	3	71.68	1.27268e+08	1.18867	6.75113		27	3	51.2	6.9085e+07	1.10529	6.74483		24	7	61.44	1.15404e+08	1.39246	8.32367		25	5	51.2	1.19333e+08	1.14682	7.09555
29	6	51.2	6.52759e+07	1.20823	7.281		19	3	40.96	1.12867e+08	1.06639	6.67949		28	4	40.96	7.96865e+07	1.07892	6.33772		18	5	215.04	3.02866e+08	1.97668	12.8412
26	7	92.16	1.01599e+08	1.62569	10.0031		21	7	122.88	1.71337e+08	1.92052	11.7546		20	2	30.72	1.04722e+08	1.04725	6.2011		22	3	51.2	1.35846e+08	1.10817	7.0187
24	8	102.4	1.27181e+08	1.82596	11.2811		15	2	61.44	1.57512e+08	1.08942	6.76017		30	4	30.72	7.8099e+07	1.10126	6.48489		21	4	92.16	1.63769e+08	1.25735	8.01739
25	8	81.92	9.40074e+07	1.42612	8.84559		26	10	112.64	1.70075e+08	2.59771	15.8917		16	3	51.2	1.34571e+08	1.0869	6.45564		16	4	92.16	2.11849e+08	1.322	8.14745
30	8	51.2	6.62544e+07	1.27902	7.7354		30	2	20.48	5.7902e+07	1.05209	6.38146		28	9	92.16	1.37209e+08	1.85775	10.9127		23	5	81.92	1.51442e+08	1.31521	8.21278
21	13	122.88	1.98761e+08	2.4244	14.4241		23	2	40.96	8.2942e+07	1.06366	6.52856		17	5	112.64	1.64758e+08	1.40278	8.3216		29	4	30.72	9.87791e+07	1.11093	6.7078
22	2	20.48	8.06138e+07	1.03218	6.27319		27	6	71.68	8.23555e+07	1.3176	8.04044		25	5	112.64	1.12089e+08	1.4003	8.30467		19	6	122.88	2.36234e+08	1.5926	10.5385
21	7	194.56	2.33571e+08	2.849	16.9504		24	6	71.68	1.00277e+08	1.37702	8.42109		24	4	51.2	9.97503e+07	1.20358	7.19464		15	3	163.84	2.36465e+08	1.43861	8.68782
24	1	10.24	7.02063e+07	1.00796	6.22735		25	7	30.72	7.77575e+07	1.13337	6.91893		24	13	51.2	1.1121e+08	1.34186	8.02122		15	3	174.08	2.47334e+08	1.50474	9.08718
28	6	40.96	6.51846e+07	1.15663	6.96184		25	5	61.44	8.12777e+07	1.18468	7.23216		17	6	163.84	2.08525e+08	1.77542	10.5322		17	5	122.88	2.57226e+08	1.63403	10.335
16	2	30.72	1.20647e+08	1.04041	5.96127		22	5	71.68	1.0137e+08	1.22109	7.44248		27	5	30.72	8.54419e+07	1.12273	6.62477		29	11	92.16	1.6064e+08	1.80666	10.9086
23	8	92.16	1.17839e+08	1.5874	9.79389		21	4	81.92	1.19251e+08	1.33668	8.1812		21	4	51.2	1.07262e+08	1.13589	6.71885		24	9	102.4	1.86044e+08	1.71017	10.586
28	10	40.96	7.01918e+07	1.24548	7.49662		18	4	112.64	1.58573e+08	1.38777	8.76753		30	4	51.2	8.47946e+07	1.19567	7.04085		23	7	92.16	2.03685e+08	1.76891	11.0459
22	5	143.36	1.36647e+08	1.74963	10.6336		27	4	102.4	7.42374e+07	1.18772	7.24787		28	4	30.72	8.24005e+07	1.11566	6.55358		20	11	184.32	4.94165e+08	3.53092	23.0809
20	2	30.72	9.05843e+07	1.04449	6.12373		26	4	133.12	8.21018e+07	1.25402	7.67154		15	4	40.96	1.39346e+08	1.06288	6.34524		28	10	30.72	1.05565e+08	1.14304	6.98912
29	5	30.72	6.11244e+07	1.13139	6.81795		27	6	81.92	8.64743e+07	1.3835	8.44256		28	1	20.48	7.61047e+07	1.03042	6.05285		16	2	40.96	1.68785e+08	1.05326	6.49125
25	10	81.92	1.07614e+08	1.63254	10.1259		22	5	92.16	1.25313e+08	1.50951	9.20039		17	1	10.24	1.17525e+08	1.00063	5.93594		23	1	51.2	1.16839e+08	1.01469	6.33622
23	5	71.68	1.04874e+08	1.41274	8.71631		25	8	71.68	1.03705e+08	1.51157	9.22773		28	8	71.68	1.17796e+08	1.5949	9.36868		15	3	61.44	1.83917e+08	1.11893	6.75721
30	6	61.44	7.09455e+07	1.36957	8.28309		18	6	81.92	1.61014e+08	1.40914	8.90251		29	1	10.24	7.27804e+07	1.0058	5.9244		29	7	51.2	1.1496e+08	1.29291	7.80658
18	10	112.64	1.85577e+08	1.85545	10.6945		20	1	20.48	9.86041e+07	1.02023	6.27202		17	3	30.72	1.26204e+08	1.07452	6.37431		30	4	40.96	9.65405e+07	1.11427	6.74134
16	2	30.72	1.19696e+08	1.0322	5.91428		22	2	20.48	8.50509e+07	1.02451	6.24437		21	3	61.44	1.07286e+08	1.13614	6.72032		24	9	102.4	2.30801e+08	2.12159	13.1327
15	3	143.36	1.65885e+08	1.31181	7.65759		18	2	61.44	1.2591e+08	1.10192	6.9616		29	4	40.96	8.59998e+07	1.18849	7.00048		24	3	51.2	1.20864e+08	1.11101	6.87719
24	6	20.48	7.25239e+07	1.04124	6.43294		16	2	81.92	1.52276e+08	1.13339	7.15635		22	5	204.8	1.37099e+08	1.52764	9.08406		22	1	40.96	1.25926e+08	1.02725	6.50619
28	2	10.24	5.68038e+07	1.00792	6.06676		26	8	61.44	1.00005e+08	1.52746	9.34437		24	9	112.64	1.35631e+08	1.63652	9.78261		23	3	40.96	1.23916e+08	1.07615	6.72
25	3	61.44	7.78599e+07	1.18116	7.3262		23	9	61.44	9.84215e+07	1.26217	7.74699		20	5	163.84	1.79621e+08	1.79626	10.6362		30	4	40.96	9.79804e+07	1.13089	6.84188
16	3	143.36	1.59775e+08	1.37783	7.89461		22	3	81.92	9.16831e+07	1.1044	6.7313		20	5	112.64	1.47182e+08	1.47186	8.71535		18	4	102.4	2.0156e+08	1.31549	8.54589
21	5	133.12	1.31258e+08	1.60102	9.52541		26	10	61.44	1.04596e+08	1.59759	9.77336		29	6	61.44	9.41396e+07	1.30098	7.66306		29	2	10.24	9.04455e+07	1.01721	6.14189
20	7	112.64	1.5478e+08	1.7847	10.4635		16	2	81.92	1.52684e+08	1.13643	7.17553		25	10	133.12	1.91417e+08	2.39134	14.1822		18	10	133.12	3.15079e+08	2.05638	13.359
20	3	92.16	1.06673e+08	1.23	7.2114		20	5	81.92	1.27851e+08	1.32284	8.13236		23	5	61.44	1.03965e+08	1.20481	7.20791		30	7	40.96	1.04634e+08	1.20768	7.30648
15	4	184.32	2.25702e+08	1.78484	10.4189		26	8	51.2	8.86698e+07	1.35434	8.28525		26	9	71.68	1.25138e+08	1.60904	9.44981		19	3	81.92	1.70118e+08	1.14687	7.58903
26	3	20.48	6.61832e+07	1.05901	6.51624		15	3	81.92	1.75075e+08	1.21089	7.51392		30	5	51.2	8.44002e+07	1.19011	7.0081		28	7	61.44	1.32252e+08	1.43201	8.75599
24	8	122.88	1.45359e+08	2.08695	12.8935		24	5	40.96	8.41508e+07	1.15556	7.06681		28	6	61.44	1.02341e+08	1.38565	8.1395		19	6	133.12	2.6487e+08	1.78566	11.8159
16	6	133.12	1.82932e+08	1.57753	9.03884		24	4	92.16	9.40153e+07	1.29103	7.89521		26	8	112.64	1.40574e+08	1.80752	10.6155		20	4	51.2	1.63991e+08	1.17175	7.65949
21	3	40.96	8.78606e+07	1.07169	6.37608		19	8	245.76	3.35197e+08	3.16701	19.837		25	7	40.96	9.89296e+07	1.23591	7.32972		20	3	40.96	1.48708e+08	1.06255	6.94571
20	4	92.16	1.15753e+08	1.33469	7.82518		16	2	51.2	1.38132e+08	1.02812	6.49164		29	5	51.2	8.86614e+07	1.22527	7.21714		30	3	30.72	9.15491e+07	1.05666	6.39279
18	3	92.16	1.24171e+08	1.24149	7.15573		21	3	71.68	1.03123e+08	1.15591	7.07476		28	9	81.92	1.18764e+08	1.60801	9.44571		15	1	40.96	1.71302e+08	1.04218	6.29373
17	3	112.64	1.30785e+08	1.22152	6.9377		20	6	71.68	1.33429e+08	1.38055	8.48714		29	3	20.48	7.50163e+07	1.0367	6.10641		15	1	30.72	1.68811e+08	1.02702	6.20219
17	3	81.92	1.32352e+08	1.23616	7.02085		18	1	30.72	1.18049e+08	1.03312	6.52696		18	2	92.16	1.29742e+08	1.15975	6.89004		21	7	163.84	3.22624e+08	2.47696	15.7942
24	4	30.72	7.60466e+07	1.09181	6.74539		20	8	133.12	2.18583e+08	2.26162	13.9036		24	6	51.2	1.04377e+08	1.25941	7.52837		29	7	30.72	9.93574e+07	1.11744	6.74708
20	2	30.72	9.20934e+07	1.06189	6.22576		21	4	61.44	1.03523e+08	1.16039	7.10219		25	6	81.92	1.17349e+08	1.46601	8.6944		27	3	51.2	1.08335e+08	1.12202	6.93136
26	6	71.68	8.80318e+07	1.40861	8.6674		15	4	153.6	2.41436e+08	1.66987	10.362		15	2	71.68	1.44911e+08	1.10533	6.59867		26	3	51.2	1.12669e+08	1.12409	6.96196
20	2	81.92	9.74636e+07	1.12381	6.58879		21	7	112.64	1.54781e+08	1.73494	10.6187		22	5	112.64	1.38084e+08	1.53861	9.14933		15	5	163.84	3.04902e+08	1.85498	11.2023
19	4	92.16	1.20678e+08	1.29148	7.54104		16	3	51.2	1.50355e+08	1.11909	7.06605		23	2	51.2	9.3837e+07	1.08744	6.50575		20	7	92.16	2.13641e+08	1.52651	9.9785
18	4	133.12	1.47813e+08	1.47787	8.51819		21	2	30.72	9.41146e+07	1.05493	6.45673		17	2	61.44	1.33031e+08	1.13265	6.71911		17	6	143.36	2.98689e+08	1.89742	12.0009
28	4	51.2	6.28597e+07	1.11538	6.71355		17	6	143.36	2.189e+08	1.77788	11.1717		18	3	61.44	1.26595e+08	1.13161	6.72289		20	9	225.28	3.43289e+08	2.45288	16.034
25	10	81.92	1.14483e+08	1.73674	10.7722		18	6	92.16	1.63614e+08	1.4319	9.0463		30	7	51.2	9.58466e+07	1.35151	7.95855		22	6	256	1.91718e+08	1.56395	9.9054
27	6	92.16	8.71161e+07	1.47277	8.91014		30	3	20.48	5.72598e+07	1.04042	6.31069		17	3	51.2	1.30307e+08	1.10946	6.58156		23	7	102.4	1.77503e+08	1.54154	9.62607
17	4	102.4	1.48873e+08	1.39046	7.8972		21	4	92.16	1.16826e+08	1.3095	8.01482		19	3	71.68	1.26129e+08	1.19377	7.07371		25	4	61.44	1.33473e+08	1.28271	7.93631
28	5	20.48	6.00736e+07	1.06594	6.41599		23	7	143.36	1.4823e+08	1.90091	11.6675		17	7	20.48	1.22923e+08	1.04659	6.20859		26	8	92.16	1.47599e+08	1.47258	9.12028
26	3	71.68	7.18091e+07	1.14903	7.07015		24	10	92.16	1.42975e+08	1.96335	12.0068		22	1	10.24	9.06851e+07	1.01046	6.0087		24	4	51.2	1.27086e+08	1.16821	7.23125
19	1	30.72	9.56796e+07	1.02395	5.97891		26	1	10.24	6.55329e+07	1.00095	6.12336		27	4	51.2	8.97503e+07	1.17935	6.95883		20	3	40.96	1.52181e+08	1.08736	7.10788
28	11	40.96	7.22289e+07	1.28162	7.7142		28	2	10.24	6.03977e+07	1.01681	6.14542		24	1	20.48	8.48605e+07	1.02392	6.12069		29	6	102.4	1.34631e+08	1.51414	9.14239
28	3	20.48	5.82635e+07	1.03382	6.22266		27	8	61.44	8.6946e+07	1.39104	8.48862		22	3	51.2	1.02786e+08	1.1453	6.81051		22	12	122.88	3.73774e+08	3.04908	19.3116
18	4	81.92	1.18419e+08	1.18399	6.82427		21	6	122.88	1.55337e+08	1.74117	10.6569		27	10	61.44	1.17611e+08	1.54544	9.11899		26	2	30.72	1.04202e+08	1.03962	6.43878
30	6	51.2	6.47151e+07	1.2493	7.55568		24	1	20.48	7.44586e+07	1.02247	6.25288		29	8	40.96	9.40674e+07	1.29998	7.65719		20	7	102.4	2.43356e+08	1.73884	11.3664
16	6	92.16	1.55211e+08	1.33847	7.66908		16	3	51.2	1.46306e+08	1.08896	6.87579		22	3	51.2	1.02865e+08	1.14618	6.81573		26	6	51.2	1.35225e+08	1.34913	8.35569
22	5	102.4	1.10464e+08	1.41437	8.59605		24	3	40.96	8.23294e+07	1.13055	6.91386		30	5	40.96	8.28281e+07	1.16794	6.87756		26	3	30.72	1.08518e+08	1.08268	6.70546
22	2	20.48	7.87592e+07	1.00843	6.12887		28	10	71.68	9.35179e+07	1.5744	9.51537		23	4	81.92	1.08506e+08	1.25743	7.52274		27	8	40.96	1.26333e+08	1.30843	8.08291
16	2	61.44	1.26534e+08	1.09117	6.25214		15	3	133.12	2.06886e+08	1.43091	8.87922		30	6	40.96	8.44176e+07	1.19035	7.00954		26	4	40.96	1.18236e+08	1.17963	7.30594
17	2	61.44	1.17106e+08	1.09376	6.21208		30	10	61.44	9.32453e+07	1.69429	10.2767		27	3	40.96	8.17627e+07	1.07439	6.3395		17	1	40.96	1.60809e+08	1.02154	6.46109
23	5	40.96	8.6848e+07	1.16992	7.21813		28	5	51.2	7.65241e+07	1.2883	7.78627		30	2	10.24	7.27932e+07	1.02644	6.04433		30	10	71.68	1.36162e+08	1.57158	9.50807
28	5	30.72	6.35889e+07	1.12832	6.79143		28	6	61.44	7.78163e+07	1.31006	7.91775		28	4	20.48	7.85438e+07	1.06345	6.24684		24	8	92.16	1.7403e+08	1.59973	9.90235
22	5	81.92	1.12567e+08	1.4413	8.75969		20	6	51.2	1.18751e+08	1.22868	7.55351		18	4	133.12	1.7047e+08	1.52381	9.05292		21	7	71.68	1.74643e+08	1.34083	8.54971
24	6	204.8	1.19719e+08	1.71882	10.6191		24	9	112.64	1.62296e+08	2.22865	13.6292		20	1	10.24	1.00566e+08	1.00569	5.95499		28	5	61.44	1.19601e+08	1.29503	7.91844
22	4	40.96	8.43872e+07	1.08049	6.56683		30	14	51.2	9.37319e+07	1.70313	10.3303		24	3	92.16	9.65057e+07	1.16444	6.96062		28	8	71.68	1.34752e+08	1.45908	8.92149
20	1	51.2	9.19094e+07	1.05977	6.21331		26	4	40.96	7.42995e+07	1.13485	6.94251		25	5	92.16	1.08274e+08	1.35265	8.02206		22	9	204.8	3.20523e+08	2.61468	16.5603
19	2	40.96	1.00023e+08	1.07043	6.25033		29	10	71.68	9.70549e+07	1.70188	10.2731		30	9	51.2	1.03225e+08	1.45555	8.57117		16	2	81.92	1.87632e+08	1.17088	7.21611
29	4	30.72	6.09843e+07	1.12879	6.80231		22	2	51.2	9.3492e+07	1.12619	6.86411		17	1	40.96	1.21307e+08	1.03283	6.12699		22	2	51.2	1.30204e+08	1.06215	6.72722
17	3	61.44	1.22818e+08	1.14711	6.51511		28	10	51.2	7.97412e+07	1.34247	8.11361		21	3	71.68	1.19067e+08	1.2609	7.45828		26	5	40.96	1.1722e+08	1.1695	7.24318
27	1	40.96	6.1897e+07	1.04642	6.33075		22	5	112.64	1.29446e+08	1.55929	9.50383		27	8	92.16	1.28138e+08	1.68378	9.93526		19	2	30.72	1.54494e+08	1.04154	6.89204
28	2	30.72	5.86085e+07	1.03995	6.25951		24	1	30.72	7.49616e+07	1.02938	6.29512		21	4	71.68	1.21493e+08	1.28659	7.61026		18	2	51.2	1.65127e+08	1.07771	7.0012
19	4	71.68	1.11125e+08	1.18924	6.94406		17	4	102.4	1.67573e+08	1.361	8.55216		22	4	51.2	1.08246e+08	1.20614	7.17229		17	1	30.72	1.61854e+08	1.02817	6.50307
25	8	92.16	1.22131e+08	1.85277	11.4919		28	8	81.92	9.74838e+07	1.64117	9.9189		23	6	102.4	1.46012e+08	1.69208	10.1231		24	5	81.92	1.44061e+08	1.32425	8.1971
24	11	215.04	2.15757e+08	3.09766	19.1378		27	4	143.36	8.07465e+07	1.29186	7.88335		15	8	81.92	1.82228e+08	1.38998	8.29796		26	6	61.44	1.40374e+08	1.4005	8.67386
17	2	71.68	1.2138e+08	1.13368	6.43879		27	3	143.36	6.94246e+07	1.11072	6.77798		28	8	51.2	1.0679e+08	1.44588	8.49332		28	8	81.92	1.64772e+08	1.78414	10.9091
29	12	30.72	6.52384e+07	1.20754	7.27682		18	1	51.2	1.22092e+08	1.06851	6.75053		26	8	143.36	1.1401e+08	1.46596	8.60949		15	3	92.16	2.02134e+08	1.22975	7.4265
21	5	143.36	1.28184e+08	1.56354	9.30239		29	8	61.44	8.62648e+07	1.51267	9.13102		24	5	133.12	1.25667e+08	1.5163	9.06395		26	9	112.64	1.5616e+08	1.55799	9.64929
26	4	30.72	6.78851e+07	1.08624	6.6838		17	3	92.16	1.48599e+08	1.2069	7.58381		28	9	92.16	1.40733e+08	1.90546	11.193		23	8	235.52	2.94411e+08	2.55683	15.966
22	2	30.72	8.1105e+07	1.03847	6.31142		15	8	266.24	6.59376e+08	4.56051	28.2994		29	5	81.92	8.93701e+07	1.23507	7.27483		29	5	40.96	1.04543e+08	1.17575	7.09919
29	1	20.48	5.46401e+07	1.01137	6.09467		21	8	112.64	1.64226e+08	1.8408	11.2667		28	4	51.2	8.50674e+07	1.15177	6.76568		20	5	81.92	1.82142e+08	1.30145	8.5073
22	4	81.92	1.01337e+08	1.29752	7.88583		23	8	266.24	3.00208e+08	3.8499	23.6301		15	4	81.92	1.70765e+08	1.30254	7.77596		18	4	143.36	2.44306e+08	1.59448	10.3583
22	8	215.04	1.20064e+08	1.53729	9.3431		23	6	112.64	1.29212e+08	1.65702	10.1706		26	4	51.2	9.39081e+07	1.20749	7.09151		15	2	51.2	1.7335e+08	1.05463	6.36894
27	12	71.68	1.0639e+08	1.79861	10.8815		16	1	30.72	1.36333e+08	1.01473	6.4071		30	3	20.48	7.66444e+07	1.08075	6.3641		15	4	92.16	2.18149e+08	1.32718	8.01489
18	1	51.2	1.06383e+08	1.06365	6.13068		19	6	184.32	1.7943e+08	1.69529	10.6187		27	6	61.44	1.06044e+08	1.39345	8.22214		23	6	81.92	1.7063e+08	1.48184	9.2533
17	2	71.68	1.13827e+08	1.06313	6.03812		20	2	378.88	1.09857e+08	1.13666	6.98779		19	3	61.44	1.19369e+08	1.12979	6.6946		24	2	40.96	1.16427e+08	1.07023	6.62471
22	2	20.48	7.96034e+07	1.01924	6.19457		21	5	194.56	1.29871e+08	1.45573	8.90983		26	7	122.88	1.43357e+08	1.84332	10.8257		18	4	51.2	1.71585e+08	1.11986	7.27499
19	5	71.68	1.20356e+08	1.28803	7.52092		30	3	61.44	6.36625e+07	1.15676	7.01634		22	12	112.64	2.17936e+08	2.42837	14.4402		24	1	10.24	1.09578e+08	1.00727	6.23503
28	5	30.72	6.49969e+07	1.1533	6.9418		17	4	102.4	1.65498e+08	1.34415	8.44628		15	5	153.6	2.50559e+08	1.91118	11.4095		22	4	40.96	1.36075e+08	1.11004	7.03051
26	3	133.12	7.39203e+07	1.18281	7.27801		26	9	71.68	1.05188e+08	1.60663	9.82868		26	8	81.92	1.25957e+08	1.61957	9.51166		24	4	61.44	1.35637e+08	1.24682	7.71781
24	6	92.16	9.86067e+07	1.41571	8.74649		24	7	102.4	1.15276e+08	1.58297	9.6806		29	17	71.68	1.41126e+08	1.95032	11.4878		16	7	174.08	4.85116e+08	3.02726	18.657
19	9	122.88	1.55804e+08	1.66738	9.73599		29	10	61.44	8.41751e+07	1.47603	8.90982		23	17	102.4	1.76986e+08	2.05103	12.2705		15	3	112.64	2.35737e+08	1.43419	8.6611
26	5	81.92	8.58147e+07	1.37313	8.44911		21	5	102.4	1.36185e+08	1.5265	9.34299		16	2	133.12	1.40083e+08	1.13142	6.72005		15	5	184.32	3.77947e+08	2.29937	13.8859
26	9	61.44	9.11087e+07	1.45785	8.97035		24	7	102.4	1.20654e+08	1.65683	10.1323		27	1	20.48	7.77952e+07	1.02225	6.03188		15	3	102.4	1.93137e+08	1.17502	7.09595
29	7	40.96	6.57409e+07	1.21684	7.33287		23	10	92.16	1.43104e+08	1.83519	11.2641		27	4	40.96	8.74096e+07	1.14859	6.77733		23	6	92.16	1.81475e+08	1.57603	9.84147
20	5	92.16	1.22534e+08	1.41289	8.28362		16	3	163.84	2.06405e+08	1.53628	9.70021		23	4	61.44	1.02732e+08	1.19053	7.12247		30	1	20.48	8.77726e+07	1.01307	6.12908
17	3	61.44	1.2126e+08	1.13256	6.43244		18	3	112.64	1.37721e+08	1.20529	7.61465		29	3	30.72	7.74964e+07	1.07098	6.3083		15	2	112.64	1.86613e+08	1.13532	6.85624
30	8	102.4	1.05147e+08	2.02982	12.2762		15	4	163.84	2.18328e+08	1.51004	9.37027		17	1	10.24	1.17845e+08	1.00335	5.95212		28	13	112.64	2.22432e+08	2.40847	14.7266
16	2	112.64	1.28784e+08	1.11058	6.36334		26	10	51.2	8.87903e+07	1.35618	8.29652		22	5	92.16	1.30737e+08	1.45675	8.66252		21	1	40.96	1.34525e+08	1.03282	6.58572
17	5	174.08	1.87631e+08	1.75245	9.95318		18	5	122.88	1.83604e+08	1.60684	10.1515		17	4	122.88	1.64348e+08	1.39929	8.30088		17	3	81.92	1.9026e+08	1.20863	7.64442
30	2	10.24	5.29343e+07	1.02187	6.18023		21	6	81.92	1.25675e+08	1.40869	8.62195		25	5	51.2	9.48437e+07	1.18486	7.027		26	4	51.2	1.16802e+08	1.16532	7.21731
26	3	40.96	6.73717e+07	1.07803	6.63326		24	8	51.2	9.5365e+07	1.30956	8.00855		23	3	40.96	9.62268e+07	1.11514	6.67143		28	4	40.96	1.073e+08	1.16184	7.10403
25	3	71.68	7.38514e+07	1.12035	6.94902		24	2	20.48	7.52934e+07	1.03393	6.32298		25	4	20.48	8.58308e+07	1.07227	6.35923		27	5	40.96	1.14432e+08	1.18517	7.32147
22	1	30.72	8.00823e+07	1.02537	6.23183		21	6	92.16	1.30757e+08	1.46565	8.97055		24	3	30.72	8.69126e+07	1.04869	6.2687		20	6	61.44	1.81781e+08	1.29887	8.49045
17	1	30.72	1.09523e+08	1.02294	5.80984		18	3	133.12	1.69656e+08	1.48478	9.38036		23	10	92.16	1.47414e+08	1.70832	10.2202		28	3	40.96	1.00616e+08	1.08946	6.6615
24	6	102.4	1.08444e+08	1.55696	9.61912		19	3	133.12	1.41269e+08	1.33474	8.36035		18	2	71.68	1.24196e+08	1.11017	6.59552		27	3	10.24	9.82715e+07	1.01779	6.28749
17	1	71.68	1.14991e+08	1.07401	6.0999		16	3	245.76	1.90518e+08	1.41803	8.95356		27	2	20.48	7.72431e+07	1.015	5.98907		18	4	143.36	2.27665e+08	1.48587	9.65274
17	1	20.48	1.0849e+08	1.01328	5.75501		18	5	122.88	1.71276e+08	1.49895	9.46992		24	13	51.2	1.04222e+08	1.25754	7.51716		28	5	51.2	1.144e+08	1.23871	7.57407
21	7	112.64	1.44619e+08	1.764	10.4951		23	6	102.4	1.34672e+08	1.72704	10.6003		26	16	40.96	9.75366e+07	1.25414	7.36551		28	8	61.44	1.34442e+08	1.45573	8.90103
28	3	40.96	6.25264e+07	1.10946	6.67795		16	5	153.6	2.54595e+08	1.89495	11.9649		30	11	40.96	9.38592e+07	1.32349	7.79353		26	2	20.48	1.03143e+08	1.02905	6.37334
15	2	81.92	1.38487e+08	1.09515	6.39284		16	1	51.2	1.43262e+08	1.0663	6.73273		15	1	40.96	1.34203e+08	1.02366	6.11109		21	4	71.68	1.66613e+08	1.27918	8.15662
17	5	81.92	1.30662e+08	1.22037	6.93116		17	5	112.64	1.99703e+08	1.62196	10.1919		27	2	30.72	8.05977e+07	1.05908	6.24917		28	8	51.2	1.25828e+08	1.36246	8.33071
16	2	81.92	1.29078e+08	1.11311	6.37786		22	3	71.68	1.00876e+08	1.21515	7.40627		15	3	81.92	1.57491e+08	1.20128	7.1715		29	4	71.68	1.1204e+08	1.26008	7.60833
16	1	71.68	1.24322e+08	1.07209	6.14283		29	2	30.72	6.02234e+07	1.05603	6.37457		27	1	10.24	7.63545e+07	1.00332	5.92018		20	2	30.72	1.47214e+08	1.05188	6.87592
20	6	92.16	1.13878e+08	1.31308	7.69846		20	3	51.2	1.06806e+08	1.1051	6.79376		28	4	20.48	7.98008e+07	1.08046	6.34682		27	4	51.2	1.13492e+08	1.17543	7.26132
27	5	102.4	8.20589e+07	1.38728	8.3929		16	3	61.44	1.49644e+08	1.1138	7.03264		24	4	51.2	9.66838e+07	1.16658	6.97346		21	4	71.68	1.6426e+08	1.26111	8.04142
23	8	81.92	1.19296e+08	1.60702	9.91497		24	2	40.96	7.74438e+07	1.06346	6.50357		27	4	61.44	9.02049e+07	1.18532	6.99407		20	4	92.16	1.81522e+08	1.29702	8.47834
28	1	10.24	5.6506e+07	1.00264	6.03496		18	3	112.64	1.49545e+08	1.30877	8.2684		23	8	102.4	1.66309e+08	1.92729	11.5302		23	3	81.92	1.43765e+08	1.24853	7.7964
15	5	112.64	1.94525e+08	1.5383	8.9797		27	3	30.72	6.859e+07	1.09737	6.6965		20	5	184.32	1.71589e+08	1.71594	10.1606		19	1	40.96	1.54605e+08	1.04229	6.89697
17	2	40.96	1.14418e+08	1.06865	6.06948		22	7	92.16	1.2672e+08	1.52645	9.30367		26	6	71.68	1.09602e+08	1.40928	8.27663		16	3	102.4	2.0977e+08	1.30902	8.06749
19	8	81.92	1.32342e+08	1.4163	8.26989		27	4	51.2	7.37241e+07	1.17951	7.19775		25	5	102.4	1.04424e+08	1.30454	7.73678		27	8	112.64	1.73602e+08	1.79798	11.1072
24	6	92.16	1.03517e+08	1.48622	9.18207		21	7	92.16	1.46217e+08	1.63894	10.0312		18	6	174.08	2.30964e+08	2.06456	12.2655		18	8	92.16	2.17557e+08	1.4199	9.22416
23	4	81.92	9.05147e+07	1.21931	7.52287		30	1	10.24	5.52175e+07	1.00331	6.08561		15	2	61.44	1.41034e+08	1.07576	6.42212		29	5	92.16	1.22602e+08	1.37886	8.32553
22	1	20.48	7.98518e+07	1.02242	6.2139		28	8	71.68	9.34847e+07	1.57384	9.512		24	4	51.2	9.33704e+07	1.12661	6.73448		28	7	40.96	1.0959e+08	1.18662	7.2556
25	6	51.2	8.2488e+07	1.25137	7.76168		29	4	30.72	6.19167e+07	1.08572	6.5538		24	4	61.44	9.98542e+07	1.20484	7.20213		17	1	20.48	1.60918e+08	1.02223	6.46547
27	8	112.64	1.17025e+08	1.97842	11.9692		25	8	92.16	1.20879e+08	1.76189	10.7559		17	2	81.92	1.32654e+08	1.12944	6.70008		27	3	40.96	1.04123e+08	1.0784	6.66188
28	6	51.2	6.91671e+07	1.2273	7.38718		20	7	133.12	1.8035e+08	1.86603	11.4717		21	5	112.64	1.46843e+08	1.55504	9.19815		24	4	61.44	1.23602e+08	1.13619	7.033
18	1	20.48	1.01676e+08	1.01658	5.85938		25	6	61.44	8.67082e+07	1.26383	7.71537		23	9	92.16	1.38543e+08	1.60553	9.60525		26	6	61.44	1.40371e+08	1.40047	8.67371
22	4	51.2	9.08453e+07	1.16318	7.06938		30	10	71.68	9.69267e+07	1.76118	10.6824		24	2	20.48	8.6601e+07	1.04493	6.24623		15	3	71.68	1.89912e+08	1.15539	6.97745
21	4	92.16	1.13576e+08	1.38536	8.24229		25	3	30.72	7.41608e+07	1.08094	6.59889		20	3	92.16	1.23331e+08	1.23334	7.30301		29	9	81.92	1.36679e+08	1.53718	9.28151
26	3	51.2	7.02533e+07	1.12413	6.91697		17	8	153.6	2.49454e+08	2.02603	12.731		21	2	30.72	9.6687e+07	1.0239	6.05641		24	4	133.12	1.50333e+08	1.38191	8.55401
24	10	102.4	1.34879e+08	1.93649	11.9639		18	1	20.48	1.15774e+08	1.01322	6.40119		16	1	30.72	1.2521e+08	1.01129	6.00654		29	6	61.44	1.16513e+08	1.31037	7.91203
20	9	92.16	1.48424e+08	1.71141	10.0338		29	4	30.72	6.21994e+07	1.09068	6.58372		15	1	61.44	1.38304e+08	1.05493	6.29781		26	4	40.96	1.10259e+08	1.10005	6.81303
16	4	92.16	1.51515e+08	1.30659	7.48646		26	1	10.24	6.56322e+07	1.00246	6.13264		21	5	112.64	1.40471e+08	1.48756	8.79902		23	4	71.68	1.41588e+08	1.22963	7.67837
27	2	20.48	6.1095e+07	1.03286	6.24873		25	7	71.68	1.02746e+08	1.49759	9.14243		16	4	102.4	1.68488e+08	1.36084	8.08268		26	1	10.24	1.00626e+08	1.00394	6.21779
24	2	20.48	7.18462e+07	1.03151	6.37282		24	6	143.36	1.23397e+08	1.6945	10.3626		29	3	20.48	7.52644e+07	1.04013	6.12661		25	7	112.64	1.77623e+08	1.707	10.5615
28	1	10.24	5.6857e+07	1.00887	6.07244		22	11	102.4	1.717e+08	2.06828	12.6061		21	6	122.88	1.65423e+08	1.7518	10.362		22	9	133.12	3.38348e+08	2.76009	17.4813
22	6	81.92	1.13496e+08	1.45319	8.83198		25	6	61.44	9.42106e+07	1.37318	8.38294		22	3	40.96	9.78532e+07	1.09034	6.48366		18	6	133.12	2.78902e+08	1.82027	11.8251
21	10	245.76	1.83088e+08	2.23323	13.2868		24	5	112.64	1.05092e+08	1.44312	8.82537		27	7	122.88	1.50177e+08	1.97337	11.644		25	3	51.2	1.14204e+08	1.09752	6.79054
21	11	245.76	1.29298e+08	1.57712	9.38323		29	1	10.24	5.76433e+07	1.01079	6.10147		17	2	81.92	1.29798e+08	1.10512	6.55584		24	8	92.16	1.82982e+08	1.68203	10.4117
27	11	51.2	8.06174e+07	1.36291	8.24546		21	4	133.12	1.35176e+08	1.51518	9.27372		24	7	81.92	1.30401e+08	1.57342	9.4054		26	8	81.92	1.42074e+08	1.41746	8.77892
15	3	143.36	1.65671e+08	1.31012	7.64773		27	3	30.72	6.66934e+07	1.06702	6.51134		26	11	71.68	1.35779e+08	1.74588	10.2534		30	6	40.96	1.03346e+08	1.19281	7.21654
29	6	51.2	6.65451e+07	1.23172	7.42258		15	6	235.52	4.85081e+08	3.35501	20.8189		25	6	92.16	1.18044e+08	1.4747	8.74591		18	4	102.4	2.09057e+08	1.36443	8.86379
23	15	102.4	1.78548e+08	2.40519	14.8395		30	8	40.96	6.71462e+07	1.22006	7.40029		28	10	51.2	1.02403e+08	1.38649	8.14443		20	2	61.44	1.52072e+08	1.08659	7.1028
17	4	348.16	1.78388e+08	1.66613	9.46289		28	2	20.48	6.27622e+07	1.05662	6.38601		20	4	143.36	1.46793e+08	1.46797	8.69231		24	8	71.68	1.64779e+08	1.5147	9.37597
17	1	348.16	1.1846e+08	1.1064	6.28391		28	7	40.96	6.87186e+07	1.1569	6.99206		17	3	92.16	1.4012e+08	1.19301	7.07719		26	5	61.44	1.22785e+08	1.22501	7.58702
17	4	102.4	1.49576e+08	1.39702	7.93448		27	10	71.68	1.14172e+08	1.82663	11.1467		28	8	102.4	1.26887e+08	1.71799	10.0917		29	4	51.2	1.05135e+08	1.18242	7.13944
23	1	10.24	7.46856e+07	1.00608	6.20728		22	3	40.96	8.8907e+07	1.07096	6.52748		29	7	81.92	1.18087e+08	1.63193	9.61244		20	4	71.68	1.74464e+08	1.24658	8.14865
28	4	61.44	6.88842e+07	1.22228	7.35697		18	3	92.16	1.49138e+08	1.30521	8.24591		26	9	112.64	1.78801e+08	2.29906	13.5022		30	1	10.24	8.69066e+07	1.00307	6.0686
27	5	30.72	6.64169e+07	1.12283	6.79305		30	10	112.64	1.22881e+08	2.23278	13.5429		15	2	143.36	1.46565e+08	1.11794	6.67397		24	7	81.92	1.84829e+08	1.699	10.5168
26	7	71.68	9.16089e+07	1.46585	9.01959		30	9	61.44	8.47067e+07	1.53914	9.33565		23	4	61.44	9.83644e+07	1.13991	6.81964		25	5	102.4	1.40181e+08	1.34717	8.33516
24	3	81.92	8.21778e+07	1.17984	7.28924		16	3	51.2	1.46767e+08	1.09239	6.89745		28	11	61.44	1.21721e+08	1.64805	9.68088		29	19	122.88	2.14619e+08	2.41375	14.5742
23	5	61.44	9.18311e+07	1.23704	7.63228		21	3	51.2	9.80039e+07	1.09852	6.72355		16	2	153.6	1.40928e+08	1.13824	6.76058		15	5	102.4	2.31492e+08	1.40836	8.50513
17	1	61.44	1.13053e+08	1.0559	5.99708		17	2	61.44	1.32363e+08	1.07504	6.75523		15	3	133.12	1.58414e+08	1.20833	7.21354		28	8	61.44	1.3718e+08	1.48537	9.08225
29	6	71.68	7.52152e+07	1.3922	8.38966		29	8	81.92	9.70775e+07	1.70227	10.2755		26	7	61.44	1.03664e+08	1.33294	7.82825		16	5	122.88	2.41084e+08	1.50443	9.27181
19	4	143.36	1.34567e+08	1.44011	8.40894		19	3	30.72	1.10374e+08	1.04284	6.53196		16	5	215.04	2.67535e+08	2.16082	12.8342		19	6	102.4	2.18281e+08	1.47157	9.73758
17	7	276.48	3.04907e+08	2.8478	16.1743		20	17	112.64	1.57339e+08	1.62794	10.008		15	2	71.68	1.41233e+08	1.07728	6.43121		22	4	81.92	1.52605e+08	1.24488	7.88457
16	5	245.76	3.37512e+08	2.91055	16.6767		21	2	40.96	9.66029e+07	1.08282	6.62744		17	3	51.2	1.28773e+08	1.0964	6.50407		24	1	10.24	1.09521e+08	1.00675	6.23178
24	15	71.68	1.08033e+08	1.55105	9.58264		26	8	81.92	1.0724e+08	1.63798	10.0205		27	4	30.72	8.13901e+07	1.06949	6.31061		24	3	112.64	1.35915e+08	1.24937	7.73362
18	4	399.36	1.32866e+08	1.32843	7.65683		30	9	20.48	6.21148e+07	1.12864	6.84577		23	6	51.2	1.02238e+08	1.1848	7.08822		22	4	81.92	1.48008e+08	1.20738	7.64705
27	6	92.16	9.01827e+07	1.52462	9.22379		26	5	30.72	7.3365e+07	1.12057	6.85519		17	4	163.84	1.65151e+08	1.40613	8.34145		23	7	40.96	1.41122e+08	1.22558	7.65309
20	6	122.88	1.40575e+08	1.62091	9.50325		22	9	51.2	1.09316e+08	1.31681	8.02591		22	8	51.2	1.05891e+08	1.1799	7.01624		16	1	71.68	1.68928e+08	1.05416	6.49677
16	3	81.92	1.36351e+08	1.17583	6.7372		16	4	133.12	2.07655e+08	1.54558	9.75895		25	4	92.16	1.00478e+08	1.25525	7.44443		16	5	163.84	3.22809e+08	2.01442	12.4149
21	5	61.44	1.05619e+08	1.28829	7.66479		27	7	40.96	7.18606e+07	1.14969	7.01581		16	3	92.16	1.59217e+08	1.28596	7.63794		19	3	92.16	1.71169e+08	1.15396	7.6359
21	6	81.92	1.05093e+08	1.28188	7.62665		21	3	40.96	9.85255e+07	1.10437	6.75934		21	7	81.92	1.20589e+08	1.27701	7.55359		30	10	81.92	1.50953e+08	1.7423	10.5409
26	4	51.2	7.45817e+07	1.19339	7.34314		30	11	102.4	1.27675e+08	2.31988	14.0712		30	10	71.68	1.21295e+08	1.71035	10.0716		20	2	40.96	1.47281e+08	1.05236	6.87904
21	8	163.84	1.68491e+08	2.05518	12.2275		16	4	81.92	1.69687e+08	1.26298	7.97459		17	3	71.68	1.35837e+08	1.15654	6.86087		28	8	71.68	1.39235e+08	1.50762	9.21833
21	7	71.68	1.12548e+08	1.37281	8.16764		16	6	153.6	2.69169e+08	2.00343	12.6498		27	5	40.96	8.55325e+07	1.12392	6.63179		21	2	20.48	1.3418e+08	1.03018	6.56886
20	1	40.96	8.89332e+07	1.02545	6.01212		19	5	61.44	1.30327e+08	1.23136	7.7128		28	12	71.68	1.31255e+08	1.77714	10.4392		18	11	40.96	1.66543e+08	1.08695	7.06121
20	6	143.36	1.49876e+08	1.72815	10.132		27	13	71.68	1.11984e+08	1.79163	10.9331		21	6	194.56	1.77366e+08	1.87827	11.1101		17	1	61.44	1.67655e+08	1.06503	6.73616
18	3	51.2	1.09851e+08	1.09832	6.33052		30	10	51.2	7.8347e+07	1.42358	8.63474		29	12	61.44	1.26135e+08	1.74315	10.2675		25	8	122.88	2.06792e+08	1.98731	12.2958
28	2	20.48	5.75452e+07	1.02108	6.14594		26	7	51.2	8.9419e+07	1.36578	8.35526		27	6	30.72	8.49938e+07	1.11684	6.59003		16	1	81.92	1.79693e+08	1.12134	6.91078
30	8	92.16	9.06949e+07	1.75083	10.5889		28	6	61.44	8.17916e+07	1.37698	8.32223		29	7	102.4	1.30428e+08	1.80247	10.617		18	2	61.44	1.69137e+08	1.10388	7.17121
16	4	276.48	2.02763e+08	1.74854	10.0187		28	1	10.24	5.95292e+07	1.00219	6.05705		29	3	61.44	8.48628e+07	1.17278	6.90793		21	1	20.48	1.3061e+08	1.00277	6.39409
15	4	286.72	2.21645e+08	1.75275	10.2316		21	6	81.92	1.31533e+08	1.47436	9.02384		29	2	30.72	7.75546e+07	1.07178	6.31303		22	4	40.96	1.3878e+08	1.13211	7.17029
19	5	61.44	1.1669e+08	1.2488	7.29184		29	7	40.96	7.42558e+07	1.30209	7.85988		16	2	143.36	1.49875e+08	1.2105	7.18978		22	13	133.12	3.01072e+08	2.45601	15.5553
28	4	30.72	6.46768e+07	1.14762	6.90761		22	8	71.68	1.22503e+08	1.47565	8.99405		20	9	102.4	2.13836e+08	2.13842	12.6622		17	5	184.32	2.8614e+08	1.8177	11.4967
16	9	81.92	1.63156e+08	1.40699	8.06169		19	6	61.44	1.30357e+08	1.23164	7.71453		20	7	174.08	2.21763e+08	2.21769	13.1316		19	2	40.96	1.56118e+08	1.05249	6.96449
18	1	51.2	1.0801e+08	1.07991	6.22441		21	3	40.96	9.87601e+07	1.107	6.77543		27	6	92.16	1.16773e+08	1.53443	9.05403		24	6	81.92	1.5651e+08	1.43869	8.90548
30	5	51.2	6.18315e+07	1.19363	7.21901		21	3	92.16	1.10616e+08	1.23989	7.58881		30	7	51.2	8.7087e+07	1.228	7.2312		23	6	133.12	1.93418e+08	1.67975	10.4891
19	3	51.2	1.02859e+08	1.10078	6.42756		25	4	10.24	6.93031e+07	1.01014	6.16665		16	2	81.92	1.37139e+08	1.10764	6.57882		29	5	20.48	9.71217e+07	1.09229	6.59526
21	1	20.48	8.36089e+07	1.01983	6.06754		20	4	92.16	1.2742e+08	1.31838	8.10493		27	3	30.72	8.18492e+07	1.07552	6.3462		29	2	10.24	9.12443e+07	1.02619	6.19614
15	2	153.6	1.54629e+08	1.2228	7.138		29	5	81.92	7.28701e+07	1.27779	7.7132		24	3	71.68	1.00092e+08	1.2077	7.21927		27	5	81.92	1.28023e+08	1.32593	8.19103
16	7	81.92	1.39936e+08	1.20674	6.91435		21	5	81.92	1.22591e+08	1.37412	8.41033		27	1	20.48	7.68211e+07	1.00945	5.95635		15	3	102.4	2.00371e+08	1.21903	7.36173
28	2	20.48	5.75598e+07	1.02134	6.1475		24	8	133.12	1.36183e+08	1.87008	11.4364		23	9	122.88	1.94326e+08	2.25197	13.4727		21	1	20.48	1.34439e+08	1.03216	6.58151
22	8	112.64	1.50065e+08	1.92143	11.6777		19	5	174.08	1.88232e+08	1.77845	11.1396		25	1	20.48	8.13531e+07	1.01633	6.02747		17	2	92.16	1.6928e+08	1.07535	6.80145
18	6	92.16	1.38965e+08	1.38941	8.00829		26	5	61.44	8.15544e+07	1.24566	7.62039		19	3	51.2	1.15045e+08	1.08886	6.45208		17	4	71.68	1.94132e+08	1.23322	7.79999
27	4	51.2	6.79745e+07	1.14917	6.95236		28	3	30.72	6.4647e+07	1.08835	6.57779		28	7	112.64	1.20104e+08	1.62616	9.5523		29	7	71.68	1.27812e+08	1.43746	8.67936
24	8	92.16	1.27256e+08	1.82704	11.2877		26	4	40.96	7.37037e+07	1.12575	6.88683		27	2	30.72	8.03261e+07	1.05551	6.22812		18	3	122.88	1.81503e+08	1.18459	7.69549
22	5	92.16	1.03397e+08	1.32389	8.0461		25	5	61.44	9.18408e+07	1.33864	8.17207		23	5	133.12	1.53982e+08	1.78444	10.6756		19	4	102.4	1.81804e+08	1.22565	8.11033
25	10	71.68	1.03551e+08	1.57091	9.74362		23	6	102.4	1.27142e+08	1.63048	10.0076		27	4	61.44	8.8065e+07	1.1572	6.82815		15	6	102.4	2.59835e+08	1.5808	9.54647
15	4	92.16	1.59779e+08	1.26353	7.37575		15	5	204.8	2.39026e+08	1.6532	10.2586		21	5	92.16	1.48141e+08	1.56878	9.27943		17	4	174.08	2.98505e+08	1.89625	11.9936
23	4	40.96	8.02498e+07	1.08103	6.66973		19	3	40.96	1.15659e+08	1.09276	6.84469		20	1	40.96	1.03532e+08	1.03535	6.13064		26	3	30.72	1.09072e+08	1.0882	6.73969
15	5	143.36	2.21975e+08	1.75536	10.2468		22	2	71.68	9.05745e+07	1.09105	6.64991		17	5	184.32	1.92984e+08	1.6431	9.74722		18	3	122.88	2.06312e+08	1.34651	8.74739
21	4	30.72	8.85724e+07	1.08037	6.42774		21	2	81.92	9.38499e+07	1.05196	6.43857		21	7	81.92	1.37355e+08	1.45456	8.60381		20	4	51.2	1.58961e+08	1.13581	7.42459
25	5	81.92	8.86645e+07	1.34507	8.34286		17	5	112.64	1.88301e+08	1.52936	9.61006		25	7	92.16	1.47073e+08	1.83735	10.8966		26	6	40.96	1.21919e+08	1.21637	7.5335
16	3	92.16	1.48739e+08	1.28266	7.34933		17	3	133.12	1.5034e+08	1.22104	7.67269		25	9	81.92	1.31317e+08	1.64051	9.72929		17	4	122.88	2.20146e+08	1.39848	8.84518
21	6	102.4	1.33326e+08	1.62625	9.67552		23	8	71.68	1.22536e+08	1.57142	9.6451		25	2	40.96	8.31957e+07	1.03935	6.16399		21	3	51.2	1.44063e+08	1.10605	7.05267
23	1	10.24	7.45629e+07	1.00442	6.19709		28	2	20.48	6.05316e+07	1.01907	6.15904		24	2	51.2	8.62214e+07	1.04035	6.21885		29	5	51.2	1.1122e+08	1.25086	7.55266
16	3	92.16	1.34703e+08	1.16162	6.65578		25	7	153.6	1.55512e+08	2.2667	13.8376		29	17	51.2	9.1465e+07	1.26402	7.44535		23	4	51.2	1.32549e+08	1.15113	7.18816
27	1	10.24	5.9632e+07	1.00813	6.09909		28	2	20.48	6.21826e+07	1.04686	6.32703		25	3	40.96	8.65331e+07	1.08104	6.41126		22	12	133.12	3.29367e+08	2.68683	17.0172
18	5	122.88	1.58289e+08	1.58262	9.12192		17	5	122.88	1.80175e+08	1.46335	9.19531		20	6	92.16	1.56102e+08	1.56106	9.24351		25	3	51.2	1.13773e+08	1.09338	6.76491
21	2	30.72	8.62135e+07	1.05159	6.25655		20	7	204.8	1.8252e+08	1.88848	11.6097		28	3	30.72	7.72043e+07	1.04531	6.14031		26	8	92.16	1.70376e+08	1.69983	10.5277
27	9	71.68	8.68968e+07	1.46906	8.88771		25	2	30.72	7.18043e+07	1.0466	6.38921		21	6	81.92	1.39771e+08	1.48015	8.75518		27	1	20.48	1.00288e+08	1.03867	6.41649
18	3	102.4	1.22223e+08	1.22202	7.04352		27	5	61.44	8.08373e+07	1.29331	7.89222		29	6	51.2	8.94043e+07	1.23554	7.27761		23	1	40.96	1.19199e+08	1.03519	6.4642
19	3	174.08	1.14435e+08	1.22466	7.15088		20	4	112.64	1.27462e+08	1.31881	8.10759		18	1	30.72	1.17421e+08	1.04961	6.23573		27	13	71.68	1.79935e+08	1.86358	11.5124
20	3	133.12	1.09387e+08	1.2613	7.39486		30	9	61.44	8.69222e+07	1.57939	9.57982		15	4	92.16	1.62084e+08	1.23632	7.38068		27	3	30.72	1.01414e+08	1.05033	6.48853
24	6	81.92	1.10871e+08	1.5918	9.83438		26	5	122.88	1.00709e+08	1.53823	9.41023		20	5	102.4	1.42527e+08	1.42531	8.43971		15	3	61.44	1.86311e+08	1.13349	6.84517
28	18	10.24	5.66225e+07	1.0047	6.04739		22	4	51.2	9.43674e+07	1.13674	6.92838		28	10	102.4	1.67986e+08	2.27444	13.3604		26	5	51.2	1.18416e+08	1.18143	7.31706
29	7	81.92	7.47174e+07	1.38299	8.33414		19	5	112.64	1.65173e+08	1.56058	9.77495		18	2	30.72	1.13824e+08	1.01745	6.04468		17	4	92.16	2.19104e+08	1.39186	8.80333
20	4	81.92	1.15097e+08	1.32714	7.78089		28	3	20.48	6.24454e+07	1.05128	6.35377		20	8	122.88	1.91004e+08	1.91009	11.3103		19	4	81.92	1.82323e+08	1.22916	8.1335
17	2	30.72	1.09653e+08	1.02414	5.81671		16	4	143.36	2.07753e+08	1.54631	9.76356		27	5	51.2	9.30927e+07	1.22327	7.21798		24	2	20.48	1.12838e+08	1.03724	6.42054
23	1	30.72	7.62505e+07	1.02716	6.33734		15	1	10.24	1.45305e+08	1.00499	6.23626		27	10	71.68	1.25898e+08	1.65433	9.76152		23	1	10.24	1.17546e+08	1.02083	6.37455
19	4	122.88	1.27793e+08	1.36761	7.98562		20	3	51.2	1.06368e+08	1.10056	6.76585		22	1	30.72	9.33471e+07	1.04013	6.18509		26	7	40.96	1.24134e+08	1.23847	7.67038
17	4	133.12	1.39882e+08	1.30648	7.42026		17	5	163.84	2.18135e+08	1.77166	11.1326		21	5	102.4	1.26595e+08	1.34061	7.92982		28	7	71.68	1.40449e+08	1.52076	9.29867
26	6	102.4	9.43494e+07	1.5097	9.28942		30	2	10.24	5.63337e+07	1.02359	6.20862		15	7	133.12	2.31857e+08	1.76853	10.5578		28	2	10.24	9.45178e+07	1.02343	6.25774
28	1	10.24	5.69442e+07	1.01041	6.08176		27	3	40.96	6.7937e+07	1.08692	6.63275		17	8	92.16	1.58685e+08	1.35107	8.01483		27	5	51.2	1.14872e+08	1.18972	7.34959
22	4	40.96	8.99225e+07	1.15137	6.99758		20	1	30.72	9.89958e+07	1.02428	6.29694		21	2	20.48	9.57412e+07	1.01388	5.99716		30	3	20.48	8.94735e+07	1.0327	6.24785
29	7	61.44	7.75658e+07	1.43571	8.65185		24	3	51.2	7.98292e+07	1.09622	6.70389		26	8	61.44	1.11764e+08	1.43709	8.43992		24	5	71.68	1.34938e+08	1.24039	7.67803
27	1	20.48	5.98105e+07	1.01115	6.11735		19	12	92.16	1.63313e+08	1.54301	9.66487		23	5	51.2	1.05028e+08	1.21713	7.28165		18	6	163.84	3.66255e+08	2.39038	15.5288
29	10	102.4	1.2501e+08	2.31389	13.9439		24	9	61.44	9.81843e+07	1.34827	8.24532		30	4	40.96	8.02403e+07	1.13145	6.66269		21	4	204.8	1.89721e+08	1.45659	9.28786
26	1	20.48	6.39383e+07	1.02309	6.29522		17	2	81.92	1.40983e+08	1.14505	7.19517		16	5	184.32	2.22967e+08	1.80085	10.6962		22	4	61.44	1.41685e+08	1.15581	7.3204
29	10	81.92	9.23682e+07	1.7097	10.3029		15	3	163.84	2.27134e+08	1.57095	9.74823		17	4	92.16	1.56303e+08	1.33079	7.89452		29	1	10.24	8.91292e+07	1.0024	6.05251
30	1	10.24	5.18814e+07	1.00155	6.0573		30	6	40.96	6.85817e+07	1.24614	7.5585		27	7	71.68	1.12465e+08	1.47783	8.72005		28	6	71.68	1.14949e+08	1.24466	7.61043
23	5	61.44	9.53823e+07	1.28488	7.92742		26	6	51.2	8.4194e+07	1.28597	7.86704		15	1	20.48	1.32881e+08	1.01357	6.05085		20	4	51.2	1.59819e+08	1.14194	7.46466
26	3	20.48	6.57813e+07	1.05258	6.47667		24	5	61.44	8.64264e+07	1.18681	7.25791		28	9	61.44	1.09732e+08	1.48573	8.72738		16	3	174.08	2.64414e+08	1.65002	10.169
25	6	92.16	9.01163e+07	1.36709	8.47946		23	8	51.2	1.03013e+08	1.32105	8.10838		27	5	40.96	8.9482e+07	1.17582	6.93802		24	9	112.64	2.06429e+08	1.89756	11.7459
24	2	51.2	7.46299e+07	1.07147	6.61973		30	6	61.44	7.4728e+07	1.35782	8.23588		21	5	61.44	1.15288e+08	1.22088	7.22155		23	6	61.44	1.5002e+08	1.30286	8.13566
17	2	133.12	1.27482e+08	1.19067	6.76248		16	3	112.64	1.71871e+08	1.27924	8.07725		19	3	81.92	1.28342e+08	1.21472	7.19785		30	10	245.76	1.37161e+08	1.58311	9.57785
27	5	81.92	8.62734e+07	1.45852	8.82394		18	3	92.16	1.42544e+08	1.2475	7.88132		21	4	71.68	1.14393e+08	1.21139	7.16547		28	6	256	1.58547e+08	1.71673	10.4969
26	7	92.16	1.04097e+08	1.66568	10.2492		20	7	174.08	2.44756e+08	2.53242	15.5684		23	4	92.16	1.13329e+08	1.31333	7.85716		25	7	92.16	1.73071e+08	1.66325	10.2908
17	1	10.24	1.07092e+08	1.00023	5.68085		22	3	81.92	9.78757e+07	1.179	7.18596		26	9	51.2	1.02728e+08	1.32089	7.75752		28	11	71.68	1.72251e+08	1.86511	11.4042
24	8	133.12	1.56165e+08	2.24208	13.8519		15	3	143.36	2.08706e+08	1.44349	8.95732		24	3	30.72	9.15459e+07	1.10459	6.60289		29	6	51.2	1.13597e+08	1.27759	7.71405
26	5	51.2	7.94906e+07	1.27194	7.82645		26	3	20.48	6.80426e+07	1.03928	6.35787		21	6	122.88	1.56004e+08	1.65205	9.77196		23	2	20.48	1.17953e+08	1.02437	6.39662
15	1	30.72	1.31081e+08	1.03658	6.05095		22	4	61.44	9.75767e+07	1.1754	7.16401		25	7	61.44	1.16611e+08	1.4568	8.63976		18	5	71.68	1.96242e+08	1.28078	8.32041
19	1	20.48	9.62299e+07	1.02984	6.0133		24	2	51.2	7.86684e+07	1.08028	6.60641		27	3	61.44	8.41193e+07	1.10535	6.52222		15	5	194.56	2.93279e+08	1.78427	10.7752
16	3	133.12	1.49901e+08	1.29268	7.40675		25	3	61.44	7.99622e+07	1.1655	7.1151		22	11	122.88	1.79603e+08	2.00124	11.9003		21	9	102.4	2.07382e+08	1.59219	10.1525
19	5	112.64	1.454e+08	1.55605	9.0859		19	2	61.44	1.19771e+08	1.13162	7.08808		24	6	102.4	1.39905e+08	1.6881	10.0909		26	1	20.48	1.02694e+08	1.02457	6.34556
15	3	81.92	1.5128e+08	1.19631	6.9834		17	2	71.68	1.38332e+08	1.12352	7.05986		19	4	71.68	1.30447e+08	1.23464	7.31589		29	2	30.72	9.12692e+07	1.02647	6.19782
23	4	51.2	8.62986e+07	1.16251	7.17246		25	6	61.44	8.61876e+07	1.25624	7.66905		22	2	51.2	9.63791e+07	1.07391	6.38598		19	3	133.12	1.90979e+08	1.28751	8.51964
28	3	51.2	6.14965e+07	1.09119	6.56795		22	6	133.12	1.33842e+08	1.61225	9.82661		15	3	92.16	1.62168e+08	1.23696	7.38447		26	7	71.68	1.47793e+08	1.47452	9.13228
17	1	40.96	1.10032e+08	1.02769	5.83682		17	1	10.24	1.24128e+08	1.00815	6.33492		15	3	81.92	1.58307e+08	1.20751	7.20866		20	1	20.48	1.44361e+08	1.03149	6.74264
17	2	102.4	1.22553e+08	1.14463	6.501		28	8	92.16	1.0006e+08	1.68453	10.181		29	8	71.68	1.11184e+08	1.53653	9.05052		29	12	163.84	1.978e+08	2.22459	13.4321
28	1	20.48	5.72622e+07	1.01606	6.11572		16	6	71.68	1.66715e+08	1.24086	7.83491		23	4	81.92	1.02301e+08	1.18553	7.09257		20	1	20.48	1.43948e+08	1.02854	6.72336
16	4	174.08	1.75421e+08	1.51275	8.66771		25	7	71.68	9.76549e+07	1.42339	8.68942		30	1	20.48	7.32924e+07	1.03348	6.08577		23	3	30.72	1.22466e+08	1.06356	6.64138
17	1	30.72	1.09539e+08	1.02308	5.81068		29	16	61.44	7.53814e+07	1.32183	7.97902		22	8	133.12	1.93001e+08	2.15053	12.7881		26	5	61.44	1.25922e+08	1.25631	7.78087
19	3	112.64	1.25351e+08	1.34148	7.83305		19	3	51.2	1.1649e+08	1.10062	6.89388		26	5	40.96	8.9585e+07	1.1519	6.76505		29	6	40.96	1.1026e+08	1.24005	7.48744
28	1	10.24	5.69954e+07	1.01132	6.08723		19	2	40.96	1.13038e+08	1.068	6.68958		24	16	112.64	1.4714e+08	1.77539	10.6127		22	3	30.72	1.30301e+08	1.06294	6.73221
17	1	30.72	1.08999e+08	1.01803	5.782		30	8	92.16	9.05516e+07	1.64534	9.97983		22	3	51.2	1.01906e+08	1.1355	6.7522		20	4	61.44	1.72024e+08	1.22915	8.0347
18	3	81.92	1.206e+08	1.2058	6.94999		26	4	61.44	7.95385e+07	1.21487	7.43204		17	3	112.64	1.57325e+08	1.33949	7.94616		29	14	81.92	1.88055e+08	2.11498	12.7703
29	4	51.2	6.41079e+07	1.18661	7.15073		16	1	10.24	1.34393e+08	1.00029	6.31591		20	5	61.44	1.2186e+08	1.21863	7.2159		16	3	112.64	2.25765e+08	1.40884	8.68266
25	3	30.72	6.96023e+07	1.05589	6.54921		28	11	112.64	1.48424e+08	2.49876	15.1021		26	5	81.92	1.08114e+08	1.39015	8.16427		24	3	30.72	1.17373e+08	1.07893	6.67858
16	72	112.64	2.00601e+08	1.72989	9.91187		29	8	102.4	1.05556e+08	1.85094	11.1729		21	1	20.48	9.56406e+07	1.01282	5.99086		22	4	71.68	1.54348e+08	1.25911	7.97465
15	4	204.8	1.87312e+08	1.48125	8.6467		15	5	133.12	2.37438e+08	1.64221	10.1904		18	2	92.16	1.21792e+08	1.08868	6.46785		25	12	61.44	1.38054e+08	1.32673	8.2087
20	2	40.96	9.35645e+07	1.07885	6.3252		15	9	92.16	1.99044e+08	1.37667	8.54264		26	6	71.68	1.03673e+08	1.33305	7.82893		27	6	153.6	1.72873e+08	1.79044	11.0606
28	13	81.92	1.07223e+08	1.90255	11.4516		22	4	153.6	9.59258e+07	1.15551	7.0428		19	1	30.72	1.09499e+08	1.03638	6.14109		16	2	71.68	1.85603e+08	1.15822	7.13808
18	6	51.2	1.21378e+08	1.21357	6.9948		22	3	153.6	9.79096e+07	1.17941	7.18845		16	2	61.44	1.35503e+08	1.09443	6.50035		23	1	20.48	1.17316e+08	1.01883	6.36207
20	2	40.96	9.58802e+07	1.10555	6.48175		16	3	92.16	1.60985e+08	1.19822	7.56564		23	5	81.92	1.15216e+08	1.3352	7.98799		28	6	71.68	1.26185e+08	1.36632	8.35434
23	3	61.44	8.39586e+07	1.13099	6.97798		24	8	92.16	1.32139e+08	1.81455	11.0968		17	1	30.72	1.21193e+08	1.03186	6.12122		29	8	92.16	1.5549e+08	1.74874	10.5588
16	5	143.36	2.02768e+08	1.74858	10.019		24	7	71.68	1.14466e+08	1.57185	9.61258		18	2	40.96	1.17686e+08	1.05198	6.24979		20	4	122.88	2.02537e+08	1.44717	9.45988
29	5	51.2	6.58818e+07	1.21945	7.34859		28	5	71.68	7.53109e+07	1.26788	7.66282		23	3	51.2	9.59124e+07	1.11149	6.64964		20	5	102.4	2.13561e+08	1.52594	9.97478
18	3	92.16	1.20434e+08	1.20413	6.94041		25	8	61.44	9.17131e+07	1.33678	8.16071		28	13	30.72	8.30618e+07	1.12462	6.60617		20	3	30.72	1.47432e+08	1.05344	6.88611
24	3	40.96	7.78082e+07	1.11711	6.90165		24	4	51.2	8.28476e+07	1.13767	6.95737		16	5	163.84	2.12909e+08	1.71962	10.2137		24	6	61.44	1.48631e+08	1.36626	8.45716
25	1	20.48	6.73567e+07	1.02182	6.33791		18	3	51.2	1.27658e+08	1.11722	7.05826		19	4	102.4	1.32714e+08	1.2561	7.44306		16	7	122.88	2.59014e+08	1.61632	9.96137
21	6	92.16	1.22132e+08	1.48972	8.86319		16	4	92.16	1.7866e+08	1.32977	8.3963		19	2	30.72	1.10488e+08	1.04573	6.19652		20	4	61.44	1.68323e+08	1.2027	7.86184
17	8	81.92	1.52386e+08	1.42327	8.08356		16	1	30.72	1.37758e+08	1.02534	6.47408		25	9	51.2	1.07144e+08	1.33853	7.93834		21	1	51.2	1.3883e+08	1.06587	6.79648
29	4	40.96	5.99233e+07	1.10916	6.68397		19	2	30.72	1.09437e+08	1.03398	6.47649		20	3	61.44	1.14774e+08	1.14777	6.79631		18	3	40.96	1.68031e+08	1.09666	7.12431
15	3	122.88	1.67493e+08	1.32453	7.73185		17	9	20.48	1.2826e+08	1.04171	6.54584		20	3	61.44	1.14065e+08	1.14068	6.75433		25	5	51.2	1.26439e+08	1.21511	7.51808
25	10	163.84	1.5006e+08	2.27646	14.1198		25	2	20.48	7.12983e+07	1.03922	6.34419		24	5	61.44	1.00338e+08	1.21068	7.23706		15	4	163.84	2.76397e+08	1.68156	10.155
28	14	92.16	1.30441e+08	2.31453	13.9313		25	8	71.68	1.02373e+08	1.49216	9.10924		24	1	20.48	8.45589e+07	1.02029	6.09894		23	4	71.68	1.38904e+08	1.20632	7.53283
15	4	225.28	2.94302e+08	2.32733	13.5856		27	3	51.2	7.04645e+07	1.12736	6.87951		26	6	71.68	1.14231e+08	1.4688	8.62618		22	3	81.92	1.49389e+08	1.21865	7.71844
27	1	10.24	6.00372e+07	1.01498	6.14054		26	6	61.44	8.29431e+07	1.26687	7.75016		25	2	20.48	8.24444e+07	1.02996	6.10833		16	6	174.08	3.08977e+08	1.9281	11.8829
24	6	174.08	1.33383e+08	1.915	11.8312		30	10	71.68	9.36171e+07	1.70104	10.3177		23	7	112.64	1.65602e+08	1.9191	11.4812		16	5	92.16	2.14775e+08	1.34026	8.26
25	8	81.92	1.12927e+08	1.71313	10.6258		18	3	51.2	1.24103e+08	1.08611	6.86171		17	6	112.64	1.96614e+08	1.674	9.93055		16	6	112.64	2.52312e+08	1.5745	9.70361
30	9	112.64	1.09107e+08	2.10627	12.7386		28	5	71.68	7.35384e+07	1.23804	7.48248		23	9	122.88	1.89702e+08	2.19838	13.1521		27	18	102.4	3.11752e+08	3.2288	19.9462
15	1	51.2	1.34437e+08	1.06312	6.20591		24	5	81.92	9.93408e+07	1.36415	8.34244		26	4	61.44	9.22132e+07	1.1857	6.96352		24	10	92.16	2.06571e+08	1.89886	11.754
20	3	81.92	1.02354e+08	1.1802	6.9194		29	3	20.48	6.0285e+07	1.05711	6.38108		22	7	30.72	9.62752e+07	1.07275	6.3791		17	5	122.88	2.57555e+08	1.63611	10.3482
22	9	112.64	1.6107e+08	2.06234	12.5341		20	6	122.88	1.75977e+08	1.82079	11.1936		16	3	122.88	1.77846e+08	1.43642	8.53161		28	5	61.44	1.11253e+08	1.20464	7.36572
29	12	40.96	6.6894e+07	1.23818	7.4615		26	2	20.48	6.79109e+07	1.03727	6.34555		22	7	61.44	1.27207e+08	1.41741	8.42859		23	2	30.72	1.23581e+08	1.07325	6.70186
20	3	102.4	1.01563e+08	1.17108	6.86594		19	6	143.36	1.89202e+08	1.78761	11.197		21	3	51.2	1.07348e+08	1.13679	6.7242		20	5	143.36	2.51203e+08	1.7949	11.7329
18	4	112.64	1.44253e+08	1.44228	8.31306		26	2	30.72	6.86722e+07	1.0489	6.41669		23	1	10.24	8.69188e+07	1.00727	6.02611		19	5	163.84	2.94305e+08	1.98409	13.129
26	3	71.68	7.50477e+07	1.20085	7.38902		24	7	122.88	1.43992e+08	1.97731	12.0921		28	3	51.2	8.37258e+07	1.13361	6.65899		15	2	122.88	2.01721e+08	1.22724	7.41133
16	1	10.24	1.16214e+08	1.00217	5.74221		16	1	30.72	1.39365e+08	1.03729	6.54956		25	1	10.24	8.02489e+07	1.00253	5.94566		19	5	174.08	2.24059e+08	1.51052	9.99536
19	6	61.44	1.18246e+08	1.26545	7.38907		22	4	51.2	9.89014e+07	1.19136	7.26126		22	4	61.44	1.07467e+08	1.19746	7.12066		27	13	51.2	1.21006e+08	1.25326	7.74209
22	1	10.24	7.81041e+07	1.00004	6.07789		24	5	184.32	1.16409e+08	1.59854	9.77582		30	6	30.72	7.92508e+07	1.1175	6.58052		30	13	81.92	1.55066e+08	1.78977	10.8281
28	5	92.16	8.22308e+07	1.4591	8.78242		26	6	112.64	1.04955e+08	1.60308	9.80695		22	5	122.88	1.25724e+08	1.40088	8.33032		21	4	174.08	1.69459e+08	1.30103	8.29596
28	3	30.72	6.02401e+07	1.0689	6.43377		23	10	143.36	2.32952e+08	2.98741	18.3362		28	10	51.2	1.09711e+08	1.48544	8.72571		22	5	174.08	1.714e+08	1.3982	8.85564
30	9	61.44	8.27521e+07	1.5975	9.66155		28	4	30.72	6.63488e+07	1.117	6.75094		16	3	184.32	1.85464e+08	1.49795	8.89705		19	8	133.12	3.3107e+08	2.23195	14.7691
28	1	10.24	5.64764e+07	1.00211	6.03179		23	5	71.68	1.01875e+08	1.30646	8.01884		26	4	51.2	9.45321e+07	1.21551	7.13863		18	5	112.64	2.3173e+08	1.5124	9.82508
26	2	30.72	6.59796e+07	1.05575	6.49619		24	4	92.16	9.87757e+07	1.35639	8.29497		30	3	40.96	7.87833e+07	1.11091	6.54171		22	3	71.68	1.44461e+08	1.17845	7.46381
15	2	30.72	1.33831e+08	1.05833	6.17792		21	5	71.68	1.18639e+08	1.32982	8.13921		24	4	92.16	1.04628e+08	1.26244	7.54647		24	4	30.72	1.20343e+08	1.10623	6.84754
16	2	51.2	1.20276e+08	1.03721	5.94294		30	4	61.44	6.21155e+07	1.12865	6.84584		29	10	71.68	1.20453e+08	1.66462	9.80498		19	3	61.44	1.68069e+08	1.13306	7.49763
15	2	51.2	1.31168e+08	1.03727	6.05498		22	3	112.64	1.01973e+08	1.22835	7.48675		15	3	112.64	1.64078e+08	1.25153	7.47145		21	7	92.16	2.08178e+08	1.5983	10.1915
27	3	20.48	6.26645e+07	1.0594	6.40925		21	1	20.48	9.00307e+07	1.00915	6.17655		28	7	122.88	1.07386e+08	1.45395	8.54073		21	6	112.64	2.03216e+08	1.5602	9.94851
18	2	61.44	1.09288e+08	1.09269	6.29809		22	2	40.96	8.73623e+07	1.05236	6.41408		22	7	92.16	1.59439e+08	1.77656	10.5643		30	10	71.68	1.41399e+08	1.63202	9.87374
30	12	71.68	9.01068e+07	1.73948	10.5202		19	3	51.2	1.16609e+08	1.10174	6.90092		20	1	30.72	1.04232e+08	1.04235	6.17207		19	5	92.16	1.95351e+08	1.31698	8.71467
26	6	92.16	8.73535e+07	1.39776	8.60061		20	3	71.68	1.18729e+08	1.22845	7.5521		30	5	61.44	9.2234e+07	1.30057	7.65857		23	7	92.16	2.01668e+08	1.7514	10.9365
18	8	143.36	2.16647e+08	2.1661	12.485		23	5	51.2	9.13158e+07	1.17104	7.18768		19	4	71.68	1.35326e+08	1.28082	7.58952		18	6	184.32	4.45262e+08	2.90603	18.8786
26	8	81.92	9.94037e+07	1.59057	9.78705		15	3	71.68	1.66188e+08	1.14942	7.13252		22	5	61.44	1.18792e+08	1.32364	7.87101		29	9	102.4	1.88809e+08	2.12347	12.8215
18	4	122.88	1.61427e+08	1.61399	9.30277		22	2	30.72	8.81439e+07	1.06177	6.47146		17	4	102.4	1.66275e+08	1.41569	8.39818		29	7	40.96	1.08225e+08	1.21717	7.34926
24	5	51.2	8.61926e+07	1.23748	7.64536		20	3	51.2	1.08093e+08	1.11841	6.87559		21	4	81.92	1.27571e+08	1.35095	7.99095		23	3	61.44	1.35038e+08	1.17274	7.32314
23	2	20.48	7.57802e+07	1.02082	6.29826		26	4	30.72	6.87468e+07	1.05003	6.42366		18	2	71.68	1.27206e+08	1.13708	6.75536		30	8	51.2	1.2055e+08	1.39139	8.41791
27	6	30.72	6.66625e+07	1.12699	6.81817		28	13	102.4	1.49404e+08	2.51526	15.2018		26	9	61.44	1.13012e+08	1.45313	8.53416		23	8	102.4	2.33505e+08	2.02789	12.6631
22	5	112.64	1.17611e+08	1.50589	9.15225		15	1	30.72	1.48351e+08	1.02605	6.36699		30	6	40.96	8.54199e+07	1.20449	7.09277		19	3	81.92	1.82135e+08	1.22789	8.12511
15	3	92.16	1.66775e+08	1.31885	7.69869		22	2	40.96	8.98276e+07	1.08205	6.59507		16	1	20.48	1.25878e+08	1.01668	6.0386		15	1	51.2	1.68641e+08	1.02599	6.19596
29	5	30.72	6.32286e+07	1.17034	7.05265		18	4	92.16	1.54749e+08	1.35431	8.55614		28	2	30.72	7.74687e+07	1.04889	6.16134		23	5	102.4	1.73023e+08	1.50263	9.38309
23	4	81.92	9.54612e+07	1.28594	7.93399		24	6	61.44	9.87776e+07	1.35642	8.29514		18	7	102.4	1.77816e+08	1.58947	9.44302		29	4	40.96	1.00851e+08	1.13423	6.84849
19	4	102.4	1.21646e+08	1.30183	7.6015		15	3	92.16	1.77346e+08	1.22659	7.61139		19	2	81.92	1.22009e+08	1.15478	6.84269		30	9	51.2	1.21325e+08	1.40033	8.47198
21	5	153.6	1.44081e+08	1.75743	10.456		15	1	10.24	1.45349e+08	1.00529	6.23815		30	6	51.2	8.62759e+07	1.21656	7.16385		22	3	92.16	1.42055e+08	1.15882	7.33949
28	9	102.4	9.91046e+07	1.7585	10.5846		17	10	92.16	1.94943e+08	1.5833	9.949		29	7	71.68	1.14591e+08	1.58361	9.32782		16	5	122.88	2.4105e+08	1.50422	9.2705
19	2	51.2	1.01981e+08	1.09139	6.3727		29	10	71.68	8.27669e+07	1.45133	8.76076		19	6	92.16	1.65154e+08	1.56313	9.26238		24	1	51.2	1.1278e+08	1.0367	6.41721
22	2	20.48	8.03468e+07	1.02876	6.25242		22	1	30.72	8.74971e+07	1.05398	6.42397		21	3	71.68	1.10343e+08	1.16851	6.91178		17	2	81.92	1.84554e+08	1.17238	7.41514
29	7	71.68	7.63597e+07	1.41339	8.51732		17	3	92.16	1.43665e+08	1.16683	7.33203		22	2	30.72	9.41311e+07	1.04886	6.23703		22	8	92.16	2.001e+08	1.63232	10.3385
27	3	40.96	6.45998e+07	1.09211	6.60719		20	3	61.44	1.11786e+08	1.15662	7.11052		30	6	51.2	8.91229e+07	1.2567	7.40024		19	6	102.4	2.2055e+08	1.48687	9.83881
28	6	61.44	7.32328e+07	1.29944	7.82141		22	3	51.2	9.64392e+07	1.1617	7.08049		16	3	122.88	1.67049e+08	1.34921	8.01365		26	2	30.72	1.02328e+08	1.02092	6.32297
23	2	30.72	7.67422e+07	1.03378	6.37821		20	1	30.72	9.9759e+07	1.03218	6.34548		22	5	153.6	1.53575e+08	1.71122	10.1758		19	4	102.4	2.02106e+08	1.36252	9.01601
30	4	133.12	6.22507e+07	1.20172	7.26795		28	5	30.72	6.82611e+07	1.14919	6.94551		23	4	71.68	1.09781e+08	1.27221	7.61117		26	4	30.72	1.10066e+08	1.09812	6.80112
15	5	92.16	1.60828e+08	1.27182	7.42414		26	2	20.48	6.76072e+07	1.03263	6.31718		16	4	194.56	1.88861e+08	1.52539	9.06004		25	3	30.72	1.11645e+08	1.07293	6.63839
27	5	61.44	7.40048e+07	1.25111	7.56912		17	1	10.24	1.23478e+08	1.00287	6.30175		28	2	10.24	7.52181e+07	1.01842	5.98234		29	3	30.72	9.75039e+07	1.09659	6.62121
17	2	40.96	1.12282e+08	1.0487	5.95618		17	1	10.24	1.23596e+08	1.00383	6.30781		27	4	71.68	9.55132e+07	1.25507	7.40565		25	4	30.72	1.15116e+08	1.10629	6.84479
27	5	40.96	6.75718e+07	1.14236	6.91117		27	8	81.92	9.35645e+07	1.49693	9.13478		28	7	81.92	1.27476e+08	1.72597	10.1386		18	5	122.88	2.32749e+08	1.51905	9.8683
18	5	92.16	1.38148e+08	1.38124	7.96121		30	5	51.2	6.74639e+07	1.22583	7.4353		27	3	30.72	8.07663e+07	1.06129	6.26225		29	2	20.48	9.18691e+07	1.03322	6.23856
29	7	71.68	7.75502e+07	1.43542	8.65011		25	4	40.96	8.2672e+07	1.205	7.35623		28	3	30.72	8.08178e+07	1.09423	6.4277		19	3	112.64	1.94287e+08	1.30981	8.66721
27	13	61.44	1.04806e+08	1.77184	10.7195		17	5	174.08	2.33891e+08	1.89963	11.9368		28	8	102.4	1.3355e+08	1.8082	10.6217		25	7	71.68	1.43381e+08	1.37793	8.52544
29	9	61.44	7.85273e+07	1.45351	8.7591		30	6	61.44	7.16049e+07	1.30107	7.89168		16	1	20.48	1.26141e+08	1.01881	6.05124		18	3	112.64	1.8229e+08	1.18973	7.7289
16	2	30.72	1.19516e+08	1.03065	5.90539		27	3	40.96	6.82202e+07	1.09145	6.6604		26	8	102.4	1.31405e+08	1.68963	9.92312		16	3	122.88	2.23683e+08	1.39584	8.60257
22	3	30.72	8.52479e+07	1.09151	6.63381		26	3	40.96	7.01405e+07	1.07132	6.55389		28	25	102.4	1.79368e+08	2.42856	14.2657		29	13	51.2	1.33915e+08	1.50609	9.09377
17	3	215.04	1.3671e+08	1.27686	7.252		29	5	40.96	6.9945e+07	1.2265	7.40358		16	4	112.64	1.76022e+08	1.42169	8.44412		17	5	81.92	2.06434e+08	1.31137	8.29426
18	2	225.28	1.18896e+08	1.18876	6.85178		15	1	40.96	1.48799e+08	1.02915	6.38619		26	11	51.2	1.02241e+08	1.31463	7.72075		17	7	122.88	2.96645e+08	1.88444	11.9188
21	11	133.12	1.76879e+08	2.15749	12.8362		15	2	122.88	1.73089e+08	1.19715	7.42869		27	7	122.88	1.30192e+08	1.71076	10.0944		25	5	30.72	1.13651e+08	1.09221	6.75769
21	3	51.2	9.37749e+07	1.14382	6.80528		25	8	133.12	1.67659e+08	2.44375	14.9185		15	3	112.64	1.53974e+08	1.17446	7.01138		30	8	71.68	1.27999e+08	1.47737	8.93807
29	5	81.92	7.51829e+07	1.3916	8.38606		18	8	153.6	3.03404e+08	2.65529	16.7753		26	6	61.44	1.02115e+08	1.31301	7.71123		22	2	40.96	1.2703e+08	1.03626	6.56322
27	4	51.2	6.95253e+07	1.17538	7.11097		26	3	40.96	7.11007e+07	1.08599	6.64361		25	7	40.96	9.25553e+07	1.15627	6.85745		28	17	61.44	1.6401e+08	1.77588	10.8586
23	10	51.2	9.95077e+07	1.34045	8.2703		23	8	92.16	1.27799e+08	1.63891	10.0594		28	9	30.72	8.66597e+07	1.17333	6.89233		21	18	102.4	2.31202e+08	1.77506	11.3186
25	6	122.88	1.15288e+08	1.74895	10.848		18	3	51.2	1.25314e+08	1.09671	6.92865		30	2	10.24	7.14766e+07	1.00788	5.935		30	5	30.72	9.75682e+07	1.12613	6.8131
15	4	184.32	1.98765e+08	1.57182	9.17539		24	2	40.96	7.69521e+07	1.05671	6.46228		22	1	10.24	8.98145e+07	1.00076	5.95102		28	3	51.2	1.01376e+08	1.09769	6.71183
28	2	20.48	5.70496e+07	1.01228	6.09301		28	16	81.92	1.18719e+08	1.99866	12.0795		24	3	81.92	9.05726e+07	1.09285	6.53269		27	3	61.44	1.05944e+08	1.09726	6.77839
17	4	102.4	1.50406e+08	1.40477	7.97852		18	1	10.24	1.15166e+08	1.00789	6.36754		23	5	61.44	1.05226e+08	1.21942	7.29532		22	3	40.96	1.32014e+08	1.07692	6.82074
26	10	235.52	1.53683e+08	2.45911	15.1313		21	6	92.16	1.26353e+08	1.41629	8.66845		17	1	20.48	1.1892e+08	1.0125	6.00638		29	7	61.44	1.21307e+08	1.3643	8.23761
27	9	225.28	1.11363e+08	1.88268	11.39		24	5	61.44	9.49839e+07	1.30433	7.97655		20	2	51.2	1.10096e+08	1.10099	6.5193		28	8	61.44	1.31863e+08	1.4278	8.73024
21	3	81.92	9.91247e+07	1.20908	7.19352		15	16	143.36	2.99859e+08	2.07394	12.8695		26	5	40.96	9.21313e+07	1.18464	6.95733		28	4	30.72	1.02128e+08	1.10584	6.76162
26	3	40.96	6.98209e+07	1.11721	6.87439		24	17	92.16	1.83964e+08	2.52621	15.4489		17	5	184.32	2.37663e+08	2.02351	12.0039		15	3	112.64	2.21291e+08	1.3463	8.13035
17	4	184.32	1.90492e+08	1.77918	10.105		27	3	40.96	6.59784e+07	1.05558	6.44153		25	6	71.68	1.11363e+08	1.39124	8.25094		29	6	40.96	1.05412e+08	1.18554	7.15826
19	2	20.48	9.55125e+07	1.02216	5.96847		24	5	92.16	1.00683e+08	1.38258	8.45511		28	5	61.44	9.78807e+07	1.32526	7.78477		22	2	20.48	1.25596e+08	1.02456	6.48913
20	4	102.4	1.16637e+08	1.34489	7.88498		19	5	81.92	1.34043e+08	1.26646	7.93266		15	1	20.48	1.317e+08	1.00456	5.9971		29	3	30.72	9.46073e+07	1.06401	6.4245
19	4	102.4	1.22792e+08	1.3141	7.67312		15	1	40.96	1.50383e+08	1.04011	6.45421		30	7	71.68	1.01375e+08	1.42947	8.41757		29	6	51.2	1.0923e+08	1.22847	7.41746
28	5	71.68	7.52832e+07	1.33582	8.0404		24	4	51.2	8.25079e+07	1.133	6.92884		28	8	51.2	9.0961e+07	1.23157	7.23442		23	8	184.32	2.60467e+08	2.26203	14.1252
19	2	30.72	9.65092e+07	1.03282	6.03075		17	3	102.4	1.60609e+08	1.30444	8.19676		26	5	122.88	1.09762e+08	1.41135	8.28876		15	6	112.64	2.57233e+08	1.56497	9.45086
25	2	40.96	7.10753e+07	1.07823	6.6878		20	7	51.2	1.20523e+08	1.24701	7.66621		16	4	174.08	2.36872e+08	1.91316	11.3632		21	4	81.92	1.54694e+08	1.18767	7.57313
25	3	30.72	7.33559e+07	1.11283	6.9024		29	2	40.96	6.01921e+07	1.05548	6.37126		17	8	276.48	3.93893e+08	3.35368	19.8947		18	8	122.88	2.64767e+08	1.72802	11.2258
21	4	40.96	8.92866e+07	1.08908	6.47957		28	4	61.44	7.06684e+07	1.18972	7.19046		29	4	30.72	8.13757e+07	1.12459	6.62408		24	1	10.24	1.088e+08	1.00012	6.19075
15	5	133.12	1.85669e+08	1.46826	8.57085		27	3	40.96	6.97622e+07	1.11612	6.81094		20	4	51.2	1.15133e+08	1.15136	6.81757		26	7	81.92	1.60187e+08	1.59817	9.89814
28	5	92.16	7.56139e+07	1.34169	8.07571		25	4	40.96	7.55738e+07	1.10154	6.72463		27	4	30.72	8.55368e+07	1.12398	6.63213		17	5	122.88	2.36473e+08	1.50219	9.50118
21	2	61.44	9.13759e+07	1.11456	6.63119		22	3	71.68	9.59586e+07	1.15591	7.04521		28	4	51.2	8.91906e+07	1.2076	7.09362		29	3	40.96	9.67176e+07	1.08775	6.56781
30	2	20.48	5.29359e+07	1.02191	6.18042		16	2	102.4	1.63527e+08	1.21713	7.68508		28	13	61.44	1.31192e+08	1.77628	10.4342		22	2	20.48	1.26685e+08	1.03344	6.54539
28	2	30.72	6.00823e+07	1.0661	6.41692		28	3	30.72	6.43756e+07	1.08378	6.55017		15	2	40.96	1.39755e+08	1.066	6.36387		28	4	10.24	9.67783e+07	1.04791	6.4074
27	5	30.72	6.6948e+07	1.13181	6.84736		27	6	81.92	8.65262e+07	1.38433	8.44763		26	4	61.44	9.69262e+07	1.2463	7.31942		23	3	112.64	1.34421e+08	1.16738	7.28968
22	5	30.72	8.14098e+07	1.04237	6.33513		20	3	51.2	1.12166e+08	1.16055	7.13468		19	4	133.12	1.56746e+08	1.48355	8.79085		26	8	40.96	1.17569e+08	1.17298	7.26472
15	3	71.68	1.39301e+08	1.10158	6.43042		26	3	51.2	7.45254e+07	1.1383	6.96361		30	2	10.24	7.18284e+07	1.01284	5.96422		19	4	153.6	2.09536e+08	1.41261	9.34747
15	1	30.72	1.29226e+08	1.02191	5.96533		22	12	112.64	1.81645e+08	2.18808	13.3363		25	5	92.16	1.22812e+08	1.53426	9.09916		19	1	10.24	1.48414e+08	1.00055	6.6208
27	3	30.72	6.45773e+07	1.09174	6.6049		15	4	133.12	2.03768e+08	1.40934	8.7454		17	4	92.16	1.54147e+08	1.31243	7.78565		25	5	30.72	1.16532e+08	1.1199	6.92901
16	2	51.2	1.24421e+08	1.07295	6.14774		30	4	30.72	5.95991e+07	1.08293	6.5685		17	6	266.24	3.16235e+08	2.69248	15.9724		28	6	40.96	1.10544e+08	1.19696	7.31881
16	1	40.96	1.21171e+08	1.04492	5.98715		25	9	122.88	1.53394e+08	2.23582	13.6491		17	9	184.32	3.05424e+08	2.60043	15.4263		28	8	71.68	1.43037e+08	1.54879	9.47003
23	3	61.44	8.54931e+07	1.15166	7.10552		25	6	81.92	1.03438e+08	1.50768	9.20402		20	3	30.72	1.05001e+08	1.05004	6.21762		15	3	92.16	2.04547e+08	1.24443	7.51515
20	4	92.16	1.14863e+08	1.32444	7.76507		15	1	20.48	1.46553e+08	1.01362	6.2898		25	2	30.72	8.37138e+07	1.04582	6.20238		16	2	51.2	1.74567e+08	1.08934	6.71362
25	3	30.72	7.44376e+07	1.12924	7.00418		17	5	102.4	1.74278e+08	1.41547	8.8944		28	4	40.96	8.07992e+07	1.09398	6.42622		16	3	92.16	1.9405e+08	1.21092	7.46291
19	1	10.24	9.47186e+07	1.01366	5.91886		28	8	51.2	8.62477e+07	1.452	8.77564		16	9	184.32	2.91877e+08	2.35742	14.0019		23	13	51.2	1.49514e+08	1.29846	8.1082
29	4	71.68	6.69957e+07	1.24006	7.47284		21	5	112.64	1.35297e+08	1.51654	9.28203		18	3	51.2	1.21531e+08	1.08635	6.45397		29	3	51.2	9.90915e+07	1.11445	6.72902
16	1	20.48	1.16064e+08	1.00088	5.73479		17	4	133.12	1.90711e+08	1.54893	9.73305		27	6	71.68	1.03241e+08	1.35662	8.00483		16	6	81.92	2.03885e+08	1.2723	7.84116
27	6	71.68	8.58777e+07	1.45184	8.78347		22	2	40.96	8.95211e+07	1.07836	6.57257		27	4	92.16	9.46619e+07	1.24389	7.33965		29	2	10.24	8.94139e+07	1.00561	6.07184
22	6	143.36	1.26963e+08	1.62563	9.87999		17	3	61.44	1.40018e+08	1.13721	7.14591		19	2	51.2	1.11049e+08	1.05104	6.22799		30	6	81.92	1.20151e+08	1.38678	8.39
15	5	133.12	2.20137e+08	1.74083	10.162		19	3	40.96	1.15524e+08	1.0915	6.83675		22	3	71.68	1.05742e+08	1.17824	7.00638		24	1	10.24	1.10851e+08	1.01897	6.30743
20	6	71.68	1.14898e+08	1.32483	7.76737		15	6	92.16	2.11067e+08	1.45982	9.05864		15	6	143.36	2.47695e+08	1.88933	11.279		27	5	71.68	1.25026e+08	1.29488	7.99924
20	2	30.72	8.879e+07	1.0238	6.00244		22	12	81.92	1.39192e+08	1.67669	10.2193		29	7	71.68	1.11744e+08	1.54427	9.09607		30	4	40.96	9.87334e+07	1.13958	6.89446
28	4	51.2	6.53063e+07	1.15879	6.97485		23	6	92.16	1.16649e+08	1.49592	9.18171		21	1	20.48	9.69254e+07	1.02642	6.07134		27	6	51.2	1.18216e+08	1.22435	7.56355
29	5	61.44	6.98004e+07	1.29198	7.78568		18	4	143.36	1.82106e+08	1.59373	10.0687		20	4	61.44	1.26582e+08	1.26585	7.49549		15	9	153.6	3.37828e+08	2.05529	12.4119
28	3	30.72	6.11554e+07	1.08514	6.53152		29	9	61.44	8.10225e+07	1.42074	8.57612		23	8	92.16	1.47004e+08	1.70358	10.1919		18	3	61.44	1.72997e+08	1.12908	7.33488
23	6	51.2	8.93872e+07	1.20412	7.42916		28	21	71.68	9.24424e+07	1.55629	9.40595		21	7	102.4	1.69914e+08	1.79935	10.6433		28	2	20.48	9.51895e+07	1.0307	6.30221
23	2	30.72	7.86666e+07	1.0597	6.53815		27	8	122.88	1.31328e+08	2.1011	12.8216		22	7	102.4	1.5066e+08	1.67874	9.98257		25	6	81.92	1.59037e+08	1.52838	9.45633
29	12	81.92	9.61087e+07	1.77893	10.7202		22	7	102.4	1.60081e+08	1.92831	11.753		29	1	20.48	7.30756e+07	1.00988	5.94843		22	2	40.96	1.32343e+08	1.0796	6.83771
20	2	30.72	9.11958e+07	1.05154	6.16507		29	5	51.2	6.92275e+07	1.21392	7.32764		21	3	61.44	1.06289e+08	1.12558	6.65788		26	5	51.2	1.2364e+08	1.23354	7.63984
23	4	51.2	8.74405e+07	1.1779	7.26736		25	2	20.48	7.10384e+07	1.03543	6.32106		19	3	40.96	1.13475e+08	1.07401	6.36407		18	3	143.36	2.1777e+08	1.42129	9.23321
17	4	112.64	1.54774e+08	1.44557	8.21023		21	3	61.44	1.0399e+08	1.16562	7.13422		16	4	61.44	1.42374e+08	1.14992	6.82994		26	6	40.96	1.20133e+08	1.19855	7.42313
25	3	51.2	7.42565e+07	1.12649	6.98714		20	4	102.4	1.31953e+08	1.36529	8.39331		25	9	102.4	1.55336e+08	1.94058	11.5089		28	7	51.2	1.18827e+08	1.28664	7.86716
17	27	184.32	3.2295e+08	3.01632	17.1314		25	3	51.2	7.7932e+07	1.13591	6.93446		16	5	276.48	3.52239e+08	2.84495	16.8976		16	4	92.16	2.03056e+08	1.26713	7.8093
16	1	51.2	1.24347e+08	1.07231	6.14409		24	12	122.88	2.10964e+08	2.89697	17.7163		18	7	133.12	2.01372e+08	1.80004	10.694		17	4	143.36	2.56498e+08	1.6294	10.3058
24	3	61.44	7.70788e+07	1.10663	6.83695		17	3	235.52	1.73262e+08	1.40721	8.84253		29	2	20.48	7.75359e+07	1.07152	6.31151		21	7	92.16	1.8959e+08	1.45558	9.28145
21	1	20.48	8.37221e+07	1.02121	6.07575		18	2	122.88	1.28338e+08	1.12317	7.09584		16	7	92.16	1.94817e+08	1.57349	9.34573		21	3	184.32	1.78614e+08	1.37132	8.74415
25	3	40.96	7.19338e+07	1.09126	6.76859		19	2	61.44	1.13526e+08	1.07262	6.7185		25	5	51.2	1.02528e+08	1.28086	7.59634		17	3	81.92	1.79864e+08	1.14259	7.22672
29	3	112.64	6.11828e+07	1.13247	6.82445		27	5	51.2	7.89339e+07	1.26286	7.70639		25	4	61.44	9.71236e+07	1.21334	7.19591		18	4	143.36	2.33797e+08	1.52589	9.9127
19	4	92.16	1.1921e+08	1.27577	7.44932		15	6	122.88	2.44037e+08	1.68786	10.4737		17	2	102.4	1.39641e+08	1.18893	7.05298		23	9	102.4	2.17746e+08	1.89102	11.8084
16	6	143.36	2.11561e+08	1.82441	10.4534		25	7	81.92	1.06182e+08	1.54768	9.44821		27	12	71.68	1.35826e+08	1.78479	10.5313		29	8	51.2	1.20606e+08	1.35641	8.19001
17	1	40.96	1.14666e+08	1.07097	6.08265		29	9	61.44	8.41806e+07	1.47612	8.9104		19	4	92.16	1.36753e+08	1.29433	7.66958		30	4	30.72	9.78477e+07	1.12936	6.83261
15	1	30.72	1.29933e+08	1.02751	5.998		27	6	102.4	9.39385e+07	1.50292	9.1713		19	2	51.2	1.15024e+08	1.08867	6.45093		23	1	10.24	1.15253e+08	1.00092	6.25021
29	8	194.56	9.63299e+07	1.78303	10.7448		24	11	102.4	1.49739e+08	2.05622	12.5748		25	3	71.68	9.53297e+07	1.19093	7.063		28	4	40.96	1.0874e+08	1.17743	7.19937
20	5	153.6	1.74787e+08	2.01539	11.816		28	7	51.2	7.51298e+07	1.26483	7.6444		26	7	71.68	1.05989e+08	1.36283	8.00381		28	5	71.68	1.20682e+08	1.30673	7.98999
16	7	245.76	2.70357e+08	2.33144	13.3586		26	5	51.2	7.62545e+07	1.16471	7.12518		30	2	30.72	7.36918e+07	1.03911	6.11894		16	4	133.12	2.5236e+08	1.5748	9.70546
22	4	71.68	9.84802e+07	1.26094	7.66352		17	5	153.6	2.33297e+08	1.89481	11.9064		30	4	51.2	8.18024e+07	1.15348	6.7924		24	8	81.92	1.89454e+08	1.74151	10.78
22	2	20.48	8.01785e+07	1.0266	6.23932		15	2	112.64	1.76969e+08	1.22399	7.59521		15	3	112.64	1.69894e+08	1.2959	7.73631		29	9	61.44	1.38125e+08	1.55344	9.37966
19	3	51.2	1.0465e+08	1.11995	6.53946		15	1	61.44	1.50434e+08	1.04046	6.45637		15	4	256	3.1015e+08	2.36572	14.123		17	1	61.44	1.68144e+08	1.06814	6.75582
19	4	71.68	1.155e+08	1.23606	7.21748		28	4	40.96	6.705e+07	1.1288	6.82228		18	4	81.92	1.39849e+08	1.25009	7.42677		30	3	20.48	9.04535e+07	1.04401	6.31628
30	3	10.24	5.33516e+07	1.02993	6.22895		28	4	51.2	6.92909e+07	1.16653	7.05029		25	7	112.64	1.30898e+08	1.63528	9.69825		17	7	153.6	3.41954e+08	2.17226	13.7393
20	2	30.72	8.90704e+07	1.02703	6.02139		17	1	61.44	1.29449e+08	1.05137	6.60652		28	4	30.72	8.13462e+07	1.10139	6.46973		29	3	40.96	9.95324e+07	1.1194	6.75895
28	3	30.72	5.88654e+07	1.0445	6.28694		18	3	194.56	1.35154e+08	1.18282	7.47269		19	2	71.68	1.13338e+08	1.07271	6.35638		30	3	40.96	9.63589e+07	1.11217	6.72865
26	1	10.24	6.27089e+07	1.00341	6.17417		18	2	194.56	1.27059e+08	1.11198	7.02513		24	4	61.44	1.00098e+08	1.20778	7.21971		29	13	81.92	1.97835e+08	2.22498	13.4344
18	6	102.4	1.48808e+08	1.48782	8.57554		22	5	61.44	1.05592e+08	1.27195	7.7525		17	6	153.6	2.20982e+08	1.88148	11.1613		24	3	51.2	1.21559e+08	1.1174	6.91674
20	6	102.4	1.46475e+08	1.68894	9.90208		25	4	51.2	8.147e+07	1.18748	7.24928		19	3	61.44	1.24595e+08	1.17925	6.98768		24	4	51.2	1.25445e+08	1.15313	7.13787
15	2	51.2	1.35178e+08	1.06898	6.24011		16	9	71.68	1.61118e+08	1.19921	7.57191		25	6	40.96	9.76597e+07	1.22004	7.23564		26	2	20.48	1.02691e+08	1.02453	6.34536
20	3	61.44	1.00531e+08	1.15918	6.79617		22	9	71.68	1.20108e+08	1.44681	8.81826		24	6	71.68	1.14742e+08	1.38447	8.27592		17	4	194.56	2.44862e+08	1.55548	9.83824
30	4	204.8	6.17498e+07	1.19205	7.20946		30	5	51.2	6.78313e+07	1.23251	7.47579		26	6	61.44	1.06929e+08	1.37491	8.07478		16	1	40.96	1.68966e+08	1.05439	6.49821
29	7	122.88	9.95932e+07	1.84343	11.1088		21	4	51.2	1.02956e+08	1.15403	7.06327		18	4	143.36	1.72919e+08	1.5457	9.18301		25	5	81.92	1.36119e+08	1.30813	8.09362
15	2	51.2	1.3859e+08	1.09596	6.3976		24	2	20.48	7.47104e+07	1.02593	6.27402		27	2	30.72	7.8174e+07	1.02723	6.06125		28	9	92.16	1.5417e+08	1.66934	10.2071
21	3	61.44	1.00413e+08	1.2248	7.28702		15	4	102.4	1.9054e+08	1.31785	8.17766		19	1	10.24	1.05819e+08	1.00155	5.9347		23	4	61.44	1.39154e+08	1.20849	7.54635
18	3	102.4	1.27946e+08	1.27924	7.37331		18	3	102.4	1.47234e+08	1.28855	8.14063		19	9	102.4	1.69007e+08	1.5996	9.47849		22	4	92.16	1.69981e+08	1.38663	8.78235
25	7	71.68	9.28728e+07	1.40891	8.73884		17	4	81.92	1.44659e+08	1.1749	7.38275		22	2	30.72	9.37896e+07	1.04506	6.21441		28	6	40.96	1.12666e+08	1.21994	7.45927
27	6	81.92	7.19398e+07	1.2162	7.35793		22	5	122.88	1.31564e+08	1.58481	9.65936		24	4	51.2	9.86883e+07	1.19077	7.11804		21	3	102.4	1.62607e+08	1.24842	7.9605
20	2	51.2	9.19096e+07	1.05977	6.21333		24	3	51.2	8.36994e+07	1.14937	7.0289		26	2	30.72	8.2591e+07	1.06197	6.23689		30	7	61.44	1.24005e+08	1.43126	8.65915
17	3	81.92	1.37173e+08	1.28118	7.27658		28	5	51.2	7.31694e+07	1.23183	7.44493		27	2	40.96	8.10722e+07	1.06531	6.28596		25	7	102.4	1.64323e+08	1.57918	9.77066
28	15	92.16	1.26314e+08	2.24131	13.4906		23	5	61.44	9.15185e+07	1.17364	7.20363		20	3	81.92	1.15455e+08	1.15458	6.83662		24	5	81.92	1.44062e+08	1.32426	8.19716
30	1	30.72	5.30836e+07	1.02476	6.19767		27	10	81.92	1.13183e+08	1.81081	11.0502		28	3	51.2	8.56679e+07	1.1599	6.81345		28	6	71.68	1.21232e+08	1.31268	8.02639
30	7	51.2	6.58761e+07	1.27171	7.69123		30	4	81.92	6.51086e+07	1.18303	7.17571		19	5	92.16	1.48295e+08	1.40356	8.31686		30	6	30.72	9.52385e+07	1.09924	6.65042
16	4	153.6	1.81832e+08	1.56804	8.98448		17	6	194.56	2.7086e+08	2.19989	13.8235		30	13	133.12	1.29366e+08	1.82417	10.7418		23	9	163.84	3.29453e+08	2.86115	17.8663
16	3	92.16	1.51278e+08	1.30455	7.47476		16	2	20.48	1.37442e+08	1.02299	6.45922		19	3	61.44	1.17254e+08	1.10977	6.57599		24	8	51.2	1.49578e+08	1.37497	8.51106
19	1	20.48	9.37429e+07	1.00322	5.85788		27	1	20.48	6.42259e+07	1.02755	6.27043		23	6	71.68	1.12547e+08	1.30427	7.80292		17	4	204.8	2.91415e+08	1.85121	11.7087
24	6	112.64	1.31184e+08	1.88343	11.6361		26	4	40.96	7.28551e+07	1.11278	6.80754		21	3	61.44	1.06338e+08	1.12609	6.66091		25	3	30.72	1.10113e+08	1.05821	6.54733
29	5	51.2	6.697e+07	1.23959	7.46997		21	3	112.64	1.15301e+08	1.29241	7.91022		16	4	92.16	1.55622e+08	1.25692	7.46548		19	2	40.96	1.54884e+08	1.04417	6.90942
16	1	51.2	1.24507e+08	1.07369	6.15201		30	7	102.4	8.66848e+07	1.57508	9.55366		23	7	102.4	1.39238e+08	1.61357	9.6534		23	3	40.96	1.27392e+08	1.10634	6.90853
25	3	30.72	6.92365e+07	1.05034	6.51479		25	3	51.2	7.64223e+07	1.11391	6.80013		30	5	51.2	8.47561e+07	1.19513	7.03766		18	2	10.24	1.54348e+08	1.00736	6.54416
24	4	40.96	7.87722e+07	1.13095	6.98716		25	5	81.92	9.26939e+07	1.35108	8.24798		16	4	102.4	1.69875e+08	1.37204	8.14921		23	1	40.96	1.19969e+08	1.04188	6.50597
21	3	40.96	9.10326e+07	1.11038	6.60628		28	12	30.72	6.94142e+07	1.16861	7.06284		19	2	40.96	1.12592e+08	1.06564	6.31451		15	2	122.88	2.01518e+08	1.22601	7.40387
29	2	10.24	5.48438e+07	1.01514	6.11739		22	12	71.68	1.10493e+08	1.33099	8.11232		30	5	40.96	8.42267e+07	1.18766	6.99369		18	3	174.08	2.17563e+08	1.41994	9.22443
26	3	61.44	7.26294e+07	1.16215	7.15092		29	3	30.72	6.33339e+07	1.11057	6.7038		30	5	40.96	8.46694e+07	1.19391	7.03046		19	5	143.36	2.04955e+08	1.38173	9.14311
20	5	122.88	1.16712e+08	1.34575	7.89		25	6	81.92	9.75692e+07	1.42214	8.68179		27	7	30.72	8.97787e+07	1.17972	6.96102		26	3	81.92	1.14894e+08	1.14628	7.0994
17	6	102.4	1.61975e+08	1.51283	8.59223		29	12	61.44	9.21941e+07	1.61664	9.75862		26	5	71.68	1.04572e+08	1.34461	7.89678		20	7	174.08	3.22759e+08	2.30618	15.075
25	2	30.72	6.86039e+07	1.04074	6.45526		22	4	40.96	9.30182e+07	1.12049	6.82932		22	5	184.32	1.64057e+08	1.82801	10.8702		24	3	40.96	1.19345e+08	1.09706	6.79079
30	1	30.72	5.29607e+07	1.02239	6.18332		22	2	51.2	9.10449e+07	1.09672	6.68445		28	7	71.68	1.14875e+08	1.55536	9.1364		23	7	133.12	2.24458e+08	1.94931	12.1724
28	1	20.48	5.71762e+07	1.01453	6.10653		21	2	40.96	9.77299e+07	1.09545	6.70475		24	6	51.2	1.04235e+08	1.2577	7.5181		20	4	51.2	1.60133e+08	1.14419	7.47932
19	4	51.2	1.06267e+08	1.13725	6.64048		15	1	20.48	1.46875e+08	1.01585	6.30364		27	5	61.44	9.55403e+07	1.25543	7.40775		25	3	40.96	1.13539e+08	1.09113	6.75102
21	4	102.4	1.15159e+08	1.40465	8.3571		16	5	184.32	2.94392e+08	2.19117	13.8352		25	5	61.44	1.0153e+08	1.2684	7.5224		24	3	61.44	1.24793e+08	1.14713	7.10075
28	3	10.24	5.71147e+07	1.01344	6.09996		17	4	71.68	1.49897e+08	1.21744	7.65008		17	1	51.2	1.22895e+08	1.04635	6.20716		17	6	256	4.10408e+08	2.60712	16.4897
30	5	122.88	7.23369e+07	1.39644	8.44555		26	4	30.72	7.13775e+07	1.09022	6.66948		24	5	51.2	9.96879e+07	1.20283	7.19014		29	11	71.68	1.65009e+08	1.85579	11.2053
29	5	122.88	7.55156e+07	1.39776	8.42317		22	6	61.44	1.0545e+08	1.27024	7.74209		20	4	133.12	1.50411e+08	1.50415	8.90651		15	4	102.4	2.32971e+08	1.41736	8.55946
15	7	112.64	1.77261e+08	1.40177	8.18275		15	8	133.12	2.45149e+08	1.69555	10.5214		18	1	30.72	1.14311e+08	1.02181	6.07057		28	4	30.72	9.86841e+07	1.06854	6.53358
24	4	51.2	8.41961e+07	1.20882	7.46826		26	13	61.44	1.02466e+08	1.56506	9.57436		24	7	71.68	1.19946e+08	1.44727	8.65129		22	4	51.2	1.4689e+08	1.19826	7.58929
16	2	30.72	1.19927e+08	1.0342	5.9257		15	3	81.92	1.78014e+08	1.23121	7.64005		15	1	20.48	1.33024e+08	1.01466	6.05737		25	3	51.2	1.15329e+08	1.10834	6.85746
19	5	143.36	1.41624e+08	1.51563	8.8499		22	2	51.2	8.87598e+07	1.06919	6.51668		27	8	61.44	1.16453e+08	1.53023	9.02924		18	5	194.56	3.12239e+08	2.03784	13.2385
19	5	204.8	1.70543e+08	1.82512	10.657		24	3	20.48	7.52851e+07	1.03382	6.32229		15	4	143.36	1.98366e+08	1.51307	9.03279		17	6	215.04	3.17932e+08	2.01966	12.7741
21	11	215.04	1.65879e+08	2.02332	12.0379		18	4	51.2	1.3127e+08	1.14883	7.25797		27	8	81.92	1.15913e+08	1.52313	8.98735		25	4	30.72	1.1301e+08	1.08605	6.71955
26	6	61.44	8.32756e+07	1.33251	8.19912		15	3	92.16	1.84311e+08	1.27477	7.91035		19	3	194.56	1.22333e+08	1.15784	6.86083		15	2	51.2	1.75857e+08	1.06989	6.46107
30	6	40.96	6.32803e+07	1.2216	7.38816		24	2	30.72	7.44922e+07	1.02293	6.2557		17	4	71.68	1.52332e+08	1.29698	7.69397		16	4	92.16	1.86203e+08	1.16196	7.16115
28	6	51.2	7.13311e+07	1.26569	7.6183		25	3	40.96	7.35229e+07	1.07165	6.54213		23	3	51.2	9.76625e+07	1.13177	6.77097		15	1	122.88	1.86109e+08	1.13226	6.83774
29	5	71.68	7.19558e+07	1.33187	8.0261		29	3	10.24	5.80162e+07	1.01733	6.14094		19	3	71.68	1.19787e+08	1.13375	6.71807		27	8	143.36	1.97209e+08	2.04248	12.6176
24	6	40.96	7.69987e+07	1.10548	6.82985		15	4	133.12	2.10692e+08	1.45723	9.04256		18	2	71.68	1.26685e+08	1.13242	6.72772		18	6	112.64	2.24358e+08	1.46429	9.51251
20	3	143.36	1.16039e+08	1.33799	7.84451		28	6	40.96	6.84349e+07	1.15212	6.9632		29	7	40.96	8.94347e+07	1.23596	7.28009		26	3	51.2	1.13599e+08	1.13337	7.01941
17	3	102.4	1.30167e+08	1.21574	6.90491		26	4	30.72	7.28947e+07	1.11339	6.81124		16	3	61.44	1.40328e+08	1.1334	6.73183		27	5	51.2	1.20113e+08	1.244	7.68489
15	1	30.72	1.30225e+08	1.02981	6.01144		27	3	30.72	6.60854e+07	1.0573	6.45198		26	2	30.72	8.22493e+07	1.05758	6.21109		18	3	81.92	1.74138e+08	1.13652	7.38325
24	3	51.2	7.71496e+07	1.10765	6.84324		29	6	40.96	6.89963e+07	1.20986	7.30317		25	1	20.48	8.07863e+07	1.00925	5.98548		26	8	92.16	1.76894e+08	1.76486	10.9305
26	3	51.2	6.84349e+07	1.09504	6.73794		19	2	51.2	1.1455e+08	1.08229	6.77908		29	1	10.24	7.25228e+07	1.00224	5.90343		17	2	133.12	1.81522e+08	1.15312	7.29332
15	1	40.96	1.3082e+08	1.03452	6.03892		15	1	51.2	1.53034e+08	1.05844	6.56796		22	3	40.96	9.71889e+07	1.08293	6.43964		22	9	61.44	1.65279e+08	1.34828	8.53942
15	1	30.72	1.28019e+08	1.01237	5.90963		19	3	71.68	1.26939e+08	1.19935	7.51229		28	6	143.36	1.31105e+08	1.7751	10.4272		21	6	92.16	1.91077e+08	1.46701	9.35428
28	4	71.68	7.01812e+07	1.24529	7.4955		15	1	30.72	1.49091e+08	1.03117	6.39875		26	3	40.96	8.47293e+07	1.08947	6.39837		15	1	30.72	1.69269e+08	1.02981	6.21902
19	3	133.12	1.16251e+08	1.24409	7.26436		18	3	51.2	1.25027e+08	1.09419	6.91277		22	9	215.04	1.79061e+08	1.9952	11.8644		19	5	102.4	2.05488e+08	1.38532	9.16688
16	5	122.88	1.83594e+08	1.58323	9.07152		26	12	61.44	1.09805e+08	1.67716	10.2601		16	5	133.12	1.94627e+08	1.57196	9.33664		18	4	112.64	2.1076e+08	1.37554	8.93598
15	3	71.68	1.48348e+08	1.17313	6.84806		22	12	81.92	1.38212e+08	1.66489	10.1474		24	4	51.2	9.7323e+07	1.1743	7.01957		25	8	81.92	1.63024e+08	1.56669	9.69339
29	3	30.72	5.84175e+07	1.08128	6.51601		16	3	51.2	1.48836e+08	1.10779	6.99468		24	1	20.48	8.40872e+07	1.01459	6.06492		18	8	143.36	3.16284e+08	2.06425	13.4101
24	3	61.44	8.08461e+07	1.16072	7.17112		26	1	30.72	6.74272e+07	1.02988	6.30036		19	1	40.96	1.09077e+08	1.03238	6.1174		17	2	40.96	1.69191e+08	1.07479	6.79788
26	5	81.92	8.45055e+07	1.35219	8.32021		18	3	71.68	1.39494e+08	1.2208	7.71265		29	10	71.68	1.25592e+08	1.73565	10.2234		21	3	51.2	1.46641e+08	1.12584	7.17888
18	2	40.96	1.05763e+08	1.05744	6.09491		17	1	10.24	1.23246e+08	1.00099	6.28992		21	6	81.92	1.43632e+08	1.52104	8.99702		28	4	30.72	1.02619e+08	1.11115	6.7941
16	3	112.64	1.64119e+08	1.41528	8.10923		16	4	92.16	1.70312e+08	1.26764	8.00397		18	3	92.16	1.39034e+08	1.2428	7.38348		25	4	81.92	1.31806e+08	1.26669	7.83718
23	3	61.44	8.61402e+07	1.16038	7.1593		17	3	92.16	1.57063e+08	1.27565	8.01582		28	9	71.68	1.15048e+08	1.55769	9.15012		15	3	163.84	2.26902e+08	1.38044	8.33647
27	5	51.2	7.70871e+07	1.30322	7.88439		21	6	71.68	1.15745e+08	1.29739	7.9407		25	5	40.96	9.35086e+07	1.16818	6.92808		23	5	40.96	1.33077e+08	1.15571	7.2168
19	5	143.36	1.4059e+08	1.50457	8.78533		26	5	61.44	8.89085e+07	1.35798	8.30756		26	7	51.2	1.03231e+08	1.32737	7.79555		27	3	40.96	1.05553e+08	1.0932	6.75334
23	2	30.72	7.78641e+07	1.04889	6.47146		22	6	133.12	1.44342e+08	1.73873	10.5975		28	6	51.2	9.45742e+07	1.28049	7.52179		16	8	184.32	4.34024e+08	2.70843	16.692
22	18	81.92	1.15091e+08	1.47362	8.95614		15	6	81.92	1.8163e+08	1.25623	7.79527		29	11	61.44	1.00284e+08	1.38589	8.16321		23	1	10.24	1.152e+08	1.00046	6.24735
15	2	71.68	1.39139e+08	1.10031	6.42296		27	1	10.24	6.30488e+07	1.00871	6.15551		26	4	30.72	8.22966e+07	1.05819	6.21466		16	1	40.96	1.68118e+08	1.0491	6.46562
16	5	133.12	1.92864e+08	1.66317	9.52956		28	1	10.24	6.02658e+07	1.01459	6.132		18	3	61.44	1.26211e+08	1.12818	6.70252		20	3	81.92	1.65563e+08	1.18298	7.73291
15	1	71.68	1.3658e+08	1.08007	6.30484		29	7	51.2	7.27593e+07	1.27585	7.70147		20	1	122.88	1.03284e+08	1.03287	6.11595		16	7	112.64	2.75853e+08	1.7214	10.609
24	3	30.72	7.58479e+07	1.08896	6.72777		22	5	102.4	1.1553e+08	1.39166	8.48211		20	1	122.88	1.02738e+08	1.02741	6.08362		21	6	40.96	1.4483e+08	1.11194	7.09021
21	6	61.44	1.07378e+08	1.30975	7.79246		30	10	61.44	8.65459e+07	1.57256	9.53836		20	1	122.88	1.03106e+08	1.03108	6.10537		30	4	20.48	9.38106e+07	1.08276	6.55071
20	4	20.48	9.10299e+07	1.04963	6.15386		15	3	153.6	1.96459e+08	1.35879	8.43171		19	1	51.2	1.09278e+08	1.03428	6.12865		22	5	51.2	1.41081e+08	1.15088	7.28916
18	5	112.64	1.43623e+08	1.43598	8.27674		17	6	122.88	1.85115e+08	1.50348	9.44743		18	5	81.92	1.51677e+08	1.35582	8.05491		21	7	71.68	1.8534e+08	1.42296	9.07339
17	5	184.32	2.08362e+08	1.94608	11.0529		15	4	122.88	2.14981e+08	1.48689	9.22662		15	3	112.64	1.70443e+08	1.30008	7.76129		30	4	20.48	9.0434e+07	1.04379	6.31492
17	5	112.64	1.72015e+08	1.6066	9.1248		24	4	51.2	8.96189e+07	1.23065	7.52601		16	3	102.4	1.5611e+08	1.26086	7.48888		15	2	20.48	1.67933e+08	1.02168	6.16992
19	8	133.12	2.05893e+08	2.20343	12.866		25	5	40.96	8.17303e+07	1.19128	7.27244		27	5	40.96	8.78554e+07	1.15445	6.8119		22	11	153.6	3.09712e+08	2.52649	16.0018
17	2	71.68	1.19082e+08	1.11221	6.31688		23	10	61.44	1.17174e+08	1.50265	9.22304		26	8	81.92	1.27935e+08	1.64501	9.66103		27	5	51.2	1.17209e+08	1.21392	7.49909
24	4	51.2	8.28509e+07	1.18951	7.34895		21	1	10.24	8.9218e+07	1.00004	6.1208		16	4	92.16	1.5946e+08	1.28792	7.64959		25	5	102.4	1.46731e+08	1.41012	8.72462
25	7	61.44	8.67082e+07	1.31539	8.15878		20	9	61.44	1.31089e+08	1.35634	8.33834		27	9	51.2	1.03847e+08	1.36459	8.05185		21	6	92.16	1.96394e+08	1.50782	9.61454
25	7	92.16	1.0996e+08	1.66813	10.3467		16	3	122.88	1.86936e+08	1.39137	8.78522		30	4	51.2	8.14019e+07	1.14783	6.75914		21	6	112.64	2.24737e+08	1.72543	11.0021
27	8	92.16	1.00371e+08	1.69685	10.2658		22	1	20.48	8.33929e+07	1.00454	6.12264		19	5	81.92	1.40512e+08	1.3299	7.88039		17	2	61.44	1.75401e+08	1.11423	7.04738
23	3	61.44	8.52449e+07	1.14832	7.08489		24	5	51.2	9.14981e+07	1.25646	7.68382		25	5	51.2	9.63633e+07	1.20385	7.13958		15	3	153.6	1.95648e+08	1.19029	7.1882
21	3	71.68	9.58042e+07	1.16858	6.95255		28	2	10.24	5.9896e+07	1.00836	6.09437		18	6	163.84	2.5477e+08	2.27735	13.5297		18	33	153.6	4.75027e+08	3.10029	20.1406
27	2	20.48	6.12578e+07	1.03562	6.26538		18	4	112.64	1.77486e+08	1.5533	9.81328		22	16	92.16	1.30046e+08	1.44905	8.61675		28	6	40.96	1.09296e+08	1.18344	7.23614
20	2	61.44	9.37759e+07	1.08129	6.33949		24	10	92.16	1.4429e+08	1.9814	12.1172		27	2	51.2	8.2805e+07	1.08808	6.42032		18	2	51.2	1.63367e+08	1.06622	6.92656
24	9	81.92	1.22965e+08	1.76542	10.9071		22	1	30.72	8.49148e+07	1.02287	6.23438		24	3	40.96	9.35606e+07	1.1289	6.7482		22	4	71.68	1.44987e+08	1.18274	7.49098
29	8	61.44	7.59062e+07	1.40499	8.46674		24	4	51.2	8.45116e+07	1.16052	7.09711		21	10	112.64	1.93392e+08	2.04798	12.1139		27	3	30.72	1.08381e+08	1.12249	6.93429
18	5	102.4	1.49548e+08	1.49522	8.6182		20	4	215.04	1.25448e+08	1.29798	7.97952		27	6	51.2	9.82892e+07	1.29155	7.62089		15	3	112.64	2.0845e+08	1.26818	7.65854
18	3	51.2	1.113e+08	1.11281	6.41401		20	3	215.04	1.1723e+08	1.21295	7.4568		30	3	40.96	8.15019e+07	1.14924	6.76744		23	5	102.4	1.73609e+08	1.50772	9.41488
27	5	61.44	7.7518e+07	1.31051	7.92846		27	6	81.92	8.84283e+07	1.41476	8.63333		28	2	30.72	7.86689e+07	1.06514	6.2568		23	3	40.96	1.28e+08	1.11162	6.9415
18	3	133.12	1.22449e+08	1.22428	7.0565		15	1	30.72	1.4682e+08	1.01547	6.30129		26	12	71.68	1.2707e+08	1.63389	9.59576		21	3	92.16	1.54031e+08	1.18258	7.54068
24	6	81.92	1.04054e+08	1.49392	9.22968		25	9	71.68	1.00287e+08	1.46175	8.92363		16	6	92.16	1.71421e+08	1.38453	8.22339		18	6	92.16	2.21358e+08	1.44471	9.38531
23	5	51.2	9.38749e+07	1.26457	7.80214		23	8	61.44	1.11052e+08	1.42414	8.74117		26	11	61.44	1.1976e+08	1.5399	9.04372		17	2	61.44	1.7114e+08	1.08717	6.8762
30	2	20.48	5.28583e+07	1.02041	6.17136		29	8	81.92	8.77367e+07	1.53848	9.28681		20	6	112.64	1.53515e+08	1.53519	9.09034		25	4	61.44	1.27737e+08	1.22758	7.59521
24	10	92.16	1.32068e+08	1.89612	11.7145		26	9	81.92	1.15837e+08	1.76929	10.8238		21	2	71.68	1.02576e+08	1.08626	6.4253		15	3	92.16	2.16211e+08	1.31539	7.94369
30	4	71.68	6.27061e+07	1.21052	7.32112		19	4	92.16	1.51644e+08	1.43277	8.97434		21	6	61.44	1.14229e+08	1.20966	7.15523		30	10	40.96	1.06674e+08	1.23123	7.44897
15	3	61.44	1.47589e+08	1.16713	6.81302		25	5	51.2	8.64342e+07	1.25984	7.69099		22	10	92.16	1.73036e+08	1.92807	11.4652		19	1	20.48	1.50175e+08	1.01243	6.69937
25	5	30.72	7.28576e+07	1.10527	6.85551		28	9	61.44	8.30989e+07	1.39899	8.45525		16	4	71.68	1.44074e+08	1.16365	6.91151		24	5	71.68	1.46798e+08	1.34941	8.35288
17	2	61.44	1.18889e+08	1.11041	6.30664		20	3	71.68	1.1461e+08	1.18584	7.29012		28	4	30.72	8.26143e+07	1.11856	6.57059		25	3	20.48	1.0959e+08	1.05318	6.51621
26	2	30.72	6.58269e+07	1.05331	6.48116		19	5	71.68	1.3761e+08	1.30016	8.14376		30	11	51.2	9.04718e+07	1.27572	7.51225		16	5	133.12	2.62248e+08	1.6365	10.0857
29	1	10.24	5.44265e+07	1.00741	6.07084		21	4	81.92	1.13206e+08	1.26893	7.7665		17	3	153.6	1.6653e+08	1.41787	8.41109		15	8	163.84	4.45276e+08	2.70899	16.3596
24	6	81.92	9.88085e+07	1.41861	8.7644		24	4	40.96	8.20024e+07	1.12606	6.88639		24	3	30.72	9.05684e+07	1.0928	6.53238		23	15	92.16	2.19509e+08	1.90633	11.904
27	8	71.68	9.15464e+07	1.54767	9.36326		28	3	40.96	6.5364e+07	1.10042	6.65073		23	1	20.48	8.79153e+07	1.01882	6.0952		18	3	71.68	1.86686e+08	1.21842	7.91528
26	2	20.48	6.44342e+07	1.03102	6.34404		30	2	40.96	5.66924e+07	1.03011	6.24815		23	8	102.4	1.66789e+08	1.93285	11.5635		30	6	40.96	9.95924e+07	1.14949	6.95444
24	20	61.44	9.06147e+07	1.30097	8.0376		29	6	51.2	7.27869e+07	1.27633	7.7044		18	3	81.92	1.33075e+08	1.18954	7.06706		15	7	153.6	3.31763e+08	2.0184	12.1891
27	11	40.96	7.4407e+07	1.25791	7.61026		27	10	81.92	1.19657e+08	1.91438	11.6822		16	1	30.72	1.26975e+08	1.02555	6.09125		29	5	71.68	1.1448e+08	1.28752	7.77401
16	1	133.12	1.26875e+08	1.09411	6.26899		18	4	81.92	1.51765e+08	1.3282	8.39116		28	4	61.44	8.86993e+07	1.20095	7.05454		19	4	235.52	1.97816e+08	1.3336	8.82464
28	9	112.64	1.15948e+08	2.05737	12.3835		27	3	30.72	6.62024e+07	1.05917	6.4634		23	2	20.48	8.92577e+07	1.03437	6.18826		18	3	184.32	2.03163e+08	1.32596	8.61389
16	3	51.2	1.25161e+08	1.07933	6.1843		21	7	112.64	1.67853e+08	1.88146	11.5155		19	3	61.44	1.22501e+08	1.15943	6.87026		20	5	122.88	1.9571e+08	1.39839	9.141
15	2	51.2	1.35311e+08	1.07003	6.24622		15	5	102.4	1.98528e+08	1.3731	8.52051		20	6	153.6	1.7698e+08	1.76985	10.4798		17	4	71.68	1.91801e+08	1.21841	7.70631
23	2	40.96	7.93611e+07	1.06906	6.59587		21	9	133.12	1.86998e+08	2.09606	12.829		30	6	71.68	9.29316e+07	1.31041	7.7165		16	4	102.4	2.0606e+08	1.28587	7.92481
15	7	163.84	2.58777e+08	2.04639	11.9457		17	3	143.36	1.69353e+08	1.37547	8.64305		23	5	61.44	1.06821e+08	1.2379	7.4059		18	2	20.48	1.56924e+08	1.02417	6.65337
27	25	112.64	2.53438e+08	4.28458	25.9213		16	3	133.12	1.93609e+08	1.44104	9.09882		17	1	40.96	1.23615e+08	1.05248	6.24356		26	2	51.2	1.07583e+08	1.07334	6.64766
17	5	133.12	1.98597e+08	1.85488	10.5349		29	6	71.68	7.967e+07	1.39703	8.43296		17	5	102.4	1.63235e+08	1.38981	8.24465		24	3	61.44	1.2652e+08	1.16301	7.19904
17	2	61.44	1.22577e+08	1.14486	6.50229		23	12	92.16	1.67454e+08	2.14745	13.1807		21	4	61.44	1.11948e+08	1.18551	7.01236		22	9	112.64	2.63627e+08	2.15055	13.6207
30	4	61.44	5.99547e+07	1.1574	6.99988		28	8	61.44	9.40826e+07	1.58391	9.57283		16	4	184.32	1.91969e+08	1.55049	9.20912		30	2	20.48	8.97234e+07	1.03559	6.2653
20	5	71.68	1.16032e+08	1.33792	7.84408		19	6	92.16	1.46158e+08	1.38093	8.64968		17	3	256	1.78335e+08	1.51837	9.00733		28	7	112.64	1.55963e+08	1.68875	10.3258
28	5	112.64	8.93731e+07	1.58583	9.54523		28	1	40.96	6.14889e+07	1.03518	6.25645		30	12	71.68	1.25832e+08	1.77433	10.4484		27	5	51.2	1.17337e+08	1.21525	7.50731
17	4	81.92	1.33676e+08	1.24852	7.09108		19	2	20.48	1.09095e+08	1.03075	6.45624		18	5	174.08	1.63887e+08	1.46496	8.70332		27	2	30.72	1.01667e+08	1.05296	6.50476
18	1	40.96	1.07331e+08	1.07312	6.18527		30	4	30.72	6.03405e+07	1.0964	6.65022		16	1	40.96	1.27205e+08	1.0274	6.10225		30	3	40.96	9.35736e+07	1.08003	6.53416
25	5	92.16	8.90819e+07	1.3514	8.38213		19	3	51.2	1.15075e+08	1.08725	6.81013		15	2	122.88	1.46678e+08	1.11881	6.67913		25	6	102.4	1.74117e+08	1.67331	10.353
17	3	71.68	1.29043e+08	1.20525	6.8453		20	6	92.16	1.5215e+08	1.57425	9.67797		30	3	20.48	7.49767e+07	1.05723	6.22563		29	4	40.96	1.01648e+08	1.1432	6.90261
26	6	102.4	9.63679e+07	1.542	9.48816		25	9	61.44	8.63667e+07	1.25885	7.68499		22	8	81.92	1.42369e+08	1.58636	9.43323		27	6	81.92	1.41626e+08	1.46681	9.06132
19	5	102.4	1.41294e+08	1.5121	8.82929		27	5	245.76	8.54482e+07	1.36708	8.34239		19	3	40.96	1.11443e+08	1.05478	6.25011		22	4	71.68	1.51909e+08	1.2392	7.8486
28	2	10.24	5.7734e+07	1.02443	6.16611		27	14	245.76	1.98339e+08	3.17321	19.364		24	4	71.68	1.03258e+08	1.24591	7.44766		16	5	51.2	1.88198e+08	1.17441	7.23785
24	3	51.2	8.06639e+07	1.15811	7.15495		18	1	20.48	1.14652e+08	1.0034	6.33915		20	2	20.48	1.01444e+08	1.01447	6.00697		28	2	30.72	9.53833e+07	1.0328	6.31504
27	6	61.44	7.02931e+07	1.18837	7.1895		15	7	112.64	1.93372e+08	1.33744	8.29922		30	7	51.2	9.8468e+07	1.38848	8.17621		23	4	81.92	1.44776e+08	1.25731	7.85123
30	7	81.92	7.66886e+07	1.48044	8.95361		29	7	40.96	6.61099e+07	1.15925	6.99764		24	6	71.68	1.21598e+08	1.46719	8.77041		23	5	51.2	1.34646e+08	1.16934	7.30188
24	6	81.92	1.08434e+08	1.55681	9.6182		15	2	51.2	1.53997e+08	1.0651	6.6093		25	5	40.96	9.37035e+07	1.17062	6.94252		20	4	71.68	1.78747e+08	1.27718	8.3487
28	2	30.72	5.91932e+07	1.05032	6.32195		28	3	51.2	6.59744e+07	1.1107	6.71285		18	4	112.64	1.50489e+08	1.3452	7.99182		21	11	143.36	2.20947e+08	1.69633	10.8165
21	4	102.4	1.23358e+08	1.50467	8.95217		27	3	61.44	6.93963e+07	1.11027	6.77522		22	5	61.44	1.12955e+08	1.25861	7.4843		21	6	81.92	1.88701e+08	1.44876	9.23793
18	4	81.92	1.24268e+08	1.24246	7.16132		24	2	51.2	7.79864e+07	1.07091	6.54913		19	4	71.68	1.25378e+08	1.18666	7.03162		24	7	61.44	1.55719e+08	1.43141	8.86046
21	1	20.48	8.23007e+07	1.00387	5.97259		28	5	51.2	6.87357e+07	1.15718	6.9938		20	3	40.96	1.07453e+08	1.07456	6.36281		15	1	51.2	1.69527e+08	1.03138	6.2285
25	18	92.16	1.31395e+08	1.9933	12.3635		30	4	40.96	6.11092e+07	1.11037	6.73493		22	3	92.16	1.05391e+08	1.17432	6.98307		24	9	92.16	2.02749e+08	1.86373	11.5365
23	9	51.2	9.58623e+07	1.29135	7.96732		15	2	40.96	1.5479e+08	1.07059	6.64333		23	10	122.88	2.21462e+08	2.56644	15.354		23	7	92.16	1.83626e+08	1.59471	9.95811
20	3	51.2	9.55845e+07	1.10214	6.46176		26	2	40.96	6.96281e+07	1.06349	6.50601		16	5	102.4	1.8097e+08	1.46165	8.68148		29	6	92.16	1.35914e+08	1.52857	9.22951
17	2	81.92	1.18104e+08	1.10308	6.26502		24	4	51.2	8.60031e+07	1.181	7.22236		18	3	92.16	1.32287e+08	1.18249	7.02517		28	2	20.48	9.46152e+07	1.02448	6.26418
23	1	10.24	7.49343e+07	1.00943	6.22795		23	1	112.64	7.81122e+07	1.00172	6.14839		24	6	71.68	1.17495e+08	1.41769	8.4745		15	4	143.36	2.72866e+08	1.66007	10.0252
27	4	61.44	6.95374e+07	1.17559	7.11221		30	12	51.2	9.04055e+07	1.64268	9.96372		23	4	61.44	1.01667e+08	1.17819	7.04864		18	6	122.88	2.68808e+08	1.75439	11.3971
23	1	10.24	7.43175e+07	1.00112	6.17669		21	6	163.84	1.70286e+08	1.90874	11.6825		22	6	81.92	1.29038e+08	1.43782	8.54996		25	5	40.96	1.18455e+08	1.13838	7.04334
30	11	184.32	1.41164e+08	2.72511	16.4813		22	4	81.92	1.02043e+08	1.2292	7.49195		17	5	184.32	2.32722e+08	1.98143	11.7543		26	7	102.4	1.50396e+08	1.50049	9.29316
21	30	61.44	1.08109e+08	1.31867	7.84552		16	5	102.4	1.9706e+08	1.46672	9.26101		21	5	112.64	1.41826e+08	1.50191	8.88391		29	8	40.96	1.04088e+08	1.17064	7.06831
30	30	184.32	1.55629e+08	3.00436	18.1702		21	5	71.68	1.22558e+08	1.37376	8.40812		19	5	153.6	1.71997e+08	1.6279	9.64619		17	1	40.96	1.63719e+08	1.04002	6.57801
21	6	81.92	1.24278e+08	1.51588	9.01888		26	5	40.96	7.82053e+07	1.1945	7.30746		15	1	61.44	1.40977e+08	1.07533	6.41954		15	2	92.16	1.85623e+08	1.1293	6.81987
24	6	81.92	9.51231e+07	1.3657	8.4375		19	1	20.48	1.08106e+08	1.0214	6.39771		23	6	92.16	1.31784e+08	1.5272	9.13663		23	4	92.16	1.57951e+08	1.37173	8.56573
18	1	20.48	1.02817e+08	1.028	5.92518		28	6	51.2	7.54802e+07	1.27073	7.68006		15	1	30.72	1.3448e+08	1.02577	6.12368		26	9	92.16	1.79301e+08	1.78888	11.0792
21	4	122.88	1.13795e+08	1.38802	8.25813		15	6	266.24	4.83375e+08	3.34321	20.7457		30	6	71.68	9.32115e+07	1.31436	7.73974		16	3	112.64	2.19525e+08	1.3699	8.44267
23	3	30.72	7.85722e+07	1.05843	6.5303		30	5	61.44	7.0956e+07	1.28928	7.82017		30	7	61.44	1.00474e+08	1.41676	8.34274		15	3	71.68	1.87342e+08	1.13976	6.88304
20	5	102.4	1.25239e+08	1.44407	8.46646		24	4	51.2	8.6314e+07	1.18527	7.24847		20	3	61.44	1.20808e+08	1.20811	7.1536		25	6	10.24	1.06953e+08	1.02784	6.35941
29	10	51.2	8.49484e+07	1.57236	9.47532		24	6	92.16	1.00191e+08	1.37583	8.41386		17	2	71.68	1.34671e+08	1.14662	6.80197		28	4	20.48	9.46064e+07	1.02439	6.26361
27	2	10.24	6.014e+07	1.01672	6.15105		17	7	122.88	2.11386e+08	1.71685	10.7882		21	5	133.12	1.50669e+08	1.59555	9.43778		22	6	112.64	2.2159e+08	1.80763	11.4488
18	1	30.72	1.03333e+08	1.03315	5.95491		26	5	51.2	8.08415e+07	1.23477	7.55379		25	1	10.24	8.17066e+07	1.02074	6.05367		15	4	133.12	2.69944e+08	1.6423	9.91789
21	13	51.2	1.00095e+08	1.22091	7.26391		25	2	40.96	7.38038e+07	1.07574	6.56713		29	6	61.44	9.46828e+07	1.30849	7.70729		24	7	71.68	1.576e+08	1.44871	8.9675
27	12	40.96	8.00672e+07	1.3536	8.18918		24	4	71.68	8.87959e+07	1.21935	7.4569		24	7	81.92	1.33538e+08	1.61127	9.63163		29	6	71.68	1.20842e+08	1.35906	8.206
27	6	61.44	7.9255e+07	1.33987	8.10611		23	3	51.2	8.49031e+07	1.08881	6.68292		28	3	40.96	8.54985e+07	1.15761	6.79997		17	3	143.36	2.17629e+08	1.38249	8.74407
15	2	71.68	1.45183e+08	1.1481	6.70195		28	3	61.44	6.85519e+07	1.15409	6.97511		17	5	102.4	1.64991e+08	1.40476	8.33335		29	7	61.44	1.31615e+08	1.48022	8.93757
20	1	30.72	9.00219e+07	1.038	6.08571		27	7	92.16	1.05223e+08	1.68345	10.273		24	2	40.96	9.00315e+07	1.08632	6.49366		16	3	92.16	1.91879e+08	1.19738	7.37945
16	1	20.48	1.17927e+08	1.01695	5.82685		30	2	20.48	5.75646e+07	1.04596	6.34428		18	7	102.4	1.80127e+08	1.61013	9.56577		27	12	122.88	3.1773e+08	3.2907	20.3286
24	9	112.64	1.34751e+08	1.93464	11.9525		22	7	92.16	1.39304e+08	1.67804	10.2276		21	3	71.68	1.06364e+08	1.12637	6.66257		21	6	61.44	1.52825e+08	1.17332	7.48161
17	6	163.84	1.97283e+08	1.8426	10.4652		15	1	30.72	1.47674e+08	1.02137	6.33793		23	2	20.48	8.90716e+07	1.03222	6.17537		18	3	51.2	1.73929e+08	1.13516	7.3744
20	5	92.16	1.15835e+08	1.33564	7.83073		16	6	122.88	2.07357e+08	1.54337	9.74495		15	2	194.56	1.53839e+08	1.17343	7.00523		23	5	61.44	1.47762e+08	1.28325	8.01321
26	3	20.48	6.59451e+07	1.0552	6.49279		18	4	122.88	1.81415e+08	1.58768	10.0305		15	1	194.56	1.33579e+08	1.01889	6.08265		17	4	163.84	2.16647e+08	1.37625	8.7046
22	4	112.64	1.02911e+08	1.31767	8.00833		18	3	61.44	1.26638e+08	1.10829	7.00185		28	6	30.72	8.00217e+07	1.08346	6.36439		18	4	153.6	2.11248e+08	1.37873	8.95669
20	2	71.68	9.59737e+07	1.10663	6.48807		16	4	61.44	1.57381e+08	1.17139	7.39624		24	5	40.96	9.53245e+07	1.15018	6.87542		19	9	102.4	2.15615e+08	1.4536	9.61867
24	13	81.92	1.28396e+08	1.84341	11.3889		26	9	30.72	8.17829e+07	1.24915	7.64175		15	5	92.16	1.83201e+08	1.3974	8.34226		21	2	40.96	1.37098e+08	1.05258	6.71171
26	5	81.92	8.4293e+07	1.34879	8.29929		21	2	30.72	9.31161e+07	1.04374	6.38823		26	7	61.44	1.13094e+08	1.45419	8.54036		18	2	102.4	1.76636e+08	1.15283	7.48918
15	2	71.68	1.43539e+08	1.1351	6.62606		27	4	81.92	7.61081e+07	1.21765	7.4305		23	4	102.4	1.1053e+08	1.28089	7.66307		26	7	51.2	1.21177e+08	1.20897	7.48764
19	5	81.92	1.26441e+08	1.35315	7.90113		26	4	143.36	7.93703e+07	1.2123	7.41632		24	30	92.16	1.66777e+08	2.01233	12.0291		30	19	71.68	1.9819e+08	2.28751	13.8395
27	5	81.92	8.09321e+07	1.36823	8.27764		21	11	92.16	1.79946e+08	2.01701	12.3452		19	10	143.36	2.46455e+08	2.33261	13.822		20	3	71.68	1.57793e+08	1.12747	7.37002
22	10	184.32	2.35862e+08	3.01997	18.3543		21	6	92.16	1.41839e+08	1.58988	9.73088		29	12	122.88	1.88135e+08	2.59996	15.3144		17	3	112.64	2.04975e+08	1.3021	8.23564
18	4	143.36	1.49909e+08	1.49883	8.63901		26	3	61.44	7.6469e+07	1.16798	7.14522		24	5	81.92	1.11701e+08	1.34778	8.05657		15	5	92.16	2.23134e+08	1.35751	8.19805
24	7	81.92	9.57367e+07	1.37451	8.49192		24	3	51.2	8.28102e+07	1.13716	6.95423		19	1	30.72	1.08406e+08	1.02603	6.07979		17	2	143.36	1.68733e+08	1.07187	6.77947
30	7	40.96	6.3181e+07	1.21968	7.37656		27	2	30.72	6.56904e+07	1.05098	6.41342		28	10	81.92	1.28787e+08	1.74372	10.2429		17	1	143.36	1.65718e+08	1.05272	6.65834
16	1	40.96	1.19644e+08	1.03176	5.91173		17	4	143.36	1.78853e+08	1.45262	9.12788		25	10	51.2	9.91774e+07	1.239	7.34808		29	6	61.44	1.15273e+08	1.29644	7.82787
15	2	163.84	1.5251e+08	1.20604	7.0402		30	4	30.72	6.2856e+07	1.1421	6.92745		17	2	51.2	1.26465e+08	1.07675	6.38751		19	3	81.92	1.76086e+08	1.18711	7.85525
20	5	122.88	1.48385e+08	1.71096	10.0312		30	7	30.72	6.31119e+07	1.14675	6.95565		16	3	71.68	1.41464e+08	1.14257	6.7863		29	9	10.24	9.2459e+07	1.03985	6.27862
27	7	51.2	8.24707e+07	1.39424	8.43501		26	8	92.16	1.16911e+08	1.78569	10.9241		23	9	122.88	1.68431e+08	1.95188	11.6774		25	4	30.72	1.09163e+08	1.04908	6.49083
24	3	71.68	8.22808e+07	1.18132	7.29838		25	9	163.84	1.90023e+08	2.76972	16.9084		20	1	20.48	1.02056e+08	1.02059	6.04322		29	3	20.48	9.37109e+07	1.05393	6.36364
24	4	51.2	8.09098e+07	1.16164	7.17676		27	7	81.92	1.01083e+08	1.61723	9.86887		26	4	40.96	8.89811e+07	1.14414	6.71944		16	1	61.44	1.71261e+08	1.06871	6.58648
21	1	40.96	8.51099e+07	1.03813	6.17646		24	3	30.72	7.92723e+07	1.08857	6.65712		23	7	122.88	1.29804e+08	1.50425	8.99934		16	3	61.44	1.83085e+08	1.1425	7.04123
30	7	40.96	6.83423e+07	1.31932	7.97916		23	6	61.44	1.00614e+08	1.29028	7.91955		17	5	102.4	1.69522e+08	1.44334	8.56218		24	4	51.2	1.28176e+08	1.17823	7.29324
29	2	40.96	5.69305e+07	1.05376	6.35015		30	5	51.2	6.76464e+07	1.22915	7.45541		30	9	102.4	1.46112e+08	2.06029	12.1323		21	3	81.92	1.57112e+08	1.20623	7.69148
30	3	51.2	5.53468e+07	1.06845	6.4619		16	1	51.2	1.40749e+08	1.0476	6.61461		21	1	20.48	9.47346e+07	1.00322	5.93411		18	4	102.4	2.12273e+08	1.38541	9.00011
25	3	30.72	7.1247e+07	1.08084	6.70396		17	4	92.16	1.60166e+08	1.30085	8.17416		28	4	51.2	8.57938e+07	1.16161	6.82346		22	3	51.2	1.43641e+08	1.17176	7.42145
17	3	61.44	1.24005e+08	1.15819	6.57803		22	6	122.88	1.4106e+08	1.69919	10.3565		16	3	92.16	1.46281e+08	1.18147	7.01736		28	5	30.72	9.83576e+07	1.06501	6.51196
24	7	153.6	1.42454e+08	2.04523	12.6358		23	2	30.72	8.04009e+07	1.03107	6.32854		30	7	51.2	9.31475e+07	1.31345	7.73442		23	3	51.2	1.28711e+08	1.1178	6.98004
25	4	61.44	8.39608e+07	1.27371	7.90026		19	2	30.72	1.08653e+08	1.02657	6.4301		23	5	61.44	1.09902e+08	1.27361	7.61954		28	5	40.96	1.0514e+08	1.13845	6.961
29	3	61.44	6.08684e+07	1.12665	6.78939		29	4	40.96	6.27307e+07	1.09999	6.63996		18	2	30.72	1.12789e+08	1.00821	5.98975		23	4	51.2	1.36358e+08	1.18421	7.39475
27	7	61.44	7.92844e+07	1.34037	8.10912		21	1	20.48	9.00934e+07	1.00986	6.18085		22	3	92.16	1.09462e+08	1.21969	7.25285		21	7	71.68	1.73003e+08	1.32824	8.46943
26	5	51.2	7.61003e+07	1.21769	7.49266		29	3	30.72	5.95933e+07	1.04498	6.30787		19	5	81.92	1.42718e+08	1.35078	8.00411		22	4	40.96	1.33628e+08	1.09008	6.90408
19	2	40.96	9.93107e+07	1.0628	6.20581		28	1	10.24	6.00969e+07	1.01175	6.11481		26	2	51.2	8.1066e+07	1.04236	6.12173		18	3	133.12	1.91469e+08	1.24964	8.11807
21	6	112.64	1.51985e+08	1.85385	11.0296		18	3	71.68	1.3473e+08	1.17911	7.44928		21	5	51.2	1.10973e+08	1.17519	6.95129		15	3	102.4	2.01076e+08	1.22332	7.38762
20	3	61.44	1.01655e+08	1.17214	6.87215		25	5	40.96	8.00534e+07	1.16683	7.12322		21	6	61.44	1.2001e+08	1.27089	7.51737		16	2	71.68	1.81491e+08	1.13256	6.97993
24	5	102.4	9.71417e+07	1.39468	8.61655		22	4	61.44	9.72182e+07	1.17108	7.13768		19	4	92.16	1.4265e+08	1.35014	8.00031		18	1	40.96	1.5814e+08	1.03211	6.70496
25	5	71.68	8.93344e+07	1.35523	8.40589		17	5	92.16	1.65425e+08	1.34356	8.44256		24	4	40.96	9.54728e+07	1.15197	6.88612		16	5	174.08	2.53112e+08	1.57949	9.73438
21	2	30.72	8.65328e+07	1.05549	6.27972		19	4	40.96	1.17946e+08	1.11437	6.98004		22	3	71.68	1.02135e+08	1.13804	6.76736		23	7	122.88	2.03296e+08	1.76554	11.0248
17	3	112.64	1.42153e+08	1.32769	7.54074		30	3	30.72	5.85793e+07	1.0644	6.45611		21	3	92.16	1.1002e+08	1.16509	6.8916		22	5	40.96	1.31956e+08	1.07644	6.8177
30	6	30.72	5.78458e+07	1.11669	6.75366		22	3	40.96	8.92437e+07	1.07502	6.5522		20	3	81.92	1.16492e+08	1.16495	6.89802		15	1	225.28	1.78743e+08	1.08744	6.56709
20	6	143.36	1.54225e+08	1.7783	10.426		28	17	122.88	1.55767e+08	2.62238	15.8492		24	7	61.44	1.17926e+08	1.4229	8.50562		17	7	92.16	2.34147e+08	1.48742	9.40771
21	8	102.4	1.49772e+08	1.82685	10.869		25	5	71.68	8.84092e+07	1.28862	7.86673		16	4	153.6	2.05975e+08	1.66361	9.88102		21	7	112.64	2.11409e+08	1.62311	10.3496
21	5	40.96	9.13835e+07	1.11466	6.63174		15	2	81.92	1.64298e+08	1.13635	7.0514		23	7	40.96	1.00709e+08	1.16707	6.98216		24	11	51.2	1.49316e+08	1.37256	8.49614
18	1	40.96	1.02139e+08	1.02121	5.88607		18	3	40.96	1.22743e+08	1.07421	6.78653		20	3	51.2	1.09576e+08	1.09579	6.48849		20	3	92.16	1.72964e+08	1.23587	8.07861
24	7	102.4	1.05123e+08	1.50927	9.32453		25	12	112.64	1.41084e+08	2.0564	12.5538		17	11	122.88	2.17584e+08	1.85255	10.9897		24	2	20.48	1.12307e+08	1.03236	6.39029
20	7	143.36	1.76326e+08	2.03314	11.9201		26	7	92.16	9.50676e+07	1.45206	8.88306		21	2	51.2	1.08024e+08	1.14396	6.76658		29	14	51.2	1.25949e+08	1.41651	8.55286
15	2	51.2	1.31987e+08	1.04375	6.09282		23	5	71.68	9.82154e+07	1.25952	7.73077		18	6	61.44	1.34466e+08	1.20197	7.14091		15	5	153.6	2.54053e+08	1.54562	9.33404
24	6	61.44	9.8277e+07	1.41098	8.71725		28	9	81.92	1.02481e+08	1.7253	10.4274		15	1	10.24	1.32038e+08	1.00714	6.01251		17	4	102.4	2.15202e+08	1.36707	8.64654
27	4	61.44	7.10701e+07	1.2015	7.26897		15	3	112.64	1.93311e+08	1.33701	8.29657		24	4	51.2	9.66809e+07	1.16655	6.97326		17	1	30.72	1.62966e+08	1.03524	6.54778
25	5	61.44	8.54538e+07	1.29636	8.04075		30	4	30.72	6.02196e+07	1.0942	6.63689		18	10	92.16	1.53536e+08	1.37244	8.15366		16	4	143.36	2.45171e+08	1.52993	9.42896
24	8	81.92	1.0838e+08	1.55604	9.61343		21	7	81.92	1.27151e+08	1.42524	8.7232		25	6	61.44	1.0194e+08	1.27351	7.55276		24	8	102.4	1.80048e+08	1.65506	10.2448
15	9	153.6	2.25186e+08	1.78076	10.3951		16	1	51.2	1.39206e+08	1.03611	6.54211		16	7	112.64	1.81398e+08	1.4651	8.70199		28	2	10.24	9.5069e+07	1.0294	6.29423
24	4	71.68	8.97643e+07	1.28876	7.96217		30	3	30.72	5.89447e+07	1.07104	6.49638		22	2	71.68	9.84254e+07	1.09671	6.52157		15	3	143.36	2.03939e+08	1.24074	7.49282
18	3	51.2	1.10734e+08	1.10715	6.38141		17	3	133.12	1.51987e+08	1.23442	7.75675		17	1	20.48	1.18585e+08	1.00965	5.98949		17	5	133.12	2.38503e+08	1.51509	9.58275
19	4	184.32	1.5492e+08	1.65793	9.68079		28	3	40.96	6.57591e+07	1.10707	6.69094		21	4	30.72	1.04605e+08	1.10775	6.55239		16	3	112.64	1.97185e+08	1.23049	7.58349
19	3	71.68	1.13692e+08	1.21671	7.10448		24	10	122.88	1.5463e+08	2.12339	12.9855		28	4	81.92	9.30668e+07	1.26008	7.40191		27	6	51.2	1.20607e+08	1.24912	7.71655
15	3	71.68	1.48716e+08	1.17604	6.86505		28	9	61.44	8.32175e+07	1.40099	8.46732		16	3	143.36	1.53929e+08	1.24325	7.38429		15	2	81.92	1.92981e+08	1.17406	7.0902
26	2	30.72	6.56412e+07	1.05034	6.46288		30	3	20.48	5.7595e+07	1.04651	6.34763		16	1	30.72	1.25886e+08	1.01675	6.03901		22	8	40.96	1.30708e+08	1.06626	6.75322
21	5	81.92	1.21656e+08	1.4839	8.8286		15	3	143.36	1.80827e+08	1.25067	7.76079		24	3	40.96	8.9918e+07	1.08495	6.48547		27	8	30.72	1.0745e+08	1.11286	6.87476
16	3	122.88	1.60681e+08	1.38564	7.93936		16	2	215.04	1.61276e+08	1.20038	7.57932		24	6	71.68	1.13028e+08	1.3638	8.15233		22	4	71.68	1.54473e+08	1.26012	7.9811
30	11	51.2	7.85306e+07	1.516	9.16868		23	2	40.96	8.2854e+07	1.06253	6.52163		28	2	10.24	7.46823e+07	1.01116	5.93972		29	5	30.72	1.03133e+08	1.1599	7.00344
25	9	51.2	7.58043e+07	1.14998	7.13278		25	5	112.64	1.02467e+08	1.49353	9.11763		26	2	10.24	7.85713e+07	1.01029	5.93334		20	5	102.4	2.17245e+08	1.55226	10.1468
22	1	10.24	7.83396e+07	1.00306	6.09622		30	8	40.96	6.57487e+07	1.19467	7.24626		15	2	71.68	1.43542e+08	1.09489	6.53634		16	1	40.96	1.65417e+08	1.03225	6.36173
21	3	40.96	8.75376e+07	1.06775	6.35264		17	6	92.16	1.75677e+08	1.42683	8.9658		18	2	30.72	1.16934e+08	1.04525	6.20984		29	1	10.24	8.90023e+07	1.00098	6.04389
20	3	61.44	9.77801e+07	1.12746	6.61019		28	5	40.96	6.855e+07	1.15406	6.9749		19	2	51.2	1.12396e+08	1.06379	6.30355		25	9	71.68	1.92279e+08	1.84784	11.4329
24	7	143.36	1.40703e+08	2.0201	12.4805		25	1	30.72	7.07754e+07	1.0316	6.29766		15	1	51.2	1.41929e+08	1.08259	6.46288		26	7	81.92	1.66446e+08	1.66062	10.2849
19	6	112.64	1.55447e+08	1.66356	9.71369		29	9	71.68	9.8493e+07	1.72709	10.4253		22	4	71.68	1.12613e+08	1.2548	7.46162		27	15	92.16	1.77286e+08	1.83614	11.3429
22	3	71.68	9.37259e+07	1.20007	7.29355		16	5	71.68	1.70367e+08	1.26804	8.00653		23	6	81.92	1.29841e+08	1.50468	9.00194		30	8	81.92	1.33864e+08	1.54506	9.3476
24	3	51.2	8.10431e+07	1.16355	7.18859		19	6	102.4	1.64599e+08	1.55516	9.741		21	8	81.92	1.51085e+08	1.59996	9.46387		26	6	61.44	1.39691e+08	1.39368	8.63165
27	11	71.68	1.00423e+08	1.69773	10.2711		17	5	102.4	1.76293e+08	1.43183	8.99719		29	15	81.92	1.37311e+08	1.89759	11.1773		15	2	102.4	1.76379e+08	1.07307	6.48026
30	8	61.44	7.68972e+07	1.48447	8.97797		28	8	92.16	1.08502e+08	1.82666	11.04		20	3	71.68	1.27111e+08	1.27115	7.52687		29	6	51.2	1.18457e+08	1.33225	8.04409
18	7	163.84	2.35594e+08	2.35553	13.5769		27	7	51.2	7.7802e+07	1.24475	7.59588		24	3	40.96	8.90386e+07	1.07434	6.42204		18	4	40.96	1.69524e+08	1.10641	7.18764
18	4	102.4	1.3893e+08	1.38906	8.00628		26	5	51.2	7.79501e+07	1.1906	7.28361		25	3	40.96	8.43692e+07	1.05401	6.25094		26	5	61.44	1.30541e+08	1.30239	8.06625
15	1	30.72	1.29846e+08	1.02681	5.99394		28	2	10.24	6.07096e+07	1.02206	6.17715		26	14	81.92	1.46098e+08	1.87855	11.0326		15	3	81.92	2.03412e+08	1.23753	7.47344
22	2	163.84	8.44303e+07	1.08104	6.57019		19	2	40.96	1.11209e+08	1.05073	6.58138		19	5	92.16	1.57749e+08	1.49304	8.84707		29	3	20.48	9.29959e+07	1.04589	6.31508
21	2	102.4	9.29066e+07	1.13323	6.74227		24	5	30.72	8.26279e+07	1.13465	6.93892		30	11	61.44	1.08078e+08	1.52399	8.97418		29	4	51.2	1.03862e+08	1.1681	7.053
22	2	163.84	8.85156e+07	1.13335	6.88809		30	7	51.2	7.16127e+07	1.30122	7.89254		15	4	122.88	1.81229e+08	1.38235	8.25247		24	2	40.96	1.1798e+08	1.08451	6.7131
27	3	51.2	6.94253e+07	1.17369	7.10074		21	2	30.72	9.30864e+07	1.0434	6.38619		20	3	92.16	1.1744e+08	1.17443	6.95415		29	4	61.44	1.04337e+08	1.17344	7.08522
26	2	10.24	6.40357e+07	1.02465	6.3048		29	4	40.96	6.6316e+07	1.16286	7.01946		16	2	40.96	1.32177e+08	1.06756	6.34077		17	6	92.16	2.19148e+08	1.39214	8.80508
29	11	61.44	8.23683e+07	1.5246	9.18753		25	6	71.68	9.58143e+07	1.39656	8.52564		22	6	51.2	1.10778e+08	1.23435	7.34006		15	2	92.16	1.89813e+08	1.15479	6.97382
29	1	20.48	5.48395e+07	1.01506	6.11691		29	4	30.72	6.37589e+07	1.11802	6.74879		16	4	122.88	1.83606e+08	1.48294	8.80794		26	5	61.44	1.21768e+08	1.21487	7.52421
17	4	122.88	1.44521e+08	1.34981	7.66636		30	12	61.44	8.53993e+07	1.55172	9.41199		22	5	122.88	1.46791e+08	1.63563	9.72623		17	1	30.72	1.6329e+08	1.0373	6.56079
27	8	40.96	7.50205e+07	1.26829	7.67301		18	2	30.72	1.21805e+08	1.06599	6.73462		22	4	51.2	1.01079e+08	1.12628	6.69738		29	5	40.96	1.08833e+08	1.22401	7.39055
28	6	71.68	7.75203e+07	1.37551	8.27933		23	3	40.96	8.58931e+07	1.1015	6.76084		22	3	61.44	1.04027e+08	1.15913	6.89272		24	4	51.2	1.25773e+08	1.15614	7.1565
26	4	102.4	8.05665e+07	1.28916	7.93238		24	2	51.2	7.76488e+07	1.06628	6.52078		29	23	40.96	8.94447e+07	1.2361	7.2809		30	9	92.16	1.64389e+08	1.89737	11.4791
28	3	30.72	6.00833e+07	1.06611	6.41702		22	1	30.72	8.6906e+07	1.04686	6.38057		21	8	92.16	1.64978e+08	1.74708	10.3341		27	13	81.92	1.98823e+08	2.0592	12.7209
15	3	174.08	1.75531e+08	1.38809	8.1029		18	7	215.04	2.97344e+08	2.60226	16.4403		19	4	92.16	1.38693e+08	1.31268	7.77834		21	6	133.12	2.1743e+08	1.66933	10.6444
25	12	102.4	1.33894e+08	2.03121	12.5987		24	5	92.16	1.03824e+08	1.42572	8.71895		23	5	122.88	1.50988e+08	1.74974	10.4681		15	4	143.36	2.75359e+08	1.67524	10.1168
24	7	102.4	1.24632e+08	1.78937	11.055		17	8	102.4	1.93849e+08	1.57442	9.8932		27	2	10.24	7.65515e+07	1.00591	5.93545		16	2	71.68	1.78867e+08	1.11618	6.87901
21	5	61.44	9.95614e+07	1.21441	7.22521		18	4	133.12	1.624e+08	1.42127	8.97914		29	5	61.44	9.23525e+07	1.27628	7.5176		18	2	51.2	1.64265e+08	1.07209	6.96465
27	3	30.72	6.36521e+07	1.07609	6.51026		15	3	81.92	1.67806e+08	1.16061	7.20197		23	4	81.92	1.10934e+08	1.28557	7.6911		19	7	122.88	2.51814e+08	1.69764	11.2335
19	5	51.2	1.08493e+08	1.16107	6.77958		17	3	194.56	1.69235e+08	1.37451	8.63702		17	3	92.16	1.55962e+08	1.32789	7.8773		26	5	30.72	1.1406e+08	1.13797	7.04791
21	3	51.2	9.25091e+07	1.12839	6.71342		20	4	61.44	1.13309e+08	1.17237	7.20734		19	1	30.72	1.07383e+08	1.01635	6.0224		19	4	81.92	1.81209e+08	1.22164	8.08379
28	5	51.2	6.96087e+07	1.23513	7.43435		20	3	40.96	1.02696e+08	1.06257	6.53229		26	6	40.96	9.3484e+07	1.20204	7.05948		18	3	92.16	1.78066e+08	1.16216	7.54981
27	3	20.48	6.14207e+07	1.03837	6.28204		22	3	61.44	9.29694e+07	1.1199	6.82574		29	3	30.72	7.76322e+07	1.07285	6.31935		22	1	10.24	1.22868e+08	1.0023	6.34817
29	3	10.24	5.58408e+07	1.03359	6.2286		17	2	112.64	1.50957e+08	1.22606	7.7042		16	11	225.28	3.70756e+08	2.99451	17.7859		18	3	51.2	1.69608e+08	1.10696	7.19118
23	3	61.44	8.23476e+07	1.10929	6.84408		17	7	163.84	2.53751e+08	2.06093	12.9503		20	4	81.92	1.26973e+08	1.26976	7.51866		27	10	51.2	1.31316e+08	1.36003	8.40171
27	6	61.44	7.61275e+07	1.287	7.78624		21	2	30.72	9.51776e+07	1.06684	6.52966		27	20	81.92	1.52535e+08	2.00435	11.8268		15	3	133.12	2.14795e+08	1.30678	7.89166
30	2	20.48	5.40249e+07	1.04293	6.30757		28	1	10.24	6.07776e+07	1.02321	6.18407		20	11	112.64	2.12696e+08	2.12701	12.5947		18	4	143.36	2.16833e+08	1.41517	9.19346
15	3	163.84	1.71018e+08	1.3524	7.89453		25	7	61.44	9.28988e+07	1.35406	8.26621		30	6	51.2	8.63971e+07	1.21827	7.17392		15	2	61.44	1.78815e+08	1.08789	6.56976
17	3	40.96	1.15521e+08	1.07895	6.128		24	4	51.2	8.75849e+07	1.20272	7.3552		16	1	20.48	1.2485e+08	1.00838	5.98927		28	10	61.44	1.47973e+08	1.60224	9.79687
28	9	61.44	8.61136e+07	1.52799	9.19711		24	2	40.96	7.8439e+07	1.07713	6.58714		16	3	92.16	1.46264e+08	1.18134	7.01658		23	1	10.24	1.17208e+08	1.0179	6.35624
21	7	163.84	1.91054e+08	2.33039	13.8649		20	2	61.44	1.0701e+08	1.1072	6.80669		20	2	112.64	1.12718e+08	1.12721	6.67453		28	1	10.24	9.40472e+07	1.01833	6.22658
19	2	30.72	9.73935e+07	1.04229	6.086		20	4	71.68	1.20627e+08	1.24809	7.67284		29	5	30.72	8.29752e+07	1.14669	6.75428		16	2	40.96	1.77001e+08	1.10453	6.80723
17	3	40.96	1.17985e+08	1.10197	6.2587		30	7	81.92	7.97534e+07	1.44913	8.78975		24	3	40.96	9.47094e+07	1.14276	6.83106		20	4	71.68	1.72751e+08	1.23435	8.06868
24	4	30.72	7.5266e+07	1.08061	6.67616		24	4	81.92	9.75459e+07	1.33951	8.1917		19	2	61.44	1.17188e+08	1.10915	6.57231		17	3	184.32	2.16677e+08	1.37644	8.7058
27	7	102.4	9.32382e+07	1.57627	9.5363		23	4	30.72	8.29074e+07	1.06321	6.52583		21	3	61.44	1.05381e+08	1.11597	6.60102		15	5	92.16	2.33486e+08	1.42049	8.57838
20	8	71.68	1.22633e+08	1.41403	8.2903		28	4	61.44	6.95377e+07	1.17069	7.0754		23	4	143.36	1.1996e+08	1.39018	8.3169		26	1	10.24	1.01948e+08	1.01713	6.29951
28	4	40.96	6.35434e+07	1.12751	6.78656		20	1	20.48	9.84161e+07	1.01828	6.26006		25	4	40.96	9.12862e+07	1.14042	6.76342		24	7	71.68	1.58778e+08	1.45953	9.03449
24	5	61.44	8.97456e+07	1.28849	7.96051		29	6	30.72	6.60862e+07	1.15884	6.99514		29	6	40.96	8.91437e+07	1.23194	7.25639		18	4	194.56	2.61631e+08	1.70755	11.0928
28	5	40.96	6.66378e+07	1.18242	7.11705		20	6	163.84	1.74319e+08	1.80362	11.0881		26	5	71.68	9.93647e+07	1.27765	7.50356		29	5	40.96	1.08606e+08	1.22146	7.37513
18	4	92.16	1.23002e+08	1.22981	7.08837		16	3	92.16	1.60562e+08	1.19507	7.54576		24	1	40.96	8.40858e+07	1.01458	6.06481		21	3	61.44	1.53478e+08	1.17833	7.51357
27	5	40.96	6.99768e+07	1.18302	7.15715		29	1	10.24	5.79028e+07	1.01534	6.12893		20	4	51.2	1.12198e+08	1.12201	6.64377		21	4	61.44	1.55122e+08	1.19096	7.59406
15	3	61.44	1.4522e+08	1.14839	6.70365		22	5	51.2	9.56444e+07	1.15212	7.02214		18	2	61.44	1.25385e+08	1.1208	6.65864		21	6	40.96	1.45355e+08	1.11597	7.1159
17	1	10.24	1.07228e+08	1.0015	5.68809		20	2	10.24	9.81634e+07	1.01567	6.24398		22	2	30.72	9.51752e+07	1.06049	6.30621		16	4	51.2	1.77548e+08	1.10795	6.82829
29	8	81.92	8.96137e+07	1.65871	9.9957		27	16	20.48	6.37543e+07	1.02	6.22439		28	1	10.24	7.40363e+07	1.00242	5.88835		21	4	40.96	1.48438e+08	1.13964	7.26685
16	6	122.88	2.03709e+08	1.75669	10.0654		15	3	174.08	1.96377e+08	1.35822	8.42817		19	2	51.2	1.15606e+08	1.09418	6.48359		16	7	133.12	3.08213e+08	1.92334	11.8535
26	7	102.4	9.51625e+07	1.52271	9.36947		26	8	61.44	8.9486e+07	1.3668	8.36152		17	5	61.44	1.36778e+08	1.16455	6.90838		26	4	102.4	1.26433e+08	1.26141	7.81245
26	5	71.68	7.56146e+07	1.20992	7.44484		23	3	40.96	8.28647e+07	1.06267	6.52247		26	1	20.48	7.79813e+07	1.0027	5.88879		28	7	51.2	1.18125e+08	1.27905	7.82072
16	3	204.8	1.7121e+08	1.47644	8.45963		18	5	102.4	1.72927e+08	1.5134	9.56118		24	6	40.96	9.7664e+07	1.17841	7.04416		23	5	51.2	1.36874e+08	1.18869	7.42271
17	5	122.88	1.75636e+08	1.64043	9.31692		30	2	10.24	5.6103e+07	1.0194	6.18319		19	1	40.96	1.13685e+08	1.07599	6.37582		30	19	81.92	1.89172e+08	2.18342	13.2097
29	3	30.72	5.7353e+07	1.06158	6.39728		27	6	61.44	8.25128e+07	1.32012	8.0558		28	7	51.2	1.00903e+08	1.36618	8.02515		21	7	174.08	3.12472e+08	2.39902	15.2972
29	4	40.96	6.27489e+07	1.16146	6.99915		21	8	71.68	1.27256e+08	1.42641	8.73037		26	5	40.96	9.27853e+07	1.19305	7.00671		24	7	61.44	1.41468e+08	1.30041	8.04955
24	8	92.16	1.19637e+08	1.71765	10.6119		28	2	20.48	6.23317e+07	1.04937	6.3422		25	6	30.72	9.15829e+07	1.14413	6.7854		24	7	81.92	1.7196e+08	1.5807	9.78455
21	6	51.2	9.6092e+07	1.17209	6.97344		18	11	133.12	2.11629e+08	1.85211	11.701		22	7	92.16	1.53942e+08	1.71531	10.2		20	3	30.72	1.44521e+08	1.03263	6.75013
17	3	81.92	1.30227e+08	1.21631	6.9081		15	1	20.48	1.45249e+08	1.0046	6.23386		21	1	30.72	1.00038e+08	1.05939	6.26633		30	2	10.24	8.70742e+07	1.00501	6.08031
28	14	92.16	1.25783e+08	2.23189	13.4339		19	5	133.12	1.68937e+08	1.59615	9.9977		25	9	112.64	1.96242e+08	2.45161	14.5396		18	9	163.84	3.74724e+08	2.44566	15.8879
28	6	51.2	7.05936e+07	1.25261	7.53954		30	1	40.96	5.5514e+07	1.0087	6.11829		21	8	184.32	2.95958e+08	3.13413	18.5386		21	4	61.44	1.57298e+08	1.20766	7.70059
28	1	20.48	5.73835e+07	1.01821	6.12868		24	3	30.72	7.83795e+07	1.07631	6.58214		16	2	40.96	1.29472e+08	1.04572	6.21104		29	5	61.44	1.15231e+08	1.29596	7.82498
26	7	71.68	8.45631e+07	1.35311	8.32588		27	3	20.48	6.56697e+07	1.05065	6.4114		28	1	10.24	7.40954e+07	1.00322	5.89305		28	7	61.44	1.21698e+08	1.31773	8.05724
23	5	81.92	9.66496e+07	1.30195	8.03276		26	2	20.48	6.74008e+07	1.02948	6.29789		17	3	102.4	1.42875e+08	1.21646	7.21631		22	3	30.72	1.3029e+08	1.06285	6.73164
23	5	102.4	1.12475e+08	1.51514	9.34806		28	8	61.44	9.11862e+07	1.53514	9.27812		22	13	102.4	2.25798e+08	2.51597	14.9612		18	4	51.2	1.76337e+08	1.15088	7.4765
28	5	71.68	6.97553e+07	1.23773	7.45001		24	9	112.64	1.7699e+08	2.43043	14.8632		27	24	92.16	1.66955e+08	2.19384	12.9449		24	4	81.92	1.4341e+08	1.31826	8.16005
20	4	51.2	9.7066e+07	1.11923	6.56191		27	2	30.72	6.65688e+07	1.06503	6.49917		22	17	215.04	2.7251e+08	3.03646	18.0562		20	3	71.68	1.70329e+08	1.21704	7.95554
15	2	61.44	1.36754e+08	1.08145	6.31287		25	3	30.72	7.29574e+07	1.0634	6.49182		22	4	102.4	1.2169e+08	1.35593	8.06303		15	5	133.12	2.30592e+08	1.40289	8.47205
23	10	51.2	9.34484e+07	1.25883	7.7667		23	6	51.2	1.00445e+08	1.28811	7.90624		26	43	727.04	6.09906e+08	7.84229	46.0573		22	1	10.24	1.23867e+08	1.01046	6.3998
17	10	81.92	1.35504e+08	1.26559	7.18801		27	4	51.2	7.24249e+07	1.15872	7.0709		24	39	1413.12	1.53823e+09	18.5603	110.947		28	1	10.24	9.32182e+07	1.00936	6.1717
25	4	61.44	8.14172e+07	1.23512	7.66092		29	10	81.92	1.03629e+08	1.81715	10.969		25	46	849.92	2.60186e+09	32.5044	192.772		19	6	61.44	1.89635e+08	1.27845	8.45969
28	6	71.68	7.21913e+07	1.28096	7.71018		18	1	30.72	1.17683e+08	1.02992	6.50674		17	37	819.2	6.07876e+09	51.7556	307.026		23	4	51.2	1.30201e+08	1.13074	7.06084
18	2	51.2	1.06754e+08	1.06736	6.15206		28	13	92.16	1.41261e+08	2.37817	14.3732		25	37	849.92	2.41831e+09	30.2114	179.173		28	2	10.24	9.37586e+07	1.01521	6.20747
16	3	71.68	1.34654e+08	1.1612	6.65338		26	7	61.44	8.91111e+07	1.36108	8.32649		26	48	727.04	1.97594e+09	25.407	149.214		15	2	51.2	1.7343e+08	1.05512	6.37189
19	4	61.44	1.10883e+08	1.18665	6.92895		25	6	40.96	8.36176e+07	1.21878	7.44037		23	84	1720.32	1.07754e+09	12.4872	74.7063		23	1	20.48	1.15866e+08	1.00624	6.28344
20	7	71.68	1.24195e+08	1.43204	8.3959		15	4	133.12	2.01443e+08	1.39326	8.64559		26	84	112.64	9.62464e+08	12.3756	72.6809		20	1	40.96	1.48526e+08	1.06125	6.93718
17	7	184.32	2.77883e+08	2.5954	14.7408		17	4	153.6	1.73084e+08	1.40577	8.83346		28	84	256	9.17431e+08	12.4216	72.9663		24	4	61.44	1.3108e+08	1.20492	7.45849
19	4	102.4	1.23963e+08	1.32662	7.74627		18	3	194.56	1.59175e+08	1.39305	8.80085		26	86	389.12	2.52511e+09	32.4684	190.685		30	2	30.72	9.16188e+07	1.05746	6.39766
17	1	40.96	1.13321e+08	1.0584	6.01127		19	4	163.84	1.49672e+08	1.41413	8.8576		28	86	256	2.40415e+09	32.5511	191.21		22	5	71.68	1.64453e+08	1.34154	8.49674
24	4	51.2	8.271e+07	1.18748	7.33645		16	5	81.92	1.67349e+08	1.24558	7.86472		24	80	1413.12	2.69428e+09	32.5091	194.329		15	4	133.12	2.75195e+08	1.67425	10.1108
30	5	51.2	6.11243e+07	1.17998	7.13644		24	5	61.44	8.99612e+07	1.23535	7.55476		24	58	1413.12	2.97278e+09	35.8694	214.416		28	5	61.44	1.18611e+08	1.28431	7.85289
19	8	81.92	1.33119e+08	1.42462	8.31848		25	5	112.64	9.54382e+07	1.39108	8.49218		16	44	921.6	1.5774e+09	12.7403	75.6708		23	6	81.92	1.61833e+08	1.40545	8.77627
28	2	20.48	5.68741e+07	1.00917	6.07427		22	5	71.68	1.08706e+08	1.30946	7.98112		23	74	1720.32	2.74683e+09	31.8319	190.438		29	9	61.44	1.29676e+08	1.45842	8.80595
17	1	40.96	1.13891e+08	1.06373	6.04154		25	5	71.68	9.09242e+07	1.32528	8.09051		28	57	532.48	2.44531e+09	33.1083	194.483		23	7	122.88	2.456e+08	2.13292	13.319
19	4	122.88	1.37059e+08	1.46678	8.56463		18	4	153.6	1.72533e+08	1.50995	9.53942		15	40	1546.24	1.95278e+09	14.8952	88.9221		21	6	102.4	2.12641e+08	1.63257	10.41
17	3	153.6	1.61263e+08	1.50618	8.55448		20	8	92.16	1.63518e+08	1.69188	10.4011		27	64	409.6	1.86688e+09	24.5314	144.749		28	5	40.96	1.04773e+08	1.13447	6.93669
17	8	71.68	1.3799e+08	1.28881	7.3199		27	3	30.72	6.65587e+07	1.06487	6.49819		21	82	1894.4	2.28527e+09	24.2006	143.148		24	4	61.44	1.31673e+08	1.21037	7.49221
29	8	51.2	7.87922e+07	1.45841	8.78865		21	4	71.68	1.11948e+08	1.25483	7.6802		25	64	512	1.95502e+09	24.4236	144.848		27	13	81.92	2.27752e+08	2.35881	14.5718
20	1	10.24	8.76706e+07	1.01089	5.92676		18	2	92.16	1.29938e+08	1.13718	7.18433		18	73	522.24	3.28076e+09	29.3262	174.227		27	6	92.16	1.4895e+08	1.54266	9.52991
22	4	61.44	9.0059e+07	1.15311	7.0082		25	8	51.2	8.79423e+07	1.28182	7.82519		23	68	1720.32	2.92852e+09	33.9375	203.035		26	8	81.92	1.3542e+08	1.35107	8.36773
28	2	10.24	5.66914e+07	1.00593	6.05475		23	3	61.44	9.22213e+07	1.18266	7.25895		17	58	399.36	3.45523e+09	29.4185	174.517		25	5	112.64	1.40947e+08	1.35453	8.38069
25	5	51.2	7.78828e+07	1.18151	7.32835		20	1	20.48	9.66738e+07	1.00026	6.14924		16	34	921.6	3.61614e+09	29.2067	173.473		24	5	112.64	1.47992e+08	1.36039	8.4208
17	5	153.6	1.82333e+08	1.70297	9.67214		28	13	71.68	1.1002e+08	1.85222	11.1945		20	49	153.6	5.43568e+08	5.43583	32.1872		27	5	30.72	1.07681e+08	1.11524	6.8895
16	6	194.56	3.46402e+08	2.98721	17.116		24	8	71.68	1.06699e+08	1.4652	8.96039		15	46	542.72	7.90004e+08	6.02588	35.9737		17	4	133.12	2.00559e+08	1.27405	8.05822
15	1	61.44	1.31717e+08	1.04161	6.08035		29	3	51.2	6.47558e+07	1.1355	6.85431		27	7	460.8	1.56273e+08	2.05347	12.1166		23	4	61.44	1.34161e+08	1.16512	7.27557
25	9	102.4	1.27297e+08	1.93113	11.9779		17	4	71.68	1.48904e+08	1.20938	7.59941		18	16	286.72	2.33052e+08	2.08322	12.3764		19	4	102.4	2.05304e+08	1.38408	9.15867
15	6	133.12	2.27399e+08	1.79826	10.4972		25	6	112.64	1.14527e+08	1.6693	10.1907		16	3	286.72	1.4673e+08	1.18511	7.03893		26	14	133.12	3.93069e+08	3.92161	24.2882
22	3	51.2	8.68135e+07	1.11156	6.75564		23	6	163.84	1.25493e+08	1.60933	9.87782		15	21	686.08	5.34427e+08	4.07643	24.3357		29	3	40.96	1.00639e+08	1.13185	6.83411
18	4	81.92	1.15943e+08	1.15923	6.68159		19	5	71.68	1.37453e+08	1.29868	8.13449		24	60	808.96	2.6788e+08	3.23224	19.3213		15	1	30.72	1.68686e+08	1.02626	6.19762
20	2	20.48	9.04206e+07	1.0426	6.11267		25	5	61.44	8.42159e+07	1.2275	7.49361		16	49	696.32	5.33694e+08	4.31052	25.6023		30	4	40.96	9.79341e+07	1.13035	6.83865
28	5	71.68	7.33658e+07	1.3018	7.83562		17	5	92.16	1.69576e+08	1.37727	8.65438		16	34	696.32	4.46005e+08	3.60227	21.3957		24	12	92.16	2.02625e+08	1.86258	11.5294
28	13	71.68	9.94767e+07	1.76511	10.6243		24	5	61.44	9.27827e+07	1.2741	7.7917		15	61	686.08	4.75711e+08	3.62856	21.662		30	4	20.48	9.29024e+07	1.07228	6.48729
20	3	40.96	9.41802e+07	1.08595	6.36683		27	3	153.6	6.94108e+07	1.1105	6.77664		25	89	819.2	4.67094e+08	5.83531	34.6071		25	5	51.2	1.31067e+08	1.25959	7.79325
18	1	20.48	1.01653e+08	1.01635	5.85807		28	5	92.16	7.84801e+07	1.32123	7.98528		28	38	194.56	2.44431e+08	3.30948	19.4404		30	4	40.96	9.76348e+07	1.1269	6.81775
20	1	10.24	8.68857e+07	1.00184	5.8737		27	10	81.92	1.12632e+08	1.80199	10.9964		15	74	512	5.78245e+08	4.41065	26.331		28	6	40.96	1.06108e+08	1.14892	7.02508
19	13	204.8	2.09472e+08	2.24173	13.0896		28	1	20.48	5.98008e+07	1.00676	6.08469		25	80	92.16	3.21126e+08	4.01177	23.7923		22	3	30.72	1.2807e+08	1.04474	6.61695
27	6	40.96	7.32601e+07	1.23852	7.49296		22	7	51.2	1.034e+08	1.24554	7.59153		20	19	225.28	4.21557e+08	4.21568	24.9624		28	2	20.48	9.58257e+07	1.03759	6.34433
15	1	20.48	1.28315e+08	1.0147	5.92327		22	6	81.92	1.20074e+08	1.44639	8.81571		28	87	378.88	1.81162e+09	24.5285	144.084		17	4	51.2	1.79021e+08	1.13723	7.19282
22	7	122.88	1.48028e+08	1.89535	11.5193		28	8	40.96	7.26306e+07	1.22276	7.39011		24	87	532.48	3.06739e+09	37.0111	221.24		26	1	20.48	1.01771e+08	1.01536	6.28853
15	5	184.32	2.17751e+08	1.72196	10.0518		19	5	153.6	1.65694e+08	1.56551	9.80578		21	35	829.44	2.70156e+08	2.86089	16.9224		16	4	153.6	2.493e+08	1.5557	9.58778
17	1	30.72	1.09225e+08	1.02015	5.79402		29	3	20.48	6.02313e+07	1.05617	6.3754		28	64	532.48	2.69058e+09	36.4292	213.991		21	3	61.44	1.53814e+08	1.18091	7.53002
17	3	92.16	1.27351e+08	1.18945	6.75556		28	2	40.96	6.36022e+07	1.07076	6.47147		20	39	634.88	4.03561e+09	40.3572	238.968		23	4	51.2	1.34303e+08	1.16636	7.28327
21	1	20.48	8.30028e+07	1.01243	6.02355		29	7	61.44	7.98474e+07	1.40014	8.45174		15	25	798.72	6.14132e+09	46.8439	279.651		25	7	61.44	1.36601e+08	1.31277	8.1223
24	50	1802.24	1.36568e+09	19.6073	121.137		15	3	71.68	1.68535e+08	1.16565	7.23323		24	59	122.88	8.20743e+08	9.90306	59.1973		28	5	40.96	1.0849e+08	1.17472	7.18278
27	38	1280	7.30114e+08	12.3432	74.6753		26	6	61.44	8.83871e+07	1.35002	8.25884		23	28	276.48	4.2492e+08	4.92423	29.4598		26	6	92.16	1.53917e+08	1.53562	9.51071
26	54	1792	3.49021e+09	55.8474	343.638		30	3	20.48	5.72241e+07	1.03977	6.30676		16	6	1484.8	4.29998e+08	3.47299	20.6279		29	2	51.2	9.48846e+07	1.06713	6.44334
26	14	1792	3.93415e+09	62.951	387.347		15	5	153.6	2.27016e+08	1.57013	9.74317		24	33	276.48	2.21521e+08	2.67286	15.9775		21	6	204.8	2.49903e+08	1.91865	12.2341
26	71	1792	3.2715e+09	52.3477	322.104		18	10	71.68	1.45374e+08	1.27227	8.03779		15	6	460.8	3.58943e+08	2.73789	16.3448		17	5	112.64	2.33014e+08	1.48022	9.36219
25	33	1792	3.00521e+09	45.59	282.774		24	5	61.44	9.13881e+07	1.25495	7.67459		25	43	317.44	4.66835e+08	5.83208	34.588		29	10	71.68	1.51464e+08	1.70346	10.2855
24	67	1802.24	3.37256e+08	4.84205	29.9149		30	8	61.44	7.88538e+07	1.43279	8.69059		30	69	112.64	5.46624e+08	7.70783	45.3885		29	5	51.2	1.08733e+08	1.22288	7.38374
17	1	20.48	1.08214e+08	1.0107	5.74037		26	7	71.68	9.00978e+07	1.37615	8.41868		20	46	245.76	2.25788e+08	2.25794	13.37		15	4	143.36	2.51656e+08	1.53104	9.24595
25	1	20.48	6.73663e+07	1.02197	6.33881		19	1	40.96	1.08574e+08	1.02583	6.42541		19	18	542.72	2.53643e+08	2.40065	14.2252		19	3	81.92	1.87689e+08	1.26533	8.37288
28	5	51.2	6.89865e+07	1.22409	7.3679		20	1	71.68	1.00851e+08	1.04347	6.41492		30	60	102.4	4.44507e+08	6.2679	36.9093		20	11	204.8	2.47698e+08	1.76986	11.5692
25	3	30.72	7.12594e+07	1.08103	6.70513		29	1	10.24	5.779e+07	1.01336	6.11699		29	37	112.64	6.32762e+08	8.74459	51.5076		29	13	20.48	9.78299e+07	1.10026	6.64335
30	10	71.68	8.57043e+07	1.65449	10.0062		24	4	61.44	8.49862e+07	1.16704	7.13696		15	12	501.76	3.14065e+08	2.39558	14.3013		17	3	81.92	1.82705e+08	1.16064	7.34087
15	3	51.2	1.431e+08	1.13163	6.60579		29	1	40.96	5.95216e+07	1.04372	6.30028		16	11	552.96	2.83185e+08	2.28722	13.5849		18	3	71.68	1.77508e+08	1.15852	7.52613
24	4	61.44	8.2955e+07	1.191	7.35818		24	8	81.92	1.04739e+08	1.43829	8.79579		17	37	276.48	2.70355e+08	2.30185	13.6551		21	5	184.32	2.11582e+08	1.62443	10.3581
21	5	71.68	1.05128e+08	1.2823	7.62916		26	2	51.2	6.90164e+07	1.05415	6.44885		24	37	552.96	2.3367e+08	2.81946	16.8538		17	5	122.88	2.82401e+08	1.79395	11.3465
21	15	40.96	9.42746e+07	1.14992	6.84155		30	1	10.24	5.50365e+07	1.00002	6.06565		28	37	71.68	1.93585e+08	2.62104	15.3964		28	21	81.92	2.26087e+08	2.44805	14.9685
30	15	61.44	8.28995e+07	1.60034	9.67876		18	7	133.12	2.53439e+08	2.21802	14.0128		29	33	122.88	8.74719e+08	12.0884	71.2031		15	35	1351.68	1.96197e+09	11.9364	72.0839
15	1	61.44	1.32855e+08	1.05061	6.13285		21	2	71.68	9.87283e+07	1.10664	6.77325		29	32	102.4	2.57788e+08	3.56255	20.9842		24	75	1075.2	2.11477e+09	19.4396	120.331
17	3	30.72	1.13193e+08	1.05721	6.00452		21	7	143.36	2.2076e+08	2.47449	15.1452		15	13	184.32	3.27497e+08	2.49803	14.9129		27	49	839.68	2.51466e+09	26.0441	160.89
19	5	133.12	1.67664e+08	1.79431	10.4771		19	5	81.92	1.48519e+08	1.40324	8.78938		26	42	92.16	3.01562e+08	3.87754	22.7726		27	68	839.68	2.59429e+09	26.8689	165.985
18	2	81.92	1.13616e+08	1.13596	6.54749		17	4	112.64	1.62131e+08	1.31681	8.27447		22	37	778.24	6.07476e+08	6.76883	40.2507		17	40	1013.76	6.8334e+09	43.4091	274.557
16	1	30.72	1.17422e+08	1.0126	5.80193		24	3	20.48	7.50699e+07	1.03087	6.30422		17	84	307.2	6.96556e+08	5.9306	35.1816		25	42	942.08	3.00678e+09	28.8959	178.783
29	7	40.96	6.43839e+07	1.19172	7.18151		18	3	71.68	1.3411e+08	1.17369	7.415		30	64	542.72	1.72813e+09	24.368	143.494		24	81	1075.2	3.99494e+09	36.7227	227.314
29	17	51.2	7.89571e+07	1.46146	8.80703		29	6	51.2	7.76219e+07	1.36112	8.21618		26	85	593.92	1.7247e+09	22.1766	130.241		16	90	1187.84	8.9677e+09	55.961	344.887
23	11	71.68	1.20897e+08	1.62858	10.048		30	11	112.64	1.19222e+08	2.16628	13.1396		21	51	1413.12	4.22021e+09	44.6912	264.351		25	43	317.44	1.25148e+09	12.027	74.4131
18	5	92.16	1.35851e+08	1.35828	7.82885		29	8	71.68	8.70027e+07	1.52561	9.20912		16	7	532.48	1.08407e+09	8.75578	52.0049		15	61	286.72	5.01769e+08	3.05269	18.4352
18	2	40.96	1.0572e+08	1.05702	6.09248		19	4	92.16	1.34284e+08	1.26874	7.94692		28	38	122.88	5.9604e+08	8.07009	47.405		29	65	389.12	8.9224e+08	10.0347	60.5895
25	5	40.96	7.56795e+07	1.14808	7.12104		24	5	71.68	9.31635e+07	1.27933	7.82368		23	9	61.44	1.07654e+08	1.24757	7.46371		24	43	665.6	1.04932e+09	9.64569	59.7069
19	3	30.72	9.87263e+07	1.05655	6.16929		24	8	40.96	8.97666e+07	1.23268	7.53841		18	5	133.12	1.71762e+08	1.53536	9.12154		24	62	665.6	1.23351e+09	11.3388	70.1869
25	11	30.72	7.39047e+07	1.12116	6.95403		29	9	61.44	8.40911e+07	1.47455	8.90093		30	40	92.16	2.36131e+08	3.32964	19.607		29	62	368.64	1.07901e+09	12.1352	73.2722
15	2	51.2	1.35455e+08	1.07117	6.25288		20	4	92.16	1.2501e+08	1.29344	7.95162		21	5	348.16	1.97784e+08	2.09449	12.389		23	86	1177.6	1.7971e+09	15.607	97.4573
15	1	133.12	1.49131e+08	1.17932	6.88419		28	3	61.44	6.86852e+07	1.15633	6.98867		29	18	215.04	1.8561e+08	2.56507	15.1089		15	59	1402.88	3.0846e+09	18.7662	113.33
29	5	81.92	7.09462e+07	1.31319	7.91349		28	2	20.48	6.12629e+07	1.03138	6.23345		20	10	317.44	3.05761e+08	3.05769	18.1055		21	73	1095.68	1.72947e+09	13.2781	84.6672
27	20	61.44	1.00433e+08	1.69791	10.2722		17	4	163.84	1.88014e+08	1.52702	9.59539		28	36	71.68	1.62404e+08	2.19887	12.9165		21	93	1095.68	2.56113e+09	19.6632	125.381
21	5	81.92	1.06621e+08	1.30052	7.73756		21	6	61.44	1.15453e+08	1.29411	7.92064		18	37	440.32	4.73864e+08	4.2358	25.1649		15	26	1402.88	2.71781e+09	16.5347	99.8534
21	6	81.92	1.203e+08	1.46736	8.7302		15	9	40.96	1.50965e+08	1.04413	6.47915		28	33	81.92	1.78971e+08	2.42318	14.2341		21	29	1095.68	6.53012e+08	5.01353	31.9685
15	3	296.96	1.96492e+08	1.55385	9.07048		23	3	71.68	9.43061e+07	1.20939	7.42305		25	11	327.68	1.68115e+08	2.10022	12.4557		20	49	235.52	2.56021e+08	1.82932	11.9579
16	9	245.76	1.83044e+08	1.57848	9.04434		23	6	102.4	1.28639e+08	1.64968	10.1255		28	28	71.68	1.59039e+08	2.15331	12.6489		21	75	358.4	3.01381e+08	2.31387	14.7543
27	3	51.2	6.76043e+07	1.14291	6.91449		20	10	122.88	2.60386e+08	2.69414	16.5626		30	23	194.56	1.52427e+08	2.14935	12.6567		21	61	358.4	3.31865e+08	2.54791	16.2466
21	5	81.92	1.04824e+08	1.27859	7.60709		20	1	10.24	9.66987e+07	1.00051	6.15082		22	33	194.56	1.9268e+08	2.14694	12.7668		18	26	327.68	3.85639e+08	2.5169	16.3507
27	5	92.16	8.35076e+07	1.41177	8.54107		20	3	122.88	1.30902e+08	1.3544	8.3264		26	54	337.92	4.48812e+08	5.77091	33.8922		18	10	327.68	3.08108e+08	2.01088	13.0634
20	6	133.12	1.84147e+08	2.12332	12.4488		22	4	92.16	1.11071e+08	1.33795	8.15478		19	49	215.04	5.2918e+08	5.00852	29.6782		29	32	102.4	4.34177e+08	4.88303	29.4837
19	2	51.2	9.89248e+07	1.05867	6.18169		27	4	30.72	6.91435e+07	1.10622	6.75054		25	32	337.92	4.85303e+08	6.06278	35.9562		27	72	286.72	1.14883e+09	11.8983	73.5029
24	8	71.68	1.0122e+08	1.45324	8.9783		17	6	122.88	1.97757e+08	1.60616	10.0926		16	12	143.36	4.21907e+08	3.40764	20.2397		17	52	276.48	1.23577e+09	7.85022	49.6516
28	6	112.64	9.47567e+07	1.68136	10.1202		26	1	20.48	6.64785e+07	1.01539	6.21172		25	32	337.92	4.55037e+08	5.68468	33.7138		30	33	92.16	2.76226e+08	3.18819	19.2886
30	4	51.2	6.09868e+07	1.17733	7.12039		30	7	122.88	6.97418e+07	1.26722	7.68635		29	48	184.32	1.92559e+08	2.66111	15.6746		21	11	92.16	2.10024e+08	1.61247	10.2818
29	1	30.72	5.53398e+07	1.02432	6.17271		30	4	122.88	6.32447e+07	1.14917	6.9703		19	54	440.32	4.34572e+08	4.11308	24.3722		23	11	61.44	1.84968e+08	1.60636	10.0309
25	4	30.72	7.21426e+07	1.09443	6.78823		16	5	102.4	1.81556e+08	1.35132	8.53238		26	34	61.44	1.28321e+08	1.64997	9.69019		23	7	122.88	2.41094e+08	2.09379	13.0746
26	2	30.72	6.57474e+07	1.05203	6.47333		28	3	20.48	6.38635e+07	1.07516	6.49806		16	32	194.56	6.66886e+08	5.38628	31.9918		20	24	276.48	6.49303e+08	4.63941	30.3269
27	8	51.2	8.21755e+07	1.38925	8.40482		17	5	112.64	1.98054e+08	1.60857	10.1078		24	3	40.96	9.41666e+07	1.13621	6.79191		15	20	358.4	1.02798e+09	6.25406	37.7684
21	6	112.64	1.49095e+08	1.8186	10.8199		26	5	71.68	8.13262e+07	1.24217	7.59908		30	8	40.96	9.49287e+07	1.33857	7.88233		29	38	112.64	7.40131e+08	8.32398	50.2601
25	3	30.72	6.99799e+07	1.06162	6.58474		30	12	30.72	5.94462e+07	1.08015	6.55165		16	2	71.68	1.4205e+08	1.14731	6.81443		29	57	501.76	1.17074e+09	13.1669	79.5014
26	8	71.68	9.22529e+07	1.47615	9.083		26	5	40.96	7.78258e+07	1.18871	7.272		21	3	81.92	1.17718e+08	1.24661	7.37375		28	63	512	1.22222e+09	13.2341	80.9194
18	2	81.92	1.08691e+08	1.08672	6.26368		20	2	40.96	1.03604e+08	1.07196	6.59003		26	5	61.44	9.42907e+07	1.21241	7.1204		15	44	460.8	1.54474e+09	9.39798	56.7545
20	3	102.4	1.07115e+08	1.2351	7.24125		18	2	40.96	1.2355e+08	1.08127	6.83111		27	8	51.2	9.70494e+07	1.27526	7.52476		16	34	368.64	1.58967e+09	9.91997	61.1366
23	2	20.48	7.66644e+07	1.03273	6.37175		30	5	61.44	6.92222e+07	1.25778	7.62909		21	2	30.72	9.69526e+07	1.02671	6.07305		28	35	512	4.89503e+08	5.30029	32.4085
23	7	143.36	1.42043e+08	1.91344	11.8055		27	6	61.44	8.36912e+07	1.33897	8.17084		26	8	61.44	1.07351e+08	1.38034	8.10666		20	4	92.16	1.68527e+08	1.20417	7.87139
22	8	102.4	1.33748e+08	1.71251	10.408		29	8	61.44	8.22723e+07	1.44266	8.70842		18	3	81.92	1.34106e+08	1.19875	7.12178		20	8	153.6	2.95298e+08	2.10997	13.7924
30	10	51.2	7.18675e+07	1.38737	8.39074		20	3	184.32	1.17651e+08	1.2173	7.48354		19	2	102.4	1.21848e+08	1.15325	6.83364		22	5	92.16	1.804e+08	1.47163	9.32067
25	5	112.64	9.98057e+07	1.51408	9.39118		20	3	184.32	1.22312e+08	1.26553	7.78001		21	3	81.92	1.15848e+08	1.22681	7.25667		28	5	61.44	1.09634e+08	1.18711	7.25856
18	3	71.68	1.10514e+08	1.10495	6.36871		30	7	61.44	7.86126e+07	1.42841	8.66402		25	1	20.48	8.35239e+07	1.04345	6.18831		19	6	143.36	2.90444e+08	1.95807	12.9568
24	5	51.2	8.75472e+07	1.25693	7.76551		20	4	51.2	1.10905e+08	1.1475	7.05443		21	6	81.92	1.32128e+08	1.39921	8.27641		29	10	40.96	1.13077e+08	1.27173	7.67872
21	2	40.96	8.53969e+07	1.04163	6.19729		17	1	10.24	1.23274e+08	1.00121	6.29134		18	9	133.12	2.15659e+08	1.92774	11.4527		18	4	133.12	2.19657e+08	1.43361	9.3132
17	3	71.68	1.36128e+08	1.27142	7.22111		19	5	133.12	1.61394e+08	1.52488	9.55134		30	5	40.96	8.21928e+07	1.15898	6.82481		19	4	143.36	2.04467e+08	1.37844	9.12135
23	2	20.48	7.57935e+07	1.021	6.29936		17	2	71.68	1.3878e+08	1.12716	7.08274		25	5	40.96	9.73757e+07	1.21649	7.21459		20	2	163.84	1.61856e+08	1.15649	7.55977
27	5	61.44	7.88926e+07	1.33375	8.06904		18	2	163.84	1.2397e+08	1.08494	6.85435		19	4	51.2	1.24822e+08	1.18141	7.00046		20	2	163.84	1.56556e+08	1.11863	7.31226
18	1	40.96	1.03148e+08	1.03131	5.94426		17	8	92.16	1.57201e+08	1.27677	8.02284		26	8	133.12	1.68483e+08	2.16639	12.7231		23	7	92.16	1.89205e+08	1.64316	10.2606
26	5	81.92	8.28508e+07	1.32571	8.15729		22	6	61.44	1.0155e+08	1.22326	7.45573		24	3	61.44	9.49704e+07	1.14591	6.84988		15	1	51.2	1.67641e+08	1.0199	6.15922
28	8	92.16	9.46316e+07	1.67914	10.1068		15	1	61.44	1.54049e+08	1.06546	6.61152		19	2	71.68	1.18423e+08	1.12083	6.64153		17	6	143.36	3.12164e+08	1.98302	12.5424
21	3	40.96	8.95025e+07	1.09171	6.49523		23	22	92.16	1.53015e+08	1.96228	12.0442		19	3	296.96	1.3216e+08	1.25085	7.41197		15	1	30.72	1.67366e+08	1.01823	6.1491
15	1	51.2	1.36865e+08	1.08232	6.31798		17	8	153.6	2.76516e+08	2.24583	14.1122		19	5	296.96	1.91206e+08	1.80971	10.7235		26	2	20.48	1.04057e+08	1.03817	6.4298
23	2	30.72	7.63667e+07	1.02872	6.347		29	7	81.92	8.75372e+07	1.53498	9.2657		15	5	143.36	2.34914e+08	1.79184	10.6971		15	7	122.88	2.58552e+08	1.57299	9.49931
27	6	71.68	7.98045e+07	1.34916	8.16231		19	2	71.68	1.22301e+08	1.15553	7.23782		16	5	143.36	2.11706e+08	1.7099	10.1559		27	7	81.92	1.53611e+08	1.59094	9.82818
24	17	61.44	9.31006e+07	1.33666	8.2581		19	4	133.12	1.47035e+08	1.38922	8.70156		25	16	122.88	1.5269e+08	1.90753	11.3129		17	17	153.6	3.21004e+08	2.03918	12.8975
16	4	102.4	1.60988e+08	1.38829	7.95454		18	5	61.44	1.32905e+08	1.16314	7.34834		19	4	112.64	1.56537e+08	1.48158	8.77914		24	18	92.16	2.23078e+08	2.05059	12.6932
23	5	51.2	8.99024e+07	1.21106	7.47198		20	5	122.88	1.58133e+08	1.63616	10.0585		16	2	30.72	1.29955e+08	1.04961	6.23417		16	1	30.72	1.68047e+08	1.04866	6.46288
18	11	112.64	1.80213e+08	1.80182	10.3854		24	1	51.2	7.66973e+07	1.05321	6.44088		30	6	71.68	9.92391e+07	1.39935	8.24024		21	3	92.16	1.62588e+08	1.24828	7.9596
23	5	153.6	1.35394e+08	1.82387	11.2529		25	1	30.72	7.07136e+07	1.0307	6.29216		30	1	10.24	7.13626e+07	1.00627	5.92554		25	75	655.36	2.41199e+09	23.1797	143.417
18	2	51.2	1.10495e+08	1.10476	6.36765		25	7	92.16	1.08165e+08	1.57658	9.6246		19	10	112.64	2.30596e+08	2.18251	12.9326		24	55	942.08	4.89734e+09	45.0178	278.66
16	5	61.44	1.38714e+08	1.19621	6.85397		25	9	71.68	1.078e+08	1.57125	9.5921		21	5	81.92	1.29475e+08	1.37111	8.1102		16	36	1085.44	7.69538e+09	48.0213	295.955
25	4	61.44	7.88246e+07	1.19579	7.41697		17	1	10.24	1.23625e+08	1.00406	6.30926		20	4	133.12	1.50077e+08	1.50081	8.88676		24	69	942.08	3.05072e+09	28.0431	173.587
25	6	71.68	9.28147e+07	1.40803	8.73337		17	1	51.2	1.3109e+08	1.0647	6.69027		29	9	51.2	9.86621e+07	1.36348	8.0312		16	24	1085.44	7.56774e+09	47.2248	291.046
17	5	112.64	1.76241e+08	1.64607	9.34899		27	7	122.88	1.11512e+08	1.78408	10.8871		17	3	71.68	1.44563e+08	1.23084	7.3016		24	70	942.08	5.74213e+09	52.7834	326.729
27	1	20.48	6.05333e+07	1.02337	6.19128		27	11	71.68	1.10223e+08	1.76345	10.7612		16	3	102.4	1.61715e+08	1.30613	7.75776		21	53	1085.44	5.3035e+09	40.7179	259.636
27	4	40.96	6.72246e+07	1.13649	6.87566		25	6	61.44	9.2652e+07	1.35047	8.24426		24	8	81.92	1.36225e+08	1.64369	9.82545		21	56	1085.44	2.07176e+09	15.9061	101.424
22	1	10.24	7.81972e+07	1.00124	6.08514		17	5	40.96	1.34266e+08	1.09049	6.85237		28	5	30.72	8.41767e+07	1.13971	6.69485		30	55	849.92	2.00263e+09	23.1143	139.842
18	4	51.2	1.11392e+08	1.11373	6.41931		28	5	61.44	7.40002e+07	1.24581	7.52947		18	4	61.44	1.36048e+08	1.21611	7.22491		20	18	808.96	6.15347e+08	4.39679	28.7409
15	3	51.2	1.37653e+08	1.08856	6.35437		20	4	71.68	1.22459e+08	1.26705	7.78939		29	10	92.16	1.3074e+08	1.80678	10.6423		29	47	235.52	5.99381e+08	6.74103	40.7022
27	10	112.64	1.4013e+08	2.36902	14.3323		17	5	133.12	2.05072e+08	1.66557	10.466		15	7	102.4	1.88328e+08	1.4365	8.5757		30	3	20.48	9.16865e+07	1.05824	6.40238
23	6	71.68	1.04123e+08	1.40262	8.65386		18	5	61.44	1.30407e+08	1.14128	7.21023		25	13	102.4	2.22189e+08	2.77576	16.462		25	4	92.16	1.29351e+08	1.24309	7.69118
17	5	92.16	1.43391e+08	1.33926	7.6064		29	6	61.44	7.87985e+07	1.38175	8.34072		28	2	10.24	7.58397e+07	1.02683	6.03178		23	4	40.96	1.2873e+08	1.11796	6.98105
17	1	30.72	1.10543e+08	1.03246	5.86395		27	7	81.92	9.51948e+07	1.52302	9.29395		25	2	20.48	8.26019e+07	1.03193	6.12		20	7	122.88	2.72507e+08	1.94712	12.7279
20	1	20.48	8.87816e+07	1.0237	6.00187		25	7	122.88	1.33303e+08	1.94298	11.8614		16	8	235.52	3.50286e+08	2.82918	16.8039		25	8	102.4	1.85409e+08	1.78182	11.0244
17	4	122.88	1.51298e+08	1.41311	8.02585		28	6	122.88	8.96951e+07	1.51004	9.12641		17	7	194.56	3.41888e+08	2.91089	17.2681		24	49	1556.48	3.047e+08	2.80089	17.3375
27	5	40.96	6.71202e+07	1.13472	6.86498		27	10	112.64	1.29569e+08	2.07296	12.6499		26	7	30.72	8.89194e+07	1.14334	6.71479		22	38	993.28	2.4315e+09	19.8351	125.627
26	4	51.2	7.24577e+07	1.15941	7.13401		23	5	61.44	1.00112e+08	1.28385	7.88006		28	5	30.72	8.24413e+07	1.11622	6.55682		24	84	1556.48	4.99962e+09	45.958	284.48
22	3	30.72	8.31948e+07	1.06522	6.47404		25	5	81.92	9.34207e+07	1.36167	8.31265		24	4	40.96	9.31146e+07	1.12352	6.71603		16	42	1628.16	9.01442e+09	56.2525	346.683
16	3	81.92	1.34885e+08	1.16319	6.66479		28	8	112.64	1.19857e+08	2.01782	12.1953		30	6	61.44	9.223e+07	1.30052	7.65824		24	42	1556.48	4.36205e+09	40.0972	248.202
26	4	71.68	7.68002e+07	1.22889	7.56157		18	5	122.88	1.89128e+08	1.65519	10.457		28	8	51.2	9.50047e+07	1.28632	7.55603		24	49	1556.48	2.64175e+09	24.2837	150.317
27	5	71.68	8.20971e+07	1.38792	8.3968		25	2	10.24	6.87817e+07	1.00254	6.12026		24	6	92.16	1.24343e+08	1.50032	8.96843		24	73	1556.48	3.51492e+09	32.3102	200
22	6	61.44	1.01558e+08	1.30035	7.90306		30	3	20.48	5.70273e+07	1.0362	6.28507		19	2	40.96	1.13707e+08	1.0762	6.37706		15	84	1669.12	6.694e+09	40.7253	245.941
29	11	20.48	5.83694e+07	1.08039	6.51064		22	4	51.2	9.5045e+07	1.1449	6.97813		15	7	174.08	3.4478e+08	2.62986	15.6999		23	49	1546.24	1.41874e+09	12.3211	76.9389
20	3	51.2	9.99983e+07	1.15304	6.76014		28	9	102.4	1.26869e+08	2.13587	12.9088		15	6	143.36	2.25429e+08	1.71949	10.2651		16	74	1628.16	6.87009e+09	42.8713	264.215
30	4	10.24	5.2792e+07	1.01913	6.16362		29	4	30.72	6.30143e+07	1.10497	6.66998		25	10	92.16	1.33031e+08	1.66193	9.85633		20	3	757.76	1.72396e+08	1.23181	8.05207
27	3	30.72	6.45386e+07	1.09108	6.60093		30	11	51.2	8.22934e+07	1.49529	9.06968		30	3	10.24	7.20373e+07	1.01578	5.98156		15	27	1669.12	9.0217e+08	5.48866	33.1461
25	4	51.2	7.86354e+07	1.19292	7.39917		25	2	20.48	7.06073e+07	1.02915	6.2827		19	5	122.88	1.58591e+08	1.50101	8.89429		25	27	143.36	7.20719e+08	6.92627	42.8539
20	7	92.16	1.35181e+08	1.55871	9.13859		23	7	61.44	1.07505e+08	1.37865	8.46194		24	6	102.4	1.28442e+08	1.54978	9.26407		29	57	245.76	9.98002e+08	11.2242	67.7714
27	1	10.24	5.94407e+07	1.0049	6.07953		20	6	133.12	1.69787e+08	1.75674	10.7998		22	6	71.68	1.28357e+08	1.43022	8.50479		20	41	245.76	3.36341e+08	2.40323	15.7095
20	4	92.16	1.18699e+08	1.36866	8.02434		19	5	71.68	1.36388e+08	1.28862	8.07147		21	4	112.64	1.3525e+08	1.43227	8.47194		25	20	133.12	4.41575e+08	4.24363	26.256
28	7	71.68	8.57619e+07	1.52175	9.15955		15	4	143.36	2.02772e+08	1.40245	8.70266		29	2	20.48	7.59203e+07	1.0492	6.18		23	11	51.2	1.5213e+08	1.32118	8.25007
30	14	51.2	7.77446e+07	1.50083	9.07691		15	3	317.44	2.21482e+08	1.53186	9.50565		29	10	81.92	1.06311e+08	1.46918	8.65382		21	26	204.8	1.17227e+09	9.00016	57.389
18	5	122.88	1.4253e+08	1.42505	8.21373		16	3	122.88	1.63262e+08	1.21516	7.67264		15	3	102.4	1.73012e+08	1.31968	7.87829		18	41	163.84	7.87474e+08	5.1395	33.388
16	4	92.16	1.50786e+08	1.30031	7.45045		20	13	409.6	3.85302e+08	3.98661	24.5083		16	1	102.4	1.38228e+08	1.11643	6.63106		30	36	112.64	5.33471e+08	6.15731	37.2518
16	2	61.44	1.26089e+08	1.08734	6.23018		24	11	81.92	1.48414e+08	2.03803	12.4635		19	9	51.2	1.21308e+08	1.14814	6.80335		15	3	184.32	2.47325e+08	1.50469	9.08685
16	3	92.16	1.43289e+08	1.23566	7.08002		19	4	112.64	1.34912e+08	1.27467	7.98411		21	3	71.68	1.12288e+08	1.18911	7.03367		16	3	174.08	2.24539e+08	1.40119	8.63549
30	8	51.2	7.26451e+07	1.40238	8.48153		22	7	51.2	1.02199e+08	1.23107	7.50335		29	11	92.16	1.46591e+08	2.02585	11.9327		26	41	1044.48	1.49994e+09	14.9648	92.6832
30	12	71.68	1.03285e+08	1.99387	12.0588		30	2	20.48	5.73892e+07	1.04277	6.32495		19	3	112.64	1.27949e+08	1.21099	7.17579		25	29	901.12	8.80314e+08	8.46001	52.3434
27	10	81.92	9.90575e+07	1.67465	10.1315		15	4	71.68	1.79899e+08	1.24425	7.72096		30	5	71.68	8.60059e+07	1.21275	7.14143		25	32	901.12	1.74555e+09	16.7752	103.791
17	4	92.16	1.40099e+08	1.30851	7.4318		21	4	71.68	1.1202e+08	1.25564	7.68515		25	7	112.64	1.3941e+08	1.74162	10.3289		23	27	614.4	1.55916e+09	13.5406	84.5535
21	5	102.4	1.34643e+08	1.64232	9.7711		19	2	20.48	1.08432e+08	1.02449	6.41702		20	3	61.44	1.11905e+08	1.11908	6.62643		18	31	952.32	1.21471e+09	7.92791	51.5025
28	9	71.68	9.76086e+07	1.73196	10.4248		26	9	102.4	1.3276e+08	2.02776	12.405		16	4	184.32	2.2952e+08	1.85378	11.0105		25	35	901.12	8.59905e+08	8.26388	51.13
16	2	71.68	1.27032e+08	1.09546	6.27675		19	3	71.68	1.25445e+08	1.18523	7.42385		30	1	10.24	7.12364e+07	1.00449	5.91506		21	34	184.32	9.85188e+08	7.56384	48.2304
25	3	51.2	7.23687e+07	1.09786	6.80951		28	2	20.48	6.22096e+07	1.04732	6.32978		22	2	51.2	9.7802e+07	1.08976	6.48026		26	19	102.4	2.69756e+08	2.69133	16.6685
23	2	10.24	7.57869e+07	1.02091	6.29881		19	3	102.4	1.31356e+08	1.24107	7.77364		18	2	30.72	1.1559e+08	1.03325	6.1385		25	18	102.4	2.86291e+08	2.75132	17.0229
20	3	61.44	1.02318e+08	1.17978	6.91694		24	3	40.96	7.891e+07	1.0836	6.6267		22	10	102.4	1.83238e+08	2.04174	12.1412		27	3	51.2	1.08419e+08	1.12288	6.93671
21	4	71.68	9.66174e+07	1.1785	7.01157		25	5	51.2	8.13786e+07	1.18615	7.24114		22	7	61.44	1.17546e+08	1.30977	7.7885		28	1	40.96	9.35615e+07	1.01307	6.19443
17	2	61.44	1.1696e+08	1.09239	6.20432		21	4	102.4	1.29118e+08	1.44728	8.85813		25	3	51.2	9.05612e+07	1.13136	6.7097		29	14	358.4	1.50818e+08	1.69619	10.2416
27	6	40.96	6.96774e+07	1.17796	7.12652		29	4	30.72	6.45786e+07	1.1324	6.83556		28	15	61.44	1.08677e+08	1.47143	8.6434		25	19	317.44	2.57191e+08	2.47166	15.2926
28	5	51.2	6.84543e+07	1.21465	7.31106		19	3	184.32	1.26424e+08	1.19448	7.48179		19	2	40.96	1.12417e+08	1.064	6.30475		26	42	215.04	3.39824e+08	3.39039	20.9981
28	6	61.44	7.54224e+07	1.33829	8.05526		26	11	92.16	1.26108e+08	1.92616	11.7834		26	2	20.48	7.94153e+07	1.02114	5.99707		19	17	143.36	3.83181e+08	2.58327	17.0938
24	1	30.72	7.23195e+07	1.0383	6.4148		17	2	20.48	1.26094e+08	1.02412	6.43528		29	1	10.24	7.29956e+07	1.00878	5.94192		29	24	409.6	1.30353e+08	1.46603	8.85188
15	4	143.36	2.10281e+08	1.66289	9.70702		15	2	61.44	1.60041e+08	1.10691	6.86869		20	5	102.4	1.4033e+08	1.40333	8.30957		26	16	368.64	1.66824e+08	1.66439	10.3082
16	4	296.96	1.89326e+08	1.63266	9.35476		21	7	112.64	1.48168e+08	1.66082	10.1651		22	2	30.72	9.45927e+07	1.054	6.26762		27	15	368.64	2.63899e+08	2.73319	16.8845
18	4	235.52	1.56681e+08	1.56654	9.02925		29	8	51.2	7.45074e+07	1.3065	7.88651		18	4	71.68	1.34303e+08	1.20051	7.13223		20	28	450.56	6.66028e+08	4.75891	31.1081
22	3	40.96	8.73015e+07	1.11781	6.79361		28	7	92.16	9.65607e+07	1.62563	9.82498		26	5	61.44	1.03072e+08	1.32532	7.78354		29	28	40.96	1.2755e+08	1.43451	8.66157
15	3	71.68	1.46359e+08	1.1574	6.75623		21	6	143.36	1.85075e+08	2.07451	12.6971		20	1	20.48	1.02218e+08	1.0222	6.05278		23	11	460.8	4.95224e+08	4.3008	26.8562
17	2	51.2	1.14364e+08	1.06815	6.06664		25	4	30.72	7.41779e+07	1.08119	6.60041		16	4	71.68	1.44657e+08	1.16836	6.93949		21	1	10.24	1.30613e+08	1.00279	6.39422
25	4	51.2	7.91982e+07	1.20146	7.45212		15	9	122.88	1.98619e+08	1.37373	8.5244		17	6	112.64	1.98468e+08	1.68979	10.0242		27	5	40.96	1.09001e+08	1.12892	6.97399
30	10	71.68	8.72743e+07	1.6848	10.1895		21	6	81.92	1.24512e+08	1.39565	8.54215		23	5	61.44	1.07847e+08	1.24979	7.47704		20	3	71.68	1.64843e+08	1.17784	7.69929
28	2	10.24	5.77293e+07	1.02434	6.16561		22	3	61.44	9.38475e+07	1.13048	6.89021		17	3	71.68	1.43331e+08	1.22035	7.23936		18	2	40.96	1.67944e+08	1.0961	7.12063
25	15	102.4	1.7703e+08	2.6856	16.6576		17	5	153.6	1.94837e+08	1.58244	9.94363		19	4	61.44	1.30627e+08	1.23634	7.32598		28	15	276.48	2.47346e+08	2.67824	16.376
23	3	61.44	8.28957e+07	1.11667	6.88964		19	2	51.2	1.11626e+08	1.05466	6.60602		19	3	81.92	1.27897e+08	1.2105	7.17288		29	12	266.24	2.53829e+08	2.85472	17.2368
28	2	20.48	5.84765e+07	1.0376	6.2454		28	5	40.96	7.03889e+07	1.18502	7.16202		23	3	30.72	9.30583e+07	1.07842	6.45176		26	4	337.92	1.15664e+08	1.15397	7.147
23	4	81.92	9.22539e+07	1.24274	7.66742		18	3	81.92	1.36021e+08	1.19041	7.52065		24	5	81.92	1.09512e+08	1.32137	7.89875		21	4	122.88	1.93546e+08	1.48596	9.47511
18	5	102.4	1.43028e+08	1.43003	8.24244		27	3	40.96	7.02614e+07	1.12411	6.85968		25	1	10.24	8.00786e+07	1.00041	5.93305		24	7	92.16	1.95536e+08	1.79743	11.1261
21	7	102.4	1.51739e+08	1.85085	11.0118		25	8	71.68	1.11051e+08	1.61864	9.88141		23	5	112.64	1.24027e+08	1.4373	8.59883		15	7	122.88	2.89215e+08	1.75954	10.6259
17	5	122.88	1.74957e+08	1.63408	9.28089		21	3	51.2	9.78565e+07	1.09687	6.71344		29	3	40.96	7.78308e+07	1.0756	6.33551		16	11	174.08	2.78233e+08	1.73625	10.7005
29	1	10.24	5.42412e+07	1.00398	6.05017		29	7	92.16	1.04382e+08	1.83037	11.0487		30	4	71.68	8.48895e+07	1.19701	7.04873		26	14	61.44	1.72735e+08	1.72336	10.6735
26	11	112.64	1.74739e+08	2.79603	17.2044		21	2	51.2	9.66701e+07	1.08357	6.63205		28	5	40.96	8.45516e+07	1.14479	6.72466		17	2	307.2	1.86941e+08	1.18754	7.51105
19	3	122.88	1.25407e+08	1.34208	7.83652		27	6	61.44	8.8471e+07	1.41544	8.6375		15	4	102.4	1.80389e+08	1.37595	8.2142		18	7	204.8	2.85024e+08	1.86023	12.0847
28	7	40.96	7.01055e+07	1.24395	7.48741		16	2	51.2	1.43655e+08	1.06923	6.75119		27	4	71.68	9.15008e+07	1.20235	7.09455		25	8	348.16	1.71537e+08	1.64851	10.1996
25	3	30.72	7.10423e+07	1.07773	6.6847		30	5	30.72	6.13328e+07	1.11443	6.75958		15	4	153.6	2.2222e+08	1.69502	10.119		25	9	348.16	1.95928e+08	1.88291	11.6499
21	7	102.4	1.37358e+08	1.67544	9.96816		21	5	81.92	1.21388e+08	1.36063	8.3278		16	6	133.12	2.0776e+08	1.67803	9.96666		23	75	716.8	8.57747e+08	7.44914	46.5159
28	6	61.44	7.24718e+07	1.28593	7.74013		19	1	20.48	1.08456e+08	1.02471	6.41844		21	2	30.72	9.80466e+07	1.03829	6.14157		24	42	1607.68	3.2681e+09	30.0413	185.956
23	1	30.72	7.52974e+07	1.01432	6.25813		24	2	51.2	7.70256e+07	1.05772	6.46845		16	3	51.2	1.3465e+08	1.08754	6.45943		16	52	1976.32	7.03444e+09	43.8969	270.536
24	4	81.92	8.83486e+07	1.26844	7.8366		15	3	81.92	1.7207e+08	1.1901	7.38496		25	10	61.44	1.25158e+08	1.56358	9.27302		24	51	1607.68	3.37863e+09	31.0574	192.245
24	5	71.68	8.72002e+07	1.25195	7.73473		28	6	30.72	6.62238e+07	1.1149	6.73822		30	13	71.68	1.41487e+08	1.99508	11.7483		18	19	983.04	7.42993e+09	48.4919	315.02
21	6	92.16	1.24252e+08	1.51558	9.01705		25	3	51.2	7.54756e+07	1.10011	6.71588		20	7	81.92	1.39875e+08	1.39879	8.28264		25	53	983.04	2.31055e+09	22.2049	137.385
15	2	71.68	1.41883e+08	1.122	6.54961		27	3	20.48	6.61009e+07	1.05754	6.45349		30	11	163.84	1.3384e+08	1.88725	11.1133		28	88	604.16	3.70791e+09	40.1489	245.49
16	2	61.44	1.26746e+08	1.093	6.26264		24	5	71.68	9.6534e+07	1.32561	8.10673		16	2	81.92	1.38352e+08	1.11743	6.637		16	75	1976.32	6.76659e+09	42.2254	260.235
26	3	61.44	7.05461e+07	1.12882	6.9458		15	6	30.72	1.50225e+08	1.03902	6.44742		20	5	92.16	1.45232e+08	1.45236	8.59986		15	43	1730.56	7.57985e+09	46.1146	278.487
16	3	133.12	1.57037e+08	1.35422	7.75933		20	5	71.68	1.26738e+08	1.31132	8.06156		20	4	133.12	1.4235e+08	1.42354	8.42922		16	23	1976.32	7.44329e+09	46.4483	286.26
15	3	174.08	1.79196e+08	1.41707	8.27206		22	2	30.72	8.78611e+07	1.05837	6.4507		19	5	112.64	1.77687e+08	1.68175	9.96529		24	61	1607.68	4.28075e+08	3.93499	24.3576
26	2	30.72	6.48885e+07	1.03829	6.38877		20	8	122.88	2.21263e+08	2.28934	14.0741		27	4	40.96	8.34333e+07	1.09634	6.46903		21	73	368.64	9.63519e+08	7.39747	47.1696
26	8	81.92	1.10338e+08	1.76554	10.8637		16	4	317.44	2.28083e+08	1.69763	10.719		30	8	81.92	1.13909e+08	1.6062	9.45831		15	50	1730.56	2.57695e+09	15.6778	94.6783
27	17	112.64	1.61454e+08	2.72952	16.5133		20	2	92.16	1.0909e+08	1.12872	6.939		25	3	71.68	9.16979e+07	1.14556	6.79392		17	10	358.4	6.87106e+08	4.36484	27.607
28	5	81.92	8.22334e+07	1.45914	8.78269		22	3	51.2	9.26945e+07	1.11659	6.80556		16	3	133.12	1.5334e+08	1.23849	7.35603		16	15	1976.32	1.04882e+09	6.54492	40.3362
15	3	92.16	1.50135e+08	1.18726	6.93056		17	4	112.64	1.78522e+08	1.44993	9.11095		23	4	40.96	1.00495e+08	1.16459	6.96732		24	6	61.44	1.38332e+08	1.27158	7.87111
22	4	51.2	8.69595e+07	1.11343	6.767		21	5	122.88	1.44603e+08	1.62086	9.9205		20	4	81.92	1.29858e+08	1.29861	7.68948		29	32	71.68	1.87333e+08	2.10687	12.7213
24	6	51.2	8.75057e+07	1.25634	7.76183		21	7	92.16	1.51191e+08	1.69469	10.3724		18	1	40.96	1.16108e+08	1.03787	6.16597		23	43	122.88	2.65755e+08	2.30796	14.412
20	8	102.4	1.90411e+08	2.19554	12.8723		30	9	71.68	8.78102e+07	1.59553	9.67769		20	7	102.4	1.60924e+08	1.60928	9.52908		26	3	30.72	1.08671e+08	1.0842	6.71491
16	2	40.96	1.19011e+08	1.0263	5.88045		21	7	71.68	1.2435e+08	1.39384	8.53106		17	2	61.44	1.26907e+08	1.08051	6.4098		28	35	102.4	3.84614e+08	4.16456	25.4641
27	1	10.24	5.96914e+07	1.00913	6.10517		28	15	81.92	1.22193e+08	2.05715	12.433		21	7	112.64	1.65376e+08	1.7513	10.359		27	25	51.2	1.47215e+08	1.5247	9.41896
21	3	30.72	8.67282e+07	1.05787	6.2939		22	4	40.96	9.25353e+07	1.11467	6.79387		19	5	204.8	2.43916e+08	2.30859	13.6796		15	8	92.16	2.36642e+08	1.43969	8.69434
16	1	40.96	1.19648e+08	1.03179	5.9119		28	7	51.2	8.40868e+07	1.41562	8.55576		20	6	163.84	1.67175e+08	1.6718	9.89923		16	54	593.92	2.3413e+09	14.6104	90.0436
21	11	153.6	1.46689e+08	1.78925	10.6453		22	1	30.72	8.70234e+07	1.04827	6.38919		22	6	61.44	1.15257e+08	1.28426	7.63682		24	54	552.96	2.2848e+09	21.0026	130.006
17	6	71.68	1.3917e+08	1.29983	7.38251		27	3	40.96	6.73164e+07	1.07699	6.57216		17	5	51.2	1.33091e+08	1.13316	6.72214		15	7	430.08	2.20287e+09	13.4019	80.9344
24	10	92.16	1.38212e+08	1.98433	12.2595		27	4	30.72	6.76138e+07	1.08175	6.6012		24	7	112.64	1.54201e+08	1.86058	11.1219		20	27	655.36	2.99729e+09	21.4163	139.994
20	3	51.2	9.95811e+07	1.14823	6.73194		22	5	81.92	1.10007e+08	1.32514	8.07665		26	5	112.64	1.0957e+08	1.40888	8.27426		20	64	655.36	1.72576e+09	12.3309	80.6048
26	4	71.68	7.39958e+07	1.18402	7.28545		28	5	30.72	6.75717e+07	1.13759	6.87537		30	3	20.48	7.53411e+07	1.06237	6.25589		16	16	204.8	3.04286e+08	1.89883	11.7025
29	6	92.16	7.98266e+07	1.47756	8.90403		16	3	61.44	1.49963e+08	1.11618	7.04763		22	4	71.68	1.14699e+08	1.27804	7.59986		26	28	122.88	6.12511e+08	6.11097	37.8477
26	4	40.96	7.25831e+07	1.16141	7.14636		28	1	20.48	6.00673e+07	1.01125	6.1118		17	2	71.68	1.30801e+08	1.11366	6.6065		28	12	81.92	1.85335e+08	2.00679	12.2705
18	3	61.44	1.13428e+08	1.13409	6.53667		27	2	20.48	6.45088e+07	1.03207	6.29805		21	4	61.44	1.11812e+08	1.18407	7.00383		15	6	194.56	4.93617e+08	3.00309	18.1357
28	6	30.72	6.38034e+07	1.13212	6.81433		24	10	81.92	1.30079e+08	1.78625	10.9237		20	4	71.68	1.24509e+08	1.24512	7.37274		19	23	143.36	4.13339e+08	2.78658	18.4392
19	4	71.68	1.14392e+08	1.2242	7.14822		30	3	40.96	5.9299e+07	1.07747	6.53543		16	6	194.56	2.90952e+08	2.34995	13.9575		17	3	71.68	1.81158e+08	1.15081	7.27871
15	1	10.24	1.26879e+08	1.00335	5.85701		30	2	30.72	5.79492e+07	1.05295	6.38667		16	3	92.16	1.51898e+08	1.22685	7.28685		15	6	163.84	2.89183e+08	1.75935	10.6247
23	7	102.4	1.19761e+08	1.61327	9.95356		25	4	40.96	7.64165e+07	1.11382	6.7996		17	3	102.4	1.45208e+08	1.23633	7.33417		29	16	51.2	1.30801e+08	1.47107	8.88233
27	5	51.2	7.27615e+07	1.2301	7.44197		24	4	40.96	8.23428e+07	1.13074	6.91498		21	7	112.64	1.6503e+08	1.74763	10.3373		24	59	1372.16	2.89681e+08	2.66283	16.4829
28	4	81.92	6.42886e+07	1.14073	6.86615		25	8	143.36	1.3549e+08	1.97486	12.056		21	3	71.68	1.15678e+08	1.22501	7.24602		16	29	1607.68	1.03662e+09	6.46878	39.867
15	4	245.76	2.30048e+08	1.8192	10.6195		28	7	81.92	8.56719e+07	1.44231	8.71705		29	3	30.72	7.98188e+07	1.10307	6.49734		26	34	952.32	7.37694e+08	7.35991	45.5829
17	1	10.24	1.07672e+08	1.00565	5.71165		23	2	30.72	7.95887e+07	1.02065	6.26461		27	4	51.2	8.90496e+07	1.17014	6.90449		28	50	348.16	1.12704e+09	12.2035	74.6179
20	7	92.16	1.34114e+08	1.54641	9.06645		15	2	102.4	1.78762e+08	1.23639	7.67216		16	1	30.72	1.26521e+08	1.02188	6.06946		18	41	972.8	2.46707e+09	16.1015	104.601
18	2	40.96	1.04663e+08	1.04645	6.03153		18	3	30.72	1.20324e+08	1.05303	6.65275		28	7	92.16	1.20328e+08	1.62919	9.5701		24	47	1372.16	1.77934e+09	16.3562	101.245
29	6	81.92	7.84711e+07	1.45247	8.75283		18	3	61.44	1.27862e+08	1.11901	7.06956		26	4	40.96	8.76483e+07	1.127	6.61879		23	44	911.36	3.07087e+09	26.6691	166.534
19	3	122.88	1.28315e+08	1.3732	8.01824		29	5	51.2	7.07966e+07	1.24143	7.49372		19	2	40.96	1.12148e+08	1.06144	6.28962		15	39	1587.2	8.46185e+09	51.4806	310.892
18	4	112.64	1.36741e+08	1.36718	7.88015		16	7	112.64	2.55564e+08	1.90217	12.0105		17	4	92.16	1.53443e+08	1.30644	7.75008		22	89	901.12	3.91296e+09	31.9202	202.169
30	1	10.24	5.25623e+07	1.01469	6.1368		17	8	174.08	3.37648e+08	2.74233	17.2321		16	6	153.6	2.28365e+08	1.84445	10.9551		22	57	901.12	3.92373e+09	32.0081	202.726
23	3	61.44	8.72732e+07	1.17564	7.25346		21	5	81.92	1.13861e+08	1.27626	7.81141		20	4	61.44	1.14955e+08	1.14958	6.80705		28	57	378.88	2.8773e+09	31.155	190.497
27	7	61.44	8.07397e+07	1.36497	8.25797		20	11	92.16	1.53352e+08	1.58669	9.7544		26	4	51.2	9.31689e+07	1.19798	7.03569		17	16	225.28	1.09838e+09	6.97746	44.1316
21	3	51.2	9.44082e+07	1.15155	6.85124		22	12	276.48	2.40939e+08	2.90233	17.6896		18	4	122.88	1.69275e+08	1.51313	8.98948		28	23	71.68	1.96074e+08	2.12307	12.9815
24	3	30.72	7.54017e+07	1.08256	6.6882		25	3	20.48	7.14306e+07	1.04115	6.35596		20	3	81.92	1.14915e+08	1.14918	6.80464		30	40	81.92	2.64374e+08	3.0514	18.461
19	3	61.44	1.0403e+08	1.11331	6.5007		21	3	30.72	9.58554e+07	1.07444	6.57616		25	5	71.68	1.11158e+08	1.38867	8.23572		20	49	348.16	5.42509e+08	3.87635	25.3389
19	3	51.2	1.03835e+08	1.11122	6.48851		25	5	92.16	9.77808e+07	1.42522	8.70062		28	10	81.92	1.59874e+08	2.16462	12.7153		24	49	122.88	4.53884e+08	4.17224	25.8262
17	3	81.92	1.31488e+08	1.22808	6.97499		27	3	30.72	6.50714e+07	1.04107	6.35298		22	6	92.16	1.4776e+08	1.64643	9.79045		16	14	327.68	7.3502e+08	4.58673	28.268
21	4	71.68	1.06861e+08	1.30344	7.75493		15	5	122.88	2.23156e+08	1.54343	9.57749		26	5	30.72	8.45749e+07	1.08748	6.38671		18	7	143.36	3.66395e+08	2.3913	15.5347
23	4	204.8	1.03571e+08	1.39518	8.60799		22	6	92.16	1.25976e+08	1.51749	9.24905		21	3	143.36	1.14552e+08	1.21308	7.17546		29	7	71.68	1.2934e+08	1.45464	8.78312
22	5	215.04	1.13367e+08	1.45155	8.82198		26	10	71.68	1.17681e+08	1.79745	10.996		26	9	81.92	1.38972e+08	1.78693	10.4945		15	7	972.8	6.60538e+08	4.01861	24.2685
15	3	122.88	1.60495e+08	1.26918	7.40878		30	7	61.44	7.58184e+07	1.37764	8.35606		16	1	81.92	1.25473e+08	1.01342	6.01919		25	11	102.4	2.95033e+08	2.83534	17.5427
23	2	40.96	7.87712e+07	1.06111	6.54684		27	6	122.88	8.70681e+07	1.393	8.50054		16	1	81.92	1.25311e+08	1.01211	6.0114		15	5	624.64	6.40209e+08	3.89493	23.5216
23	3	30.72	7.86434e+07	1.05939	6.53622		16	5	143.36	2.24786e+08	1.67309	10.564		23	7	71.68	1.15648e+08	1.3402	8.01793		15	5	624.64	6.39281e+08	3.88929	23.4875
19	4	71.68	1.18739e+08	1.27072	7.41985		15	4	143.36	2.43688e+08	1.68544	10.4587		30	7	51.2	8.76179e+07	1.23548	7.27528		28	33	276.48	9.96704e+08	10.7922	65.9888
18	4	92.16	1.25254e+08	1.25233	7.21819		18	4	61.44	1.3574e+08	1.18795	7.5051		20	1	20.48	1.02239e+08	1.02242	6.05406		28	49	122.88	1.02147e+09	11.0604	67.6285
23	9	71.68	1.09954e+08	1.48117	9.13848		26	4	40.96	7.43947e+07	1.1363	6.9514		15	7	163.84	2.36341e+08	1.80273	10.762		20	7	143.36	3.00765e+08	2.14903	14.0478
26	5	40.96	7.18988e+07	1.15046	7.07899		24	18	112.64	2.05748e+08	2.82534	17.2783		29	10	143.36	1.84274e+08	2.54661	15.0001		29	28	184.32	3.28476e+08	3.69425	22.3058
26	12	102.4	1.22251e+08	1.95616	12.0365		29	1	30.72	5.7944e+07	1.01606	6.13329		25	5	40.96	9.6119e+07	1.20079	7.12148		18	8	143.36	3.12047e+08	2.0366	13.2304
21	1	20.48	8.33278e+07	1.0164	6.04713		20	5	92.16	1.4029e+08	1.45154	8.92355		24	4	71.68	1.03057e+08	1.24349	7.43317		30	5	194.56	1.13609e+08	1.31128	7.93323
29	5	40.96	6.2043e+07	1.14839	6.9204		28	4	30.72	6.47375e+07	1.08987	6.58699		23	5	112.64	1.32921e+08	1.54038	9.21548		29	30	122.88	5.16575e+08	5.80973	35.0791
19	4	102.4	1.15997e+08	1.24138	7.24853		25	8	71.68	9.60452e+07	1.39992	8.54619		28	18	81.92	1.80578e+08	2.44494	14.362		19	3	92.16	1.76456e+08	1.1896	7.87178
26	3	61.44	7.36909e+07	1.17914	7.25543		24	8	122.88	1.20423e+08	1.65366	10.1129		22	7	71.68	1.29254e+08	1.44022	8.56424		15	3	757.76	3.03893e+08	1.84884	11.1652
20	2	30.72	9.15797e+07	1.05597	6.19103		22	4	204.8	1.23588e+08	1.48873	9.07377		28	4	51.2	8.68599e+07	1.17604	6.90825		24	37	143.36	7.52122e+08	6.91373	42.796
20	9	102.4	1.60303e+08	1.84838	10.8369		25	5	81.92	9.98708e+07	1.45568	8.88659		22	5	71.68	1.11647e+08	1.24404	7.39764		16	15	153.6	4.68579e+08	2.92407	18.021
27	10	51.2	7.96088e+07	1.34585	8.14229		24	1	20.48	7.48231e+07	1.02748	6.28349		18	9	81.92	1.51301e+08	1.35246	8.03493		22	8	122.88	2.18562e+08	1.78293	11.2924
16	4	204.8	1.76815e+08	1.52477	8.73659		16	1	112.64	1.46353e+08	1.08931	6.878		26	8	81.92	1.10497e+08	1.4208	8.34426		21	7	215.04	3.19237e+08	2.45096	15.6284
24	4	51.2	8.32139e+07	1.19472	7.38115		17	2	112.64	1.42441e+08	1.15689	7.26955		28	6	51.2	9.46574e+07	1.28162	7.52841		27	3	20.48	1.06626e+08	1.10432	6.82203
19	1	40.96	9.71716e+07	1.03991	6.07214		24	3	30.72	7.72728e+07	1.06111	6.48921		29	6	81.92	9.27863e+07	1.28228	7.55291		29	37	368.64	3.43713e+08	3.86562	23.3406
21	7	81.92	1.29757e+08	1.58271	9.41649		19	3	92.16	1.30147e+08	1.22965	7.70212		15	3	235.52	1.79594e+08	1.36988	8.178		16	48	604.16	7.34766e+09	45.8515	282.582
30	4	30.72	5.62829e+07	1.08652	6.57119		30	6	51.2	7.16659e+07	1.30218	7.89841		19	4	71.68	1.26923e+08	1.20128	7.11826		24	83	778.24	3.88278e+09	35.6917	220.931
18	6	112.64	1.64165e+08	1.64137	9.46054		28	8	40.96	7.90447e+07	1.33074	8.04273		21	2	30.72	9.86485e+07	1.04467	6.17928		21	36	870.4	5.24357e+09	40.2578	256.701
20	4	61.44	1.10848e+08	1.27814	7.49362		30	12	102.4	1.76366e+08	3.2046	19.4375		22	2	40.96	9.48181e+07	1.05652	6.28255		19	4	747.52	2.26995e+08	1.53032	10.1263
23	5	81.92	1.03832e+08	1.3987	8.6297		18	4	61.44	1.36173e+08	1.19174	7.52902		19	4	92.16	1.4335e+08	1.35676	8.03952		26	17	92.16	2.66955e+08	2.66338	16.4954
27	1	20.48	5.97767e+07	1.01058	6.1139		19	9	143.36	2.36714e+08	2.23652	14.0088		21	3	40.96	1.01857e+08	1.07864	6.38022		28	77	552.96	6.6899e+08	7.24375	44.2918
23	5	71.68	9.75511e+07	1.31409	8.10768		20	6	112.64	1.6319e+08	1.68848	10.3802		24	8	81.92	1.21637e+08	1.46767	8.77327		23	30	133.12	1.89462e+09	16.4539	102.746
25	2	30.72	6.97882e+07	1.05871	6.56669		15	4	153.6	2.3341e+08	1.61435	10.0176		16	4	122.88	1.69659e+08	1.3703	8.13889		20	29	798.72	2.26553e+09	16.1877	105.816
19	2	51.2	1.0304e+08	1.10272	6.43888		22	5	61.44	1.03508e+08	1.24685	7.5995		19	4	153.6	1.59559e+08	1.51018	8.94861		20	32	798.72	1.57779e+09	11.2736	73.6935
17	3	92.16	1.39726e+08	1.30503	7.41201		19	4	81.92	1.29618e+08	1.22465	7.67079		18	2	92.16	1.23168e+08	1.10099	6.54094		25	32	440.32	1.0785e+09	10.3646	64.1276
27	5	61.44	7.47888e+07	1.26437	7.64931		29	5	40.96	6.41551e+07	1.12497	6.79073		29	7	92.16	1.17436e+08	1.62294	9.55946		19	10	327.68	2.8246e+08	1.90424	12.6006
27	19	122.88	1.45122e+08	2.45342	14.843		25	3	40.96	7.6304e+07	1.11218	6.7896		28	7	71.68	1.07663e+08	1.4577	8.56277		20	6	798.72	3.62968e+08	2.59349	16.9531
25	1	10.24	6.65982e+07	1.01032	6.26654		15	4	102.4	2.05588e+08	1.42193	8.8235		30	12	71.68	1.41776e+08	1.99915	11.7722		25	8	245.76	2.03174e+08	1.95254	12.0807
26	8	51.2	8.42323e+07	1.34781	8.29331		17	4	143.36	1.94595e+08	1.58047	9.93126		20	4	81.92	1.31834e+08	1.31837	7.80649		26	38	245.76	2.02246e+08	2.01779	12.497
15	2	92.16	1.45704e+08	1.15222	6.72599		15	4	92.16	1.84204e+08	1.27402	7.90572		26	1	20.48	7.91648e+07	1.01792	5.97816		17	5	194.56	3.21085e+08	2.03969	12.9008
29	4	51.2	6.42964e+07	1.1901	7.17176		17	2	133.12	1.48815e+08	1.20866	7.59485		21	7	71.68	1.33642e+08	1.41524	8.37126		28	27	235.52	4.66891e+08	5.05545	30.9114
24	5	122.88	1.10239e+08	1.58272	9.7783		21	4	20.48	9.12549e+07	1.02288	6.26054		16	1	71.68	1.35405e+08	1.09364	6.49565		23	39	307.2	1.20044e+09	10.4253	65.1004
25	5	133.12	1.02485e+08	1.55473	9.64329		16	1	30.72	1.37944e+08	1.02672	6.48282		28	4	30.72	8.01539e+07	1.08525	6.3749		20	30	245.76	1.07235e+09	7.66219	50.0862
26	6	112.64	9.69359e+07	1.55109	9.54408		15	1	30.72	1.48105e+08	1.02435	6.35642		15	5	184.32	2.68495e+08	2.04799	12.2262		16	34	430.08	3.07864e+09	19.2116	118.401
30	7	30.72	6.12203e+07	1.18183	7.14765		22	4	61.44	9.9628e+07	1.20011	7.31461		18	3	51.2	1.25987e+08	1.12618	6.69063		24	41	358.4	2.42608e+09	22.3012	138.045
15	4	81.92	1.54205e+08	1.21944	7.11843		16	4	358.4	2.81028e+08	2.0917	13.2072		23	5	122.88	1.39785e+08	1.61991	9.69132		25	23	368.64	4.3192e+08	4.15085	25.6819
16	3	92.16	1.42701e+08	1.23059	7.05098		23	10	102.4	1.29198e+08	1.65685	10.1695		29	5	40.96	8.64796e+07	1.19512	7.03954		28	23	102.4	3.92939e+08	4.2547	26.0153
19	5	81.92	1.27937e+08	1.36916	7.99466		28	3	30.72	6.46847e+07	1.08898	6.58161		15	1	40.96	1.34368e+08	1.02491	6.11857		18	6	808.96	3.20415e+08	2.09121	13.5852
30	5	51.2	6.25363e+07	1.20724	7.30129		16	2	81.92	1.50844e+08	1.12273	7.08904		16	4	122.88	1.76992e+08	1.42952	8.49065		16	14	215.04	9.2532e+08	5.77426	35.5867
19	3	61.44	1.08319e+08	1.15921	6.7687		21	6	102.4	1.384e+08	1.55132	9.49493		17	4	51.2	1.35446e+08	1.15321	6.84112		21	4	92.16	1.75945e+08	1.35083	8.61348
19	3	61.44	1.10044e+08	1.17767	6.87652		30	4	51.2	6.15537e+07	1.11844	6.78393		20	4	92.16	1.32926e+08	1.3293	7.87118		20	2	51.2	1.48056e+08	1.05789	6.91521
23	5	102.4	9.6326e+07	1.29759	8.00586		25	7	71.68	1.0116e+08	1.47448	9.00132		22	5	61.44	1.16011e+08	1.29266	7.6868		30	69	71.68	1.7619e+08	2.03358	12.3032
24	10	92.16	1.35577e+08	1.9465	12.0258		17	2	61.44	1.34727e+08	1.09424	6.87588		25	3	20.48	8.27614e+07	1.03392	6.13181		29	37	40.96	1.07397e+08	1.20785	7.29301
25	7	81.92	1.04204e+08	1.58081	9.80503		18	1	61.44	1.22715e+08	1.07396	6.78496		17	6	399.36	3.80119e+08	3.2364	19.199		22	5	225.28	2.0918e+08	1.7064	10.8076
26	6	92.16	9.89891e+07	1.58394	9.74623		19	1	51.2	1.10565e+08	1.04464	6.54324		15	3	133.12	1.84126e+08	1.40445	8.38435		26	11	71.68	1.70899e+08	1.70505	10.5601
30	20	71.68	1.20594e+08	2.32802	14.0797		15	4	112.64	1.99655e+08	1.38089	8.56886		17	8	163.84	2.87319e+08	2.44628	14.5119		26	8	81.92	1.708e+08	1.70405	10.5539
15	2	102.4	1.52539e+08	1.20627	7.04153		26	5	92.16	9.35515e+07	1.4289	8.7414		21	4	92.16	1.26781e+08	1.34258	7.94146		26	6	51.2	1.23341e+08	1.23056	7.62139
28	2	10.24	5.71009e+07	1.01319	6.0985		28	6	61.44	8.09988e+07	1.36364	8.24156		16	5	81.92	1.58984e+08	1.28407	7.62676		19	2	30.72	1.51632e+08	1.02225	6.76437
18	10	81.92	1.52416e+08	1.5239	8.78347		22	2	10.24	8.45892e+07	1.01895	6.21048		27	3	40.96	8.27612e+07	1.08751	6.41692		16	1	20.48	1.64158e+08	1.0244	6.31333
26	4	30.72	6.80161e+07	1.08834	6.69671		22	7	122.88	1.45151e+08	1.74847	10.6568		28	1	20.48	7.5701e+07	1.02495	6.02074		30	9	81.92	1.37487e+08	1.58688	9.60061
15	4	92.16	1.57312e+08	1.24401	7.26185		17	5	153.6	2.19992e+08	1.78675	11.2274		17	1	20.48	1.1991e+08	1.02094	6.05642		29	10	92.16	1.73572e+08	1.9521	11.7868
27	3	71.68	6.93956e+07	1.17319	7.0977		20	1	71.68	1.0152e+08	1.0504	6.4575		22	5	61.44	1.15429e+08	1.28618	7.64823		23	1	10.24	1.15354e+08	1.0018	6.25571
30	3	51.2	5.85451e+07	1.13019	6.83531		28	2	10.24	5.97083e+07	1.00521	6.07527		20	5	92.16	1.40801e+08	1.40804	8.33747		19	1	20.48	1.49758e+08	1.00961	6.68076
17	7	61.44	1.26738e+08	1.18372	6.72304		26	3	40.96	7.24799e+07	1.10705	6.77248		19	5	122.88	1.50926e+08	1.42847	8.46446		17	3	81.92	1.80938e+08	1.1494	7.26984
20	3	71.68	1.0459e+08	1.20599	7.07059		24	2	30.72	7.60926e+07	1.04491	6.3901		15	6	194.56	3.06083e+08	2.3347	13.9378		22	9	112.64	2.12883e+08	1.73661	10.999
17	4	102.4	1.48173e+08	1.38392	7.86007		22	7	163.84	1.35491e+08	1.63211	9.94763		26	7	71.68	1.15928e+08	1.49063	8.75435		16	3	71.68	1.90112e+08	1.18635	7.31146
30	4	20.48	5.51972e+07	1.06556	6.44444		22	1	51.2	8.71301e+07	1.04956	6.39703		18	4	153.6	1.73618e+08	1.55195	9.22009		21	15	102.4	2.07868e+08	1.59592	10.1763
26	8	81.92	1.07016e+08	1.71237	10.5365		18	3	61.44	1.30034e+08	1.13801	7.1896		23	3	30.72	9.13358e+07	1.05846	6.33234		24	5	81.92	1.50542e+08	1.38383	8.56589
21	7	92.16	1.35396e+08	1.65151	9.82578		23	6	153.6	1.2948e+08	1.66046	10.1917		16	3	102.4	1.49881e+08	1.21055	7.19008		30	6	51.2	1.12883e+08	1.30289	7.88251
29	14	61.44	1.00921e+08	1.868	11.2569		18	3	174.08	1.64001e+08	1.43528	9.06768		20	2	40.96	1.07162e+08	1.07164	6.34554		16	1	40.96	1.65163e+08	1.03067	6.35198
19	1	30.72	9.54577e+07	1.02157	5.96504		30	11	112.64	1.36077e+08	2.47255	14.9973		22	2	51.2	9.79232e+07	1.09111	6.48829		21	4	71.68	1.56543e+08	1.20186	7.66362
17	1	51.2	1.1351e+08	1.06017	6.02131		20	5	40.96	1.0929e+08	1.13079	6.95172		19	5	112.64	1.47889e+08	1.39972	8.29412		18	2	112.64	1.81251e+08	1.18295	7.68484
27	4	40.96	6.94148e+07	1.17352	7.09967		18	1	20.48	1.16234e+08	1.01724	6.4266		28	9	61.44	1.10157e+08	1.49147	8.76112		21	3	71.68	1.45988e+08	1.12083	7.1469
16	4	122.88	1.73193e+08	1.49354	8.5576		29	2	30.72	5.95851e+07	1.04484	6.307		23	5	71.68	1.14285e+08	1.3244	7.9234		25	8	81.92	1.60377e+08	1.54126	9.53603
18	5	184.32	2.04865e+08	2.0483	11.806		30	6	51.2	6.97033e+07	1.26652	7.68211		16	3	71.68	1.47631e+08	1.19238	7.08214		30	11	71.68	1.49724e+08	1.72811	10.4551
20	5	92.16	1.27521e+08	1.47039	8.62074		27	4	71.68	7.84981e+07	1.25589	7.66384		20	6	81.92	1.47742e+08	1.47746	8.7485		27	3	51.2	1.05254e+08	1.09011	6.73424
21	3	51.2	8.89128e+07	1.08452	6.45244		26	3	30.72	7.17386e+07	1.09573	6.70322		22	2	30.72	9.45863e+07	1.05393	6.26719		30	7	81.92	1.34089e+08	1.54765	9.36331
22	5	51.2	9.21884e+07	1.18038	7.1739		22	3	51.2	9.53649e+07	1.14876	7.00162		23	4	51.2	1.01844e+08	1.18023	7.06088		19	4	163.84	1.98221e+08	1.33633	8.8427
15	8	71.68	1.46243e+08	1.15648	6.7509		20	4	133.12	1.45567e+08	1.50614	9.25925		16	7	215.04	4.08276e+08	3.29755	19.5858		20	4	163.84	1.95283e+08	1.39534	9.12105
18	5	61.44	1.19897e+08	1.19877	6.90948		23	8	153.6	1.58375e+08	2.03102	12.4661		17	4	51.2	1.32056e+08	1.12434	6.66986		19	4	51.2	1.72604e+08	1.16363	7.69992
18	2	61.44	1.06465e+08	1.06446	6.13537		24	2	10.24	7.41366e+07	1.01805	6.22584		27	10	61.44	1.09459e+08	1.43833	8.48698		22	8	81.92	1.80255e+08	1.47044	9.31316
28	5	51.2	7.00793e+07	1.24348	7.48461		20	1	20.48	9.80858e+07	1.01487	6.23905		18	6	122.88	1.88446e+08	1.68449	10.0075		24	7	92.16	1.70881e+08	1.57079	9.7232
20	6	92.16	1.19164e+08	1.37403	8.05579		25	3	71.68	8.59907e+07	1.25337	7.65153		17	3	92.16	1.52867e+08	1.30153	7.72098		27	5	51.2	1.19667e+08	1.23938	7.65637
25	5	40.96	7.46313e+07	1.13218	7.0224		30	7	40.96	6.5808e+07	1.19574	7.2528		25	3	40.96	8.96578e+07	1.12008	6.64277		27	6	30.72	1.10157e+08	1.14089	7.04796
30	11	10.24	5.37264e+07	1.03717	6.27272		20	1	20.48	9.88572e+07	1.02285	6.28812		21	2	40.96	9.9652e+07	1.05529	6.24213		29	8	61.44	1.17264e+08	1.31882	7.96305
24	6	51.2	8.6864e+07	1.24712	7.70491		28	3	51.2	7.01037e+07	1.18022	7.133		16	8	122.88	2.38254e+08	1.92432	11.4295		18	5	143.36	2.6466e+08	1.72732	11.2213
27	8	61.44	8.7899e+07	1.48601	8.99021		15	3	122.88	1.99381e+08	1.37899	8.55709		16	2	61.44	1.33836e+08	1.08096	6.42037		15	1	61.44	1.78432e+08	1.08555	6.55568
23	4	174.08	8.62582e+07	1.16197	7.1691		20	4	112.64	1.31411e+08	1.35967	8.35878		28	8	81.92	1.29721e+08	1.75636	10.3171		25	5	143.36	1.46363e+08	1.40658	8.70275
21	5	102.4	1.23522e+08	1.50667	8.96406		18	6	102.4	1.85177e+08	1.62061	10.2385		28	1	10.24	7.41476e+07	1.00392	5.8972		16	41	1597.44	7.80857e+08	4.87277	30.0308
21	4	102.4	1.04138e+08	1.27022	7.55731		21	5	61.44	1.14681e+08	1.28546	7.86768		21	15	71.68	1.2483e+08	1.32193	7.81928		25	36	1474.56	7.4395e+08	7.14952	44.2352
19	3	51.2	1.03338e+08	1.1059	6.45744		15	3	215.04	2.26654e+08	1.56763	9.7276		30	7	61.44	1.07009e+08	1.50891	8.88539		27	42	1177.6	1.76035e+09	18.2319	112.629
15	4	194.56	2.33674e+08	1.84788	10.7869		17	1	102.4	1.28746e+08	1.04565	6.5706		23	8	122.88	1.68547e+08	1.95322	11.6854		26	54	1259.52	4.01173e+09	40.0247	247.89
24	6	71.68	1.01751e+08	1.46086	9.02539		16	1	40.96	1.39007e+08	1.03463	6.53275		25	7	81.92	1.19818e+08	1.49686	8.87732		17	47	1607.68	7.55167e+09	47.9719	303.416
16	1	20.48	1.17871e+08	1.01647	5.82411		15	1	40.96	1.49118e+08	1.03136	6.39992		21	3	61.44	1.10037e+08	1.16527	6.89266		25	81	1474.56	3.82453e+09	36.7545	227.406
23	5	51.2	8.91464e+07	1.20088	7.40915		17	6	102.4	1.86454e+08	1.51436	9.51581		20	3	133.12	1.16673e+08	1.16676	6.90874		26	53	1259.52	3.0543e+09	30.4725	188.729
15	2	102.4	1.44407e+08	1.14197	6.66615		15	4	215.04	2.8752e+08	1.9886	12.3399		28	6	30.72	8.4602e+07	1.14547	6.72867		24	67	1443.84	3.20518e+09	29.4629	182.376
21	2	30.72	8.50693e+07	1.03764	6.17351		15	3	102.4	1.91532e+08	1.32471	8.22025		25	2	30.72	8.35764e+07	1.0441	6.1922		15	62	1638.4	1.02292e+10	62.2332	375.827
21	5	112.64	1.31929e+08	1.60921	9.57413		19	3	153.6	1.31739e+08	1.2447	7.79635		19	3	184.32	1.39053e+08	1.31609	7.79855		23	58	1320.96	1.39381e+09	12.1046	75.587
16	3	71.68	1.39301e+08	1.20127	6.883		30	5	51.2	6.66889e+07	1.21175	7.34989		21	6	92.16	1.4862e+08	1.57385	9.30943		28	54	245.76	5.91412e+08	6.40375	39.1556
23	4	61.44	8.96042e+07	1.20704	7.4472		18	6	112.64	1.73474e+08	1.51819	9.59144		29	13	30.72	8.97818e+07	1.24076	7.30834		29	87	225.28	6.83957e+08	7.69221	46.4455
19	5	112.64	1.36815e+08	1.46417	8.54943		21	8	81.92	1.23514e+08	1.38446	8.47365		22	3	40.96	9.93775e+07	1.10732	6.58465		15	52	1638.4	6.45449e+08	3.92681	23.7141
29	2	20.48	5.58527e+07	1.03381	6.22993		27	2	20.48	6.40936e+07	1.02543	6.25752		17	2	61.44	1.26425e+08	1.07641	6.38547		27	43	266.24	5.26056e+08	5.44833	33.6575
29	4	20.48	5.68126e+07	1.05158	6.33699		17	6	194.56	2.67958e+08	2.17632	13.6754		26	5	30.72	8.83675e+07	1.13625	6.6731		25	62	133.12	4.59116e+08	4.4122	27.299
15	3	61.44	1.4615e+08	1.15574	6.74657		21	6	92.16	1.31195e+08	1.47056	9.00063		18	5	112.64	1.57436e+08	1.4073	8.36076		30	4	30.72	9.36221e+07	1.08058	6.53754
26	6	71.68	8.64338e+07	1.38304	8.51006		21	4	51.2	1.07253e+08	1.2022	7.35811		23	4	51.2	9.96104e+07	1.15435	6.90602		23	44	256	6.4598e+08	5.61004	35.0317
19	6	133.12	1.79308e+08	1.91892	11.2047		24	5	71.68	9.37812e+07	1.28781	7.87555		18	1	20.48	1.14851e+08	1.02664	6.09926		24	26	245.76	5.1716e+08	4.75389	29.4266
25	1	10.24	6.69892e+07	1.01625	6.30332		17	2	30.72	1.25805e+08	1.02177	6.42054		21	3	40.96	1.05245e+08	1.11452	6.59246		19	2	235.52	1.70115e+08	1.14685	7.58886
16	3	81.92	1.36726e+08	1.17906	6.75573		28	2	51.2	6.30499e+07	1.06146	6.41528		19	3	61.44	1.20259e+08	1.13821	6.7445		18	14	174.08	3.11586e+08	2.03359	13.2109
24	5	92.16	1.01215e+08	1.45316	8.97784		18	2	51.2	1.2459e+08	1.09037	6.88864		24	5	61.44	1.0052e+08	1.21287	7.25015		27	4	51.2	1.13869e+08	1.17933	7.28542
28	4	30.72	6.30325e+07	1.11844	6.732		15	3	71.68	1.7176e+08	1.18796	7.37166		22	10	122.88	2.09858e+08	2.33835	13.905		18	1	10.24	1.53382e+08	1.00106	6.50322
20	3	51.2	9.52664e+07	1.09847	6.44025		28	2	20.48	6.12318e+07	1.03085	6.23029		30	10	40.96	8.58249e+07	1.2102	7.1264		30	15	92.16	2.20631e+08	2.54652	15.4065
22	3	61.44	8.97295e+07	1.14889	6.98256		17	3	51.2	1.37097e+08	1.11349	6.99685		18	2	184.32	1.17936e+08	1.05421	6.26305		19	4	61.44	1.73858e+08	1.17209	7.75588
21	8	81.92	1.262e+08	1.53933	9.15835		18	8	122.88	2.16799e+08	1.89735	11.9869		15	6	133.12	2.27006e+08	1.73153	10.337		24	4	102.4	1.57212e+08	1.44513	8.94539
25	11	102.4	1.53113e+08	2.32277	14.4071		22	3	51.2	9.24505e+07	1.11365	6.78764		15	4	204.8	2.3869e+08	1.82065	10.869		20	6	122.88	2.21006e+08	1.57913	10.3225
26	15	112.64	1.97785e+08	3.16478	19.4734		19	4	81.92	1.31633e+08	1.24369	7.79004		21	2	20.48	9.826e+07	1.04055	6.15494		15	2	30.72	1.68572e+08	1.02557	6.19341
20	2	30.72	9.04628e+07	1.04309	6.11552		29	3	30.72	6.41937e+07	1.12565	6.79482		26	3	10.24	8.08867e+07	1.04006	6.10819		25	3	30.72	1.10835e+08	1.06515	6.59022
29	9	61.44	7.64371e+07	1.41482	8.52595		20	2	61.44	1.08153e+08	1.11903	6.87939		20	1	30.72	1.03644e+08	1.03647	6.13726		16	2	40.96	1.68161e+08	1.04937	6.46727
18	3	92.16	1.22763e+08	1.22742	7.07461		24	4	40.96	8.45108e+07	1.16051	7.09704		30	7	51.2	9.62392e+07	1.35705	7.99114		18	8	153.6	3.48211e+08	2.27262	14.7638
15	3	102.4	1.63667e+08	1.29427	7.5552		20	4	81.92	1.26092e+08	1.30464	8.02049		30	7	81.92	1.04871e+08	1.47877	8.70791		22	7	133.12	2.63268e+08	2.14763	13.6022
27	9	61.44	9.26774e+07	1.56679	9.47894		28	5	40.96	6.92378e+07	1.16564	7.04489		17	5	235.52	2.61037e+08	2.22252	13.1845		30	10	51.2	1.16866e+08	1.34887	8.16065
26	4	71.68	7.78523e+07	1.24573	7.66515		28	3	30.72	6.63697e+07	1.11735	6.75306		16	4	266.24	2.76411e+08	2.23251	13.26		28	7	81.92	1.42413e+08	1.54203	9.42874
18	2	51.2	1.07561e+08	1.07543	6.19855		26	5	71.68	8.34657e+07	1.27485	7.79899		25	7	61.44	1.02422e+08	1.27953	7.58844		17	4	102.4	2.30609e+08	1.46494	9.26557
15	2	112.64	1.47014e+08	1.16258	6.78648		22	1	10.24	8.31877e+07	1.00207	6.10758		20	6	112.64	1.68508e+08	1.68513	9.97817		22	1	30.72	1.26196e+08	1.02945	6.52013
22	3	30.72	8.2755e+07	1.05959	6.43981		30	5	40.96	6.47919e+07	1.17728	7.14081		18	5	143.36	2.0807e+08	1.85991	11.0497		30	5	40.96	1.0615e+08	1.22518	7.41234
23	3	102.4	9.28246e+07	1.25043	7.71485		22	5	102.4	1.23333e+08	1.48566	9.05505		15	7	163.84	3.02371e+08	2.30638	13.7688		29	10	61.44	1.43019e+08	1.60848	9.71198
25	6	71.68	9.27925e+07	1.40769	8.73128		15	8	296.96	3.45371e+08	2.38872	14.8228		20	3	51.2	1.12406e+08	1.12409	6.65611		26	9	71.68	1.70764e+08	1.7037	10.5517
19	9	92.16	1.43147e+08	1.53193	8.94506		29	16	112.64	1.70338e+08	2.98692	18.0301		22	8	133.12	2.01101e+08	2.24078	13.3248		22	2	10.24	1.23592e+08	1.00821	6.38558
15	3	112.64	1.66815e+08	1.31917	7.70054		30	5	40.96	6.60112e+07	1.19944	7.27519		16	2	71.68	1.38608e+08	1.11951	6.6493		23	8	102.4	1.94035e+08	1.6851	10.5226
25	10	102.4	1.33156e+08	2.02002	12.5292		17	5	174.08	2.43227e+08	1.97546	12.4132		17	1	30.72	1.19721e+08	1.01933	6.04686		16	3	143.36	2.06216e+08	1.28685	7.93081
21	4	102.4	1.2506e+08	1.52543	9.07569		30	6	71.68	8.23387e+07	1.49611	9.07467		19	5	81.92	1.3399e+08	1.26817	7.5146		15	3	153.6	2.23774e+08	1.36141	8.22157
27	7	174.08	1.00899e+08	1.70579	10.3199		28	5	40.96	6.99524e+07	1.17767	7.1176		29	2	20.48	7.48993e+07	1.03509	6.09689		26	7	61.44	1.30964e+08	1.30662	8.09242
28	5	163.84	7.37739e+07	1.30904	7.8792		21	5	61.44	1.10165e+08	1.23483	7.55783		22	4	40.96	1.0072e+08	1.12227	6.67358		16	5	143.36	2.7903e+08	1.74123	10.7312
26	1	10.24	6.26665e+07	1.00274	6.17		17	3	61.44	1.36135e+08	1.10567	6.94774		17	5	102.4	1.70181e+08	1.44895	8.5955		25	7	153.6	1.53597e+08	1.4761	9.13289
30	7	40.96	6.30197e+07	1.21657	7.35774		30	11	71.68	9.22525e+07	1.67625	10.1673		19	2	51.2	1.16003e+08	1.09793	6.50583		27	35	92.16	1.81785e+08	1.88273	11.6307
22	6	51.2	9.83828e+07	1.25969	7.65594		20	5	40.96	1.07732e+08	1.11467	6.85262		26	3	30.72	8.3492e+07	1.07356	6.30493		24	69	194.56	2.56803e+08	2.36061	14.6122
17	4	81.92	1.42634e+08	1.33219	7.56628		29	6	51.2	7.12827e+07	1.24996	7.54518		18	1	30.72	1.14377e+08	1.0224	6.07407		26	56	1157.12	9.86027e+08	9.83751	60.9277
20	7	122.88	1.6668e+08	1.92191	11.268		21	3	51.2	1.01365e+08	1.13619	6.95411		23	4	51.2	1.05858e+08	1.22675	7.33917		19	54	1064.96	3.10561e+09	20.9369	138.542
30	5	40.96	6.15588e+07	1.18837	7.18717		25	1	10.24	6.86929e+07	1.00125	6.11235		28	6	61.44	9.63916e+07	1.3051	7.66633		27	54	1075.2	1.14418e+09	11.8501	73.2052
18	4	92.16	1.23108e+08	1.23087	7.09448		27	3	61.44	7.37218e+07	1.17947	7.19752		30	9	61.44	1.16722e+08	1.64588	9.69196		18	46	1228.8	4.13756e+09	27.0041	175.428
29	7	51.2	7.37437e+07	1.36497	8.22553		19	3	81.92	1.31647e+08	1.24382	7.79086		17	8	184.32	2.83026e+08	2.40973	14.2951		27	67	1075.2	2.10685e+09	21.8205	134.798
24	6	133.12	1.32569e+08	1.90332	11.759		25	6	204.8	1.18019e+08	1.7202	10.5014		22	3	51.2	1.04621e+08	1.16574	6.93208		18	55	1228.8	5.33011e+09	34.7873	225.991
19	9	122.88	2.21584e+08	2.37135	13.8465		27	6	215.04	1.08622e+08	1.73783	10.6048		25	4	81.92	1.04379e+08	1.30399	7.7335		25	62	1280	2.1634e+09	20.7907	128.636
26	8	40.96	7.81498e+07	1.25049	7.69444		23	4	71.68	9.6542e+07	1.23806	7.59905		17	6	133.12	2.17383e+08	1.85083	10.9796		27	46	1075.2	2.51085e+09	26.0047	160.646
16	3	163.84	1.68333e+08	1.45163	8.31749		17	1	40.96	1.29834e+08	1.0545	6.62617		26	8	102.4	1.30772e+08	1.6815	9.87532		18	18	1228.8	4.35756e+09	28.4399	184.755
30	2	20.48	5.3025e+07	1.02363	6.19082		23	5	81.92	1.03927e+08	1.33277	8.18033		16	3	92.16	1.57243e+08	1.27001	7.54324		27	43	1075.2	2.17e+09	22.4746	138.838
23	7	92.16	1.12082e+08	1.50984	9.31538		18	3	61.44	1.30303e+08	1.14037	7.2045		30	6	30.72	7.99743e+07	1.1277	6.6406		25	40	1280	2.38989e+09	22.9674	142.103
15	2	51.2	1.34631e+08	1.06466	6.21487		19	1	20.48	1.08063e+08	1.021	6.39521		29	6	61.44	9.94289e+07	1.37408	8.09362		26	68	1157.12	2.25694e+09	22.5173	139.459
29	2	30.72	5.68182e+07	1.05168	6.33762		22	5	40.96	9.85461e+07	1.18708	7.23518		27	6	61.44	1.0495e+08	1.37907	8.13732		15	44	1576.96	1.24677e+09	7.58517	45.807
29	6	40.96	6.36312e+07	1.17779	7.09756		16	3	133.12	1.85588e+08	1.38134	8.72189		17	1	133.12	1.32154e+08	1.12518	6.6748		22	10	1423.36	3.16984e+08	2.58582	16.3775
21	5	92.16	1.33576e+08	1.6293	9.69366		29	7	71.68	7.91755e+07	1.38836	8.38062		20	5	81.92	1.49886e+08	1.4989	8.87547		23	73	542.72	7.47254e+08	6.48956	40.5238
16	3	163.84	1.69884e+08	1.465	8.39409		18	2	61.44	1.26095e+08	1.10354	6.97183		28	7	102.4	1.21415e+08	1.64389	9.65649		29	84	266.24	1.84245e+09	20.7213	125.115
24	4	30.72	7.65827e+07	1.09951	6.79295		25	7	30.72	7.83247e+07	1.14164	6.96941		15	9	51.2	1.46349e+08	1.1163	6.66413		21	71	2119.68	2.38294e+09	18.2951	116.658
15	6	194.56	2.83132e+08	2.23899	13.07		24	4	40.96	7.99057e+07	1.09727	6.71031		26	5	71.68	1.09364e+08	1.40622	8.25864		20	50	532.48	2.66851e+09	19.0671	124.638
28	4	30.72	6.38743e+07	1.13338	6.82191		16	5	102.4	1.91332e+08	1.42409	8.99181		30	7	61.44	9.8967e+07	1.39551	8.21764		19	16	51.2	1.80917e+08	1.21967	8.07075
18	6	122.88	1.70872e+08	1.70843	9.84707		25	8	112.64	1.25147e+08	1.82411	11.1357		15	12	174.08	2.71958e+08	2.0744	12.3839		20	3	71.68	1.70359e+08	1.21725	7.95694
18	2	61.44	1.08566e+08	1.08547	6.25644		20	1	10.24	9.68826e+07	1.00242	6.16252		22	2	20.48	9.24593e+07	1.03023	6.12626		24	43	122.88	3.53269e+08	3.24735	20.1011
21	3	51.2	9.52069e+07	1.16129	6.9092		24	12	102.4	1.5053e+08	2.06709	12.6412		27	6	51.2	9.33966e+07	1.22726	7.24154		23	71	645.12	2.99441e+08	2.60051	16.2388
27	5	51.2	7.35705e+07	1.24377	7.52471		24	4	102.4	1.02741e+08	1.41084	8.62794		20	5	81.92	1.32862e+08	1.32865	7.86736		22	92	675.84	5.04749e+08	4.11752	26.0786
15	5	143.36	1.70651e+08	1.3495	7.87759		18	5	81.92	1.48706e+08	1.30143	8.22201		24	26	92.16	1.50451e+08	1.81534	10.8515		29	78	552.96	4.22955e+08	4.75682	28.7216
28	13	51.2	7.95354e+07	1.41127	8.49455		18	13	133.12	2.01655e+08	1.76481	11.1496		30	9	92.16	1.35147e+08	1.90569	11.2219		21	21	808.96	4.29947e+08	3.30094	21.0482
26	11	71.68	9.19986e+07	1.47208	9.05796		26	15	81.92	1.21706e+08	1.85893	11.3721		17	4	163.84	1.94999e+08	1.66025	9.84898		27	34	409.6	1.3945e+09	14.4427	89.221
29	5	71.68	7.05919e+07	1.30663	7.87397		29	5	40.96	6.72919e+07	1.17998	7.12276		22	6	102.4	1.40816e+08	1.56905	9.33035		29	75	409.6	1.76317e+09	19.8298	119.732
15	5	163.84	2.08036e+08	1.64514	9.60339		30	3	30.72	6.01629e+07	1.09317	6.63064		17	2	51.2	1.26651e+08	1.07833	6.39687		25	37	133.12	1.02787e+09	9.87801	61.1168
29	6	30.72	6.1021e+07	1.12947	6.80641		16	12	245.76	2.75695e+08	2.05201	12.9566		18	3	71.68	1.3363e+08	1.1945	7.09652		20	49	256	5.46948e+08	3.90807	25.5463
16	4	81.92	1.50844e+08	1.30081	7.4533		22	12	81.92	1.40596e+08	1.69361	10.3225		18	3	51.2	1.23515e+08	1.10409	6.55937		19	27	215.04	1.31436e+09	8.86091	58.6339
23	1	20.48	7.6388e+07	1.02901	6.34877		20	3	51.2	1.08485e+08	1.12246	6.90053		17	4	133.12	1.79034e+08	1.52433	9.04265		15	8	348.16	6.74684e+08	4.10468	24.7882
20	3	40.96	9.48244e+07	1.09338	6.41038		22	3	71.68	9.98328e+07	1.20258	7.32965		28	12	61.44	1.22981e+08	1.66511	9.78111		25	42	71.68	1.75119e+08	1.68294	10.4126
18	4	112.64	1.29477e+08	1.29454	7.4615		26	6	102.4	9.11525e+07	1.39226	8.51724		16	4	266.24	1.90789e+08	1.54095	9.15249		29	23	51.2	1.37874e+08	1.55062	9.36262
19	5	102.4	1.21433e+08	1.29955	7.58819		27	12	61.44	1.03084e+08	1.64924	10.0642		17	3	256	1.73412e+08	1.47646	8.75866		19	17	204.8	3.62928e+08	2.44672	16.1903
15	1	20.48	1.28764e+08	1.01825	5.94399		18	2	20.48	1.18138e+08	1.03391	6.53191		27	2	20.48	7.74602e+07	1.01785	6.0059		22	20	665.6	4.13241e+08	3.37104	21.3508
15	1	30.72	1.30258e+08	1.03007	6.01298		30	17	30.72	6.66074e+07	1.21027	7.34091		24	4	92.16	1.0557e+08	1.2738	7.61439		28	28	266.24	8.72602e+08	9.44844	57.7723
24	4	30.72	7.57032e+07	1.08689	6.71494		25	4	92.16	8.93159e+07	1.30184	7.94741		15	6	143.36	2.29692e+08	1.75201	10.4593		28	34	276.48	7.70605e+08	8.34403	51.0194
19	4	194.56	1.36984e+08	1.46597	8.55994		29	6	40.96	7.0142e+07	1.22995	7.42444		17	7	71.68	1.43752e+08	1.22393	7.26062		26	39	430.08	1.26254e+09	12.5963	78.0139
20	8	245.76	2.7729e+08	3.19731	18.7455		29	5	40.96	6.54423e+07	1.14754	6.92698		23	5	40.96	1.00082e+08	1.15981	6.93872		29	69	122.88	1.14993e+09	12.9328	78.0882
15	1	51.2	1.30133e+08	1.02908	6.0072		23	6	81.92	1.00988e+08	1.29508	7.94901		25	17	92.16	2.05462e+08	2.5668	15.2227		17	30	604.16	1.37227e+09	8.71731	55.1359
27	7	61.44	8.55793e+07	1.44679	8.75295		22	5	122.88	1.37356e+08	1.65457	10.0846		18	8	1075.2	6.2434e+08	5.58089	33.156		18	22	1095.68	1.3461e+09	8.78541	57.0731
16	3	112.64	1.50083e+08	1.29425	7.41574		26	3	61.44	7.61821e+07	1.1636	7.11841		17	45	1515.52	6.54554e+08	5.57299	33.0602		17	13	604.16	8.96916e+08	5.69765	36.0369
26	2	40.96	6.63178e+07	1.06116	6.5295		16	4	153.6	2.05825e+08	1.53196	9.67292		16	6	1505.28	7.245e+08	5.85162	34.7557		30	26	112.64	1.97448e+08	2.27894	13.7876
18	3	71.68	1.19891e+08	1.19871	6.90912		21	3	71.68	1.08489e+08	1.21605	7.4429		24	22	430.08	3.38709e+08	4.08685	24.4299		21	7	102.4	2.18532e+08	1.67779	10.6983
16	5	133.12	1.91246e+08	1.64921	9.4496		15	4	122.88	2.13819e+08	1.47886	9.17675		16	47	1505.28	1.06352e+09	8.58976	51.0189		20	1	40.96	1.4265e+08	1.01926	6.66273
25	12	92.16	1.58888e+08	2.41038	14.9505		28	7	71.68	9.09261e+07	1.53077	9.25166		25	27	450.56	2.78775e+08	3.48267	20.6545		26	10	71.68	1.51057e+08	1.50708	9.33399
18	2	194.56	1.25081e+08	1.2506	7.20821		18	3	102.4	1.3847e+08	1.21184	7.65605		29	39	122.88	1.47359e+09	20.3646	119.952		19	2	51.2	1.61967e+08	1.09192	7.22542
19	4	194.56	1.35966e+08	1.45508	8.49636		17	3	71.68	1.43548e+08	1.16588	7.32605		23	38	829.44	2.14471e+09	24.8543	148.694		18	5	102.4	2.10434e+08	1.37341	8.92217
16	5	163.84	2.48314e+08	2.14135	12.2694		18	1	51.2	1.2007e+08	1.05081	6.63872		23	77	829.44	3.32374e+09	38.5176	230.436		15	1	81.92	1.82836e+08	1.11235	6.71749
17	4	40.96	1.18637e+08	1.10805	6.29327		27	6	71.68	8.73722e+07	1.39786	8.53022		22	69	768	4.55794e+09	50.7871	302.005		23	5	81.92	1.49718e+08	1.30023	8.11923
25	4	40.96	7.37957e+07	1.1195	6.94378		26	3	40.96	7.15299e+07	1.09254	6.68371		16	25	1505.28	9.71644e+09	78.4774	466.116		20	4	61.44	1.70831e+08	1.22063	7.979
27	6	71.68	8.72435e+07	1.47493	8.92317		24	12	81.92	1.33054e+08	1.8271	11.1736		22	41	768	1.84552e+09	20.5638	122.282		29	12	81.92	1.83396e+08	2.06258	12.4539
19	2	61.44	1.01742e+08	1.08883	6.35776		29	1	20.48	5.85956e+07	1.02749	6.20227		25	37	1003.52	7.87335e+08	9.83601	58.3339		29	3	40.96	9.57755e+07	1.07715	6.50384
24	8	112.64	1.26235e+08	1.81238	11.1972		18	8	51.2	1.33494e+08	1.16829	7.38091		28	46	860.16	1.22917e+09	16.6423	97.7597		24	5	204.8	1.47577e+08	1.35657	8.39716
24	6	71.68	1.02596e+08	1.47299	9.10034		19	1	10.24	1.0585e+08	1.00009	6.26423		20	32	1925.12	1.17465e+09	11.7468	69.5564		23	6	184.32	1.65555e+08	1.43777	8.97813
22	3	112.64	9.3275e+07	1.19429	7.25846		30	14	122.88	1.29983e+08	2.36181	14.3256		28	73	860.16	1.41496e+09	19.1578	112.536		24	33	235.52	4.25405e+08	3.91044	24.2057
24	3	51.2	8.13824e+07	1.16842	7.21868		15	3	143.36	2.02168e+08	1.39827	8.67673		19	21	2242.56	1.10204e+09	10.4305	61.8062		23	68	624.64	3.53211e+08	3.06747	19.1547
20	1	30.72	9.12504e+07	1.05217	6.16876		28	9	92.16	1.04747e+08	1.76344	10.6579		26	41	1116.16	7.46238e+08	9.59528	56.3525		28	59	215.04	2.45581e+08	2.65913	16.2592
20	2	20.48	9.02445e+07	1.04057	6.10076		17	7	102.4	1.85932e+08	1.51012	9.48916		15	26	174.08	3.30326e+08	2.51962	15.0418		24	30	819.2	1.22672e+09	11.2764	69.801
15	3	153.6	1.99539e+08	1.57795	9.21116		16	2	92.16	1.5068e+08	1.12151	7.08134		23	51	307.2	9.67863e+08	11.2162	67.1022		17	79	1269.76	5.86326e+09	37.2463	235.578
25	1	20.48	6.64703e+07	1.00838	6.2545		25	2	20.48	7.06716e+07	1.03009	6.28842		21	48	614.4	1.0602e+09	11.2273	66.4103		28	59	931.84	3.51475e+09	38.0574	232.701
22	2	40.96	8.04453e+07	1.03002	6.26008		26	12	81.92	1.46969e+08	2.2448	13.7327		19	18	983.04	1.06425e+09	10.0727	59.6865		27	50	1157.12	3.50239e+09	36.2741	224.086
17	1	20.48	1.09346e+08	1.02128	5.80046		15	2	81.92	1.67752e+08	1.16024	7.19962		24	41	368.64	4.96668e+08	5.99279	35.8229		25	60	1054.72	3.94597e+09	37.9216	234.627
18	5	81.92	1.38794e+08	1.38771	7.99848		21	6	102.4	1.27825e+08	1.43279	8.76946		20	25	225.28	4.51836e+08	4.51848	26.7553		25	57	1054.72	4.34275e+09	41.7348	258.22
29	5	61.44	6.59505e+07	1.22072	7.35625		22	5	163.84	1.65005e+08	1.98763	12.1145		23	61	430.08	2.79343e+08	3.2372	19.3669		16	13	1505.28	9.4858e+09	59.1941	364.812
29	5	51.2	6.43694e+07	1.19145	7.1799		25	6	92.16	1.03074e+08	1.50238	9.17165		30	60	122.88	6.88027e+08	9.70174	57.1298		25	53	1054.72	3.23269e+09	31.0669	192.216
29	6	71.68	7.47273e+07	1.38317	8.33524		17	2	30.72	1.28234e+08	1.0415	6.54448		18	5	1720.32	2.13681e+08	1.91006	11.3477		17	56	1269.76	9.45426e+09	60.0581	379.86
16	5	112.64	1.70179e+08	1.46754	8.40867		24	5	92.16	1.01184e+08	1.38946	8.49722		30	58	153.6	8.22239e+08	11.5942	68.274		27	43	1157.12	1.73019e+09	17.9195	110.699
19	1	20.48	9.36146e+07	1.00185	5.84987		21	11	61.44	1.1233e+08	1.25911	7.7064		19	75	1054.72	2.15328e+09	20.3801	120.763		25	38	1054.72	1.3236e+09	12.7201	78.7012
23	3	61.44	8.30634e+07	1.11893	6.90358		25	5	40.96	8.07492e+07	1.17698	7.18514		19	6	1054.72	2.60658e+08	2.46704	14.6185		30	49	92.16	3.90813e+08	4.51075	27.2901
19	3	40.96	1.02365e+08	1.09549	6.39668		19	2	40.96	1.12499e+08	1.06291	6.65768		24	39	286.72	1.18896e+09	14.346	85.7555		23	6	194.56	1.78438e+08	1.54965	9.67673
24	5	81.92	9.88238e+07	1.41883	8.76576		17	4	143.36	1.86615e+08	1.51566	9.52399		23	62	215.04	4.35802e+08	5.05035	30.2143		15	16	276.48	1.21319e+09	7.38088	44.5733
18	4	61.44	1.15065e+08	1.15583	7.22844		30	9	92.16	1.0001e+08	1.81721	11.0223		16	8	399.36	6.00084e+08	4.84674	28.7872		22	48	409.6	7.83234e+08	6.38928	40.467
15	3	174.08	1.86088e+08	1.50947	9.16494		25	8	81.92	1.05269e+08	1.53436	9.36691		17	28	389.12	1.3968e+09	11.8926	70.5496		20	54	788.48	1.73133e+09	12.3707	80.865
26	8	92.16	1.23405e+08	1.9497	12.3578		22	2	71.68	8.83468e+07	1.06422	6.48635		18	27	174.08	3.73585e+08	3.33942	19.8395		20	41	788.48	1.12495e+09	8.03804	52.5431
15	7	143.36	2.06263e+08	1.67312	10.1586		23	5	81.92	1.10825e+08	1.42123	8.7233		28	43	256	1.29854e+09	17.5816	103.277		21	9	133.12	2.94995e+08	2.26484	14.4416
16	1	10.24	1.15962e+08	1.00294	6.17242		23	7	51.2	9.64885e+07	1.23738	7.59483		19	24	686.08	9.8428e+08	9.31589	55.2017		30	10	184.32	1.77522e+08	2.04895	12.3962
21	1	71.68	8.51956e+07	1.04686	6.64133		26	5	30.72	7.29036e+07	1.11353	6.81207		16	33	399.36	3.41343e+08	2.75695	16.3749		30	32	71.68	1.66598e+08	1.92287	11.6334
19	6	153.6	1.61987e+08	1.74795	10.9929		29	14	51.2	8.27506e+07	1.45105	8.75904		18	17	276.48	2.07667e+08	1.8563	11.0283		19	27	737.28	1.04382e+09	7.03703	46.565
18	5	133.12	1.63908e+08	1.64645	10.2968		25	10	122.88	1.45538e+08	2.12131	12.9501		28	38	143.36	9.48254e+08	12.8389	75.4177		25	27	286.72	8.03111e+08	7.71807	47.7529
23	7	235.52	1.74757e+08	2.42682	15.1724		23	3	51.2	8.77674e+07	1.12554	6.90838		25	60	460.8	1.91849e+09	23.9673	142.142		26	46	276.48	1.94784e+09	19.4334	120.359
19	1	10.24	9.33908e+07	1.00775	6.33777		23	6	71.68	1.06388e+08	1.36433	8.37407		26	23	296.96	3.68756e+08	4.74153	27.8467		29	51	552.96	1.30198e+09	14.6429	88.4137
29	6	81.92	7.42858e+07	1.28381	8.33751		18	6	163.84	2.18179e+08	1.90943	12.0632		22	73	348.16	2.7328e+08	3.04503	18.1072		19	3	143.36	1.92482e+08	1.29764	8.58669
18	2	40.96	1.0656e+08	1.0704	6.69418		28	1	10.24	6.03525e+07	1.01605	6.14082		28	33	102.4	2.45364e+08	3.32211	19.5146		19	4	143.36	2.09398e+08	1.41169	9.34133
19	7	143.36	1.81443e+08	1.9579	12.3132		27	21	71.68	1.19759e+08	1.91601	11.6922		24	30	102.4	2.30703e+08	2.78366	16.6398		26	72	204.8	2.04126e+08	2.03655	12.6132
18	5	327.68	1.48398e+08	1.49066	9.32249		22	6	81.92	1.23443e+08	1.48698	9.06306		20	29	204.8	3.51986e+08	3.51995	20.8427		29	69	102.4	5.16131e+08	5.80474	35.0489
19	5	204.8	1.65795e+08	1.78905	11.2513		20	11	235.52	8.22765e+08	9.12118	55.8832		22	69	409.6	8.31672e+08	9.26695	55.1057		29	16	112.64	3.32754e+08	3.74236	22.5963
23	3	40.96	7.94079e+07	1.10273	6.89421		24	7	102.4	1.22919e+08	1.81894	11.009		26	24	450.56	2.17297e+08	2.79404	16.4092		23	24	122.88	4.00356e+08	3.47691	21.7115
27	6	81.92	9.22026e+07	1.5123	9.62075		17	14	194.56	3.75893e+08	3.1578	19.8964		26	9	450.56	2.07502e+08	2.66811	15.6696		19	19	235.52	2.77907e+08	1.87354	12.3975
24	5	143.36	1.2018e+08	1.75332	10.9746		25	10	61.44	8.31809e+07	1.31942	7.94134		17	27	215.04	4.10697e+08	3.49674	20.7434		29	32	92.16	3.11472e+08	3.50301	21.1512
20	5	71.68	1.12596e+08	1.29175	8.18714		17	2	20.48	1.20118e+08	1.00909	6.35797		24	80	112.64	2.82763e+08	3.41181	20.3947		28	33	81.92	1.96027e+08	2.12256	12.9783
18	6	51.2	1.12201e+08	1.12707	7.04857		30	6	51.2	6.3866e+07	1.27754	7.71281		22	72	481.28	3.12532e+08	3.4824	20.708		18	12	112.64	3.55174e+08	2.31807	15.059
18	8	102.4	1.54896e+08	1.55593	9.73065		21	5	71.68	1.08861e+08	1.29735	7.92535		18	40	317.44	5.83083e+08	5.2121	30.965		20	24	184.32	3.24917e+08	2.3216	15.1758
25	4	51.2	7.77432e+07	1.18159	7.44384		15	8	163.84	2.48356e+08	1.70191	10.8217		27	47	327.68	5.18806e+08	6.81727	40.2258		21	10	174.08	3.0616e+08	2.35056	14.9882
22	5	122.88	1.14946e+08	1.50653	9.48019		23	2	20.48	7.35159e+07	1.0193	6.1746		17	36	296.96	6.17553e+08	5.25795	31.1913		15	14	593.92	5.98354e+08	3.64029	21.9838
25	7	92.16	1.03034e+08	1.56598	9.86542		26	6	71.68	8.17018e+07	1.36953	8.29821		25	37	542.72	4.27615e+08	5.34211	31.6821		16	16	358.4	4.70095e+08	2.93352	18.0793
17	3	153.6	1.471e+08	1.36006	8.5435		20	3	30.72	9.78134e+07	1.08436	6.64361		20	8	112.64	1.79786e+08	1.79791	10.646		26	50	163.84	4.23389e+08	4.22412	26.1617
20	2	30.72	8.97926e+07	1.03014	6.52902		21	10	92.16	1.35657e+08	1.6167	9.87622		15	27	286.72	6.46607e+08	4.9321	29.4439		21	5	204.8	2.61286e+08	2.00604	12.7914
26	11	40.96	7.5231e+07	1.1886	7.53365		27	3	30.72	6.12142e+07	1.07712	6.55005		26	34	276.48	6.58389e+08	8.46569	49.7185		21	5	204.8	2.51881e+08	1.93383	12.331
18	5	102.4	1.37784e+08	1.38404	8.65568		19	2	40.96	1.028e+08	1.04751	6.45374		16	49	256	1.79759e+09	14.5187	86.2336		28	69	245.76	1.85746e+09	20.1124	122.977
26	7	71.68	9.67746e+07	1.52897	9.69102		24	6	81.92	9.84333e+07	1.4566	8.81601		16	1	20.48	1.24244e+08	1.00349	5.96024		25	47	512	2.11036e+09	20.281	125.482
26	6	92.16	9.97477e+07	1.57594	9.98875		19	4	92.16	1.34899e+08	1.37459	8.46893		29	6	61.44	9.80344e+07	1.35481	7.98011		25	46	512	1.76745e+09	16.9856	105.093
16	3	112.64	1.40474e+08	1.21495	7.47718		24	6	30.72	7.74178e+07	1.14562	6.93379		17	1	40.96	1.21041e+08	1.03056	6.11353		16	7	522.24	3.24167e+09	20.2289	124.671
18	2	51.2	1.0847e+08	1.08958	6.81414		17	5	163.84	2.28985e+08	1.92365	12.1204		15	3	81.92	1.58379e+08	1.20806	7.21194		24	39	501.76	1.42922e+09	13.1378	81.3233
28	5	51.2	7.05e+07	1.18596	7.63832		16	3	133.12	1.76713e+08	1.34316	8.47916		29	5	40.96	8.27351e+07	1.14338	6.73473		18	16	20.48	1.63198e+08	1.06512	6.9194
16	1	71.68	1.2473e+08	1.07878	6.63915		22	1	20.48	7.9225e+07	1.0176	6.20163		25	5	51.2	1.02536e+08	1.28096	7.59692		15	8	368.64	5.06621e+08	3.08221	18.6135
30	7	61.44	7.50597e+07	1.34175	8.72118		20	1	30.72	9.29184e+07	1.03009	6.31113		16	2	61.44	1.31823e+08	1.0647	6.32381		19	24	266.24	5.06498e+08	3.41462	22.595
18	7	143.36	1.87323e+08	1.88166	11.7677		20	4	61.44	1.0775e+08	1.19451	7.3185		19	2	61.44	1.14053e+08	1.07947	6.39646		22	8	112.64	2.59837e+08	2.11963	13.4249
25	3	51.2	7.44156e+07	1.13102	7.12523		18	4	102.4	1.50406e+08	1.39146	8.6902		25	6	71.68	1.10962e+08	1.38623	8.22122		29	81	92.16	3.40368e+08	3.828	23.1134
22	78	348.16	5.178e+09	67.8653	427.058		19	3	112.64	1.18365e+08	1.20611	7.43092		25	6	71.68	1.07604e+08	1.34428	7.97245		15	17	256	8.84399e+08	5.38055	32.4932
20	57	389.12	3.70306e+08	4.2483	26.9258		17	4	92.16	1.70151e+08	1.4294	9.00623		19	6	143.36	2.07283e+08	1.96187	11.6251		25	14	102.4	2.53887e+08	2.43991	15.0961
20	2	20.48	9.02174e+07	1.03501	6.55991		16	6	174.08	2.38786e+08	1.81496	11.4575		24	2	51.2	8.76703e+07	1.05783	6.32335		29	35	92.16	2.46619e+08	2.77364	16.7472
18	1	194.56	1.03298e+08	1.03763	6.48927		24	10	51.2	9.14719e+07	1.35359	8.19253		19	10	112.64	1.90629e+08	1.80425	10.6911		19	7	215.04	2.44053e+08	1.64532	10.8873
18	4	194.56	1.32347e+08	1.32943	8.31414		26	6	51.2	7.50022e+07	1.25723	7.61775		15	7	143.36	2.69599e+08	2.05641	12.2765		22	9	71.68	1.88566e+08	1.53824	9.74256
19	4	92.16	1.23024e+08	1.32752	8.34875		15	3	81.92	1.76431e+08	1.20903	7.68767		21	1	20.48	9.6271e+07	1.01949	6.03035		20	7	184.32	4.83656e+08	3.45583	22.5901
20	12	122.88	2.01612e+08	2.31298	14.6597		16	1	10.24	1.31944e+08	1.00288	6.33101		15	3	81.92	1.50065e+08	1.14464	6.83337		29	13	61.44	1.32526e+08	1.49047	8.99946
23	18	143.36	2.2517e+08	3.1269	19.5493		18	2	40.96	1.15349e+08	1.06713	6.66466		21	1	51.2	9.97758e+07	1.05661	6.24989		19	30	286.72	2.69985e+09	18.2014	120.441
21	7	122.88	1.52634e+08	1.87552	11.8984		18	2	81.92	1.21389e+08	1.12301	7.01361		19	3	51.2	1.17279e+08	1.11001	6.57739		29	50	215.04	1.30774e+09	14.7076	88.8046
16	7	153.6	2.37259e+08	2.05204	12.6289		18	5	133.12	1.89271e+08	1.75101	10.9357		17	2	61.44	1.2762e+08	1.08658	6.44583		24	4	71.68	1.3653e+08	1.25502	7.76858
28	10	184.32	1.41368e+08	2.37812	15.3165		29	8	102.4	1.04049e+08	2.00928	12.1541		27	2	10.24	7.89678e+07	1.03766	6.1228		22	4	81.92	1.54071e+08	1.25684	7.96032
25	9	122.88	1.28357e+08	1.95085	12.2901		26	1	10.24	6.0049e+07	1.00658	6.099		15	2	163.84	1.58888e+08	1.21195	7.23515		24	4	71.68	1.39004e+08	1.27776	7.90937
22	8	81.92	1.34069e+08	1.75717	11.0574		20	2	40.96	9.56561e+07	1.06044	6.49708		28	6	92.16	1.04791e+08	1.41882	8.33437		25	2	30.72	1.11377e+08	1.07036	6.62248
22	3	30.72	8.09125e+07	1.06048	6.67329		23	13	81.92	1.16897e+08	1.62079	9.81822		28	4	30.72	8.23765e+07	1.11534	6.55167		24	21	225.28	4.59909e+08	4.22762	26.169
18	4	71.68	1.25896e+08	1.26463	7.90886		25	8	71.68	9.60884e+07	1.52416	9.17363		17	2	71.68	1.30648e+08	1.11236	6.59874		29	11	256	1.33204e+08	1.4981	9.04549
23	2	40.96	7.88425e+07	1.09487	6.84512		20	22	61.44	1.03734e+08	1.15	7.04576		30	1	20.48	7.21096e+07	1.0168	5.98757		21	54	245.76	4.76965e+08	3.66193	23.3501
27	7	92.16	9.94556e+07	1.63126	10.3776		30	4	51.2	5.97634e+07	1.19547	7.21736		22	9	81.92	1.56827e+08	1.74745	10.3912		29	54	256	3.64791e+08	4.10268	24.7719
15	1	61.44	1.34286e+08	1.08927	6.61367		24	7	51.2	8.32796e+07	1.23236	7.45879		25	3	40.96	9.04913e+07	1.13049	6.70452		19	15	92.16	2.63701e+08	1.77777	11.7638
26	6	102.4	9.88732e+07	1.56212	9.90118		21	5	81.92	1.12477e+08	1.34045	8.18863		15	3	133.12	1.63686e+08	1.24854	7.45359		28	7	81.92	1.38335e+08	1.49787	9.15873
21	3	102.4	9.89359e+07	1.2157	7.71245		26	10	81.92	1.06615e+08	1.78714	10.8286		28	5	40.96	8.37532e+07	1.13398	6.66116		28	6	71.68	1.23552e+08	1.33781	8.18
27	47	256	6.5501e+08	10.7434	68.3461		17	1	40.96	1.22487e+08	1.02899	6.48336		21	2	40.96	1.01907e+08	1.07918	6.38339		19	4	92.16	1.7893e+08	1.28889	7.9588
27	19	256	4.52832e+08	7.42729	47.2501		18	2	102.4	1.1479e+08	1.06197	6.63238		26	1	10.24	7.82e+07	1.00551	5.9053		16	4	133.12	2.44644e+08	1.5217	9.18393
21	5	92.16	1.19082e+08	1.46324	9.28288		23	7	112.64	1.32686e+08	1.8397	11.1443		27	7	133.12	1.53328e+08	2.01478	11.8884		17	2	92.16	1.8115e+08	1.20044	7.33115
26	23	92.16	1.41748e+08	2.23951	14.1947		23	2	61.44	7.76775e+07	1.07701	6.52414		17	1	40.96	1.21152e+08	1.03151	6.11913		30	4	40.96	9.88534e+07	1.13357	6.70625
29	12	92.16	1.30293e+08	2.25173	14.6236		21	3	71.68	9.92007e+07	1.18223	7.22209		23	3	174.08	1.04195e+08	1.20748	7.22388		16	2	81.92	1.94528e+08	1.20998	7.30257
24	4	71.68	8.28151e+07	1.2082	7.56251		20	1	20.48	9.25067e+07	1.02553	6.28317		23	4	174.08	1.04772e+08	1.21417	7.26389		30	6	51.2	1.10158e+08	1.26321	7.47318
25	3	61.44	7.34523e+07	1.11638	7.03299		27	6	51.2	7.19549e+07	1.26612	7.69932		26	6	61.44	1.01691e+08	1.30756	7.67923		23	3	40.96	1.29934e+08	1.14366	6.87898
23	1	20.48	7.5011e+07	1.04167	6.51247		28	4	51.2	6.35986e+07	1.17477	7.1158		17	3	92.16	1.5107e+08	1.28624	7.63025		23	16	92.16	2.31439e+08	2.03709	12.2529
22	4	51.2	9.55324e+07	1.25209	7.87907		26	2	10.24	6.00094e+07	1.00591	6.09498		27	1	10.24	7.72861e+07	1.01556	5.99241		22	2	30.72	1.25273e+08	1.04734	6.33388
17	4	112.64	1.52509e+08	1.41007	8.85768		27	3	133.12	6.70069e+07	1.17905	7.16987		16	5	102.4	1.72206e+08	1.39086	8.26104		24	5	61.44	1.34549e+08	1.24125	7.42695
23	4	51.2	8.5687e+07	1.18992	7.43936		28	5	122.88	6.41702e+07	1.18532	7.17975		21	4	51.2	1.11343e+08	1.1791	6.97444		27	13	122.88	2.63805e+08	2.74812	16.3495
19	6	112.64	1.63102e+08	1.75999	11.0686		27	3	133.12	6.54929e+07	1.15241	7.00787		28	5	61.44	9.16248e+07	1.24056	7.28722		25	2	30.72	1.08751e+08	1.04535	6.25554
23	3	71.68	8.07517e+07	1.12139	7.01087		25	11	92.16	1.11412e+08	1.76721	10.6365		16	4	92.16	1.58435e+08	1.27964	7.60044		24	2	20.48	1.12193e+08	1.03501	6.19293
27	6	61.44	8.20939e+07	1.34649	8.56597		15	2	61.44	1.61858e+08	1.10917	7.05269		27	3	30.72	8.02145e+07	1.05404	6.21946		21	1	20.48	1.26996e+08	1.01768	6.14015
28	7	81.92	8.83613e+07	1.48643	9.57351		19	4	133.12	1.5245e+08	1.55344	9.57078		30	6	122.88	1.0835e+08	1.52783	8.99679		23	5	40.96	1.3133e+08	1.15595	6.95289
23	2	51.2	7.96207e+07	1.10568	6.91268		29	6	40.96	6.25928e+07	1.20872	7.31151		24	9	92.16	1.4448e+08	1.74329	10.4208		30	5	51.2	1.03499e+08	1.18684	7.02139
16	2	51.2	1.23063e+08	1.06436	6.55041		24	8	81.92	1.19066e+08	1.76192	10.664		21	2	204.8	1.12726e+08	1.19375	7.0611		29	5	40.96	1.07415e+08	1.19327	7.10577
17	3	92.16	1.31294e+08	1.21392	7.62551		24	5	102.4	1.06501e+08	1.57598	9.53858		22	1	10.24	9.00967e+07	1.00391	5.96972		19	6	81.92	1.88191e+08	1.3556	8.37071
25	4	61.44	7.79077e+07	1.18409	7.45959		17	4	61.44	1.41334e+08	1.18732	7.48091		27	3	20.48	7.89747e+07	1.03775	6.12333		23	2	30.72	1.16488e+08	1.02531	6.16709
29	5	30.72	6.48738e+07	1.12115	7.28115		28	6	112.64	8.81204e+07	1.62772	9.85944		18	4	92.16	1.4861e+08	1.3284	7.89202		20	2	30.72	1.38656e+08	1.05516	6.41927
24	2	40.96	7.50668e+07	1.09516	6.85495		21	5	92.16	1.25473e+08	1.49533	9.13482		30	7	92.16	1.20799e+08	1.70337	10.0305		21	2	40.96	1.3205e+08	1.05818	6.38448
26	3	30.72	6.73258e+07	1.0637	6.74202		29	5	61.44	6.3442e+07	1.22512	7.41071		21	2	30.72	9.78541e+07	1.03626	6.12952		15	5	133.12	2.74467e+08	1.57222	9.54302
19	6	122.88	1.61677e+08	1.74461	10.9719		15	1	20.48	1.46358e+08	1.00295	6.37727		30	7	71.68	1.17258e+08	1.55219	9.4227		26	3	51.2	1.09807e+08	1.09881	6.55626
26	9	153.6	2.04223e+08	3.22657	20.4509		16	2	71.68	1.45744e+08	1.10777	6.99316		27	11	81.92	1.72959e+08	2.04862	12.5222		26	2	20.48	1.01266e+08	1.01335	6.04629
15	6	276.48	4.99696e+08	4.05331	24.6102		26	8	102.4	1.11696e+08	1.87232	11.3447		16	1	10.24	1.58037e+08	1.00009	6.23363		28	2	10.24	9.4678e+07	1.02129	6.08111
28	5	51.2	7.18076e+07	1.20796	7.78		28	8	71.68	8.394e+07	1.5505	9.39172		22	12	92.16	2.21197e+08	2.06916	12.775		27	7	81.92	1.41172e+08	1.47062	8.74921
24	6	143.36	1.34529e+08	1.96265	12.2849		18	6	174.08	1.66451e+08	1.5399	9.61725		23	3	51.2	1.18651e+08	1.16538	7.22143		19	2	10.24	1.40696e+08	1.01348	6.25816
29	3	40.96	6.08768e+07	1.05207	6.83254		22	6	61.44	9.96796e+07	1.28033	7.80279		30	3	20.48	7.79212e+07	1.03148	6.26167		21	8	153.6	2.85433e+08	2.28731	13.8004
29	5	51.2	7.0885e+07	1.22503	7.95582		20	5	174.08	1.62676e+08	1.80343	11.0492		29	12	61.44	1.14029e+08	1.45977	8.90147		25	4	51.2	1.20364e+08	1.15697	6.92349
17	3	92.16	1.3192e+08	1.21971	7.66185		25	8	81.92	9.1187e+07	1.44641	8.70569		17	4	102.4	2.00459e+08	1.36971	8.4081		21	2	30.72	1.2953e+08	1.03799	6.26266
25	6	71.68	9.20363e+07	1.39883	8.81239		26	2	30.72	6.21639e+07	1.04203	6.31381		24	2	20.48	1.005e+08	1.04009	6.42476		23	4	51.2	1.30393e+08	1.1477	6.90325
19	6	143.36	1.77851e+08	1.91914	12.0695		17	3	102.4	1.48973e+08	1.25149	7.88526		17	6	81.92	2.02563e+08	1.38409	8.49637		17	2	71.68	1.68184e+08	1.11452	6.80642
21	5	286.72	1.19592e+08	1.46952	9.3227		25	7	102.4	1.12366e+08	1.78236	10.7277		16	4	184.32	2.65092e+08	1.67755	10.4563		27	7	61.44	1.32049e+08	1.37559	8.18383
22	5	133.12	1.32503e+08	1.73664	10.9282		23	2	61.44	7.79242e+07	1.08043	6.54486		18	3	51.2	1.52716e+08	1.11425	6.77666		16	3	194.56	2.30363e+08	1.43287	8.64781
30	11	92.16	1.08365e+08	1.93711	12.5909		29	6	51.2	6.63257e+07	1.2808	7.74754		28	5	30.72	9.27565e+07	1.14497	6.95891		17	3	174.08	2.17292e+08	1.43995	8.79382
26	3	30.72	6.71597e+07	1.06108	6.72539		24	3	20.48	7.08515e+07	1.04845	6.34569		15	1	40.96	1.73179e+08	1.02271	6.32001		22	1	40.96	1.24779e+08	1.04321	6.30892
19	5	81.92	1.23236e+08	1.3298	8.36315		19	14	348.16	3.68492e+08	3.75485	23.1338		22	4	30.72	1.10694e+08	1.03547	6.39298		26	22	40.96	1.19337e+08	1.19418	7.12528
22	3	20.48	8.10761e+07	1.06262	6.68678		21	11	348.16	9.73561e+08	11.6024	70.8779		17	3	61.44	1.66717e+08	1.13916	6.99283		25	3	61.44	1.20195e+08	1.15535	6.91379
18	3	81.92	1.17252e+08	1.1778	7.36586		16	10	256	9.52199e+08	7.23748	45.6889		26	3	40.96	9.75886e+07	1.1037	6.7871		27	10	102.4	1.89401e+08	1.97304	11.7383
30	11	61.44	9.31957e+07	1.66595	10.8284		26	17	71.68	1.109e+08	1.85898	11.2638		24	4	40.96	1.11002e+08	1.14878	7.09613		30	3	40.96	9.60947e+07	1.10194	6.5191
19	5	122.88	1.46096e+08	1.57649	9.91453		29	3	30.72	5.68002e+07	1.09686	6.63487		19	4	51.2	1.51028e+08	1.18432	7.20428		29	9	51.2	1.26618e+08	1.4066	8.37611
19	1	30.72	9.57063e+07	1.03274	6.49491		16	4	102.4	1.80049e+08	1.36852	8.63921		15	1	20.48	1.71682e+08	1.01387	6.26537		19	5	81.92	1.83958e+08	1.32511	8.18245
21	5	71.68	1.06078e+08	1.30346	8.26921		23	7	102.4	1.34468e+08	1.86441	11.294		17	4	51.2	1.5949e+08	1.08978	6.6897		16	2	184.32	1.93197e+08	1.20169	7.25258
22	13	92.16	1.26082e+08	1.65249	10.3987		26	6	71.68	8.25817e+07	1.38428	8.38759		19	10	122.88	2.76946e+08	2.17174	13.2108		28	4	40.96	1.03367e+08	1.11503	6.63923
22	3	92.16	9.90237e+07	1.29785	8.16702		24	6	40.96	7.59535e+07	1.12395	6.80264		26	7	71.68	1.33222e+08	1.5067	9.26532		17	5	163.84	2.58614e+08	1.71378	10.4661
25	4	40.96	7.54928e+07	1.14739	7.22837		16	7	143.36	2.46746e+08	1.87547	11.8395		24	8	51.2	1.2435e+08	1.28692	7.94946		24	7	81.92	1.5307e+08	1.41211	8.4493
15	3	112.64	1.74606e+08	1.41632	8.59941		29	6	71.68	7.12099e+07	1.37512	8.31807		25	4	30.72	1.02703e+08	1.10918	6.85473		22	3	143.36	1.45559e+08	1.21695	7.35958
18	6	81.92	1.32515e+08	1.33111	8.32467		17	2	30.72	1.22614e+08	1.03005	6.49006		25	5	71.68	1.31689e+08	1.42222	8.78938		18	7	163.84	3.56292e+08	2.45946	15.2526
26	3	40.96	6.88698e+07	1.08809	6.89663		19	4	92.16	1.29405e+08	1.3186	8.12398		15	3	122.88	2.30741e+08	1.36264	8.42068		23	2	51.2	1.19035e+08	1.04773	6.30196
21	9	102.4	1.6779e+08	2.06176	13.0799		27	8	102.4	1.01033e+08	1.77777	10.8107		22	3	51.2	1.23396e+08	1.1543	7.1266		29	4	81.92	1.083e+08	1.2031	7.1643
16	4	112.64	1.53538e+08	1.32795	8.17256		23	4	40.96	8.24077e+07	1.14259	6.92142		21	7	92.16	1.9026e+08	1.6854	10.3423		28	14	71.68	1.5664e+08	1.68968	10.0609
15	4	266.24	2.30604e+08	1.87056	11.3574		24	2	20.48	6.99327e+07	1.03485	6.2634		28	6	61.44	1.07871e+08	1.33154	8.09282		27	7	81.92	1.40106e+08	1.45952	8.68318
25	3	30.72	7.11718e+07	1.08172	6.81464		25	8	102.4	1.16359e+08	1.84568	11.1089		30	3	30.72	7.97681e+07	1.05593	6.41009		20	5	61.44	1.66462e+08	1.26675	7.70656
30	6	71.68	7.89324e+07	1.41098	9.17115		24	5	81.92	9.43376e+07	1.39599	8.44919		24	7	102.4	1.63639e+08	1.69353	10.4611		25	8	133.12	2.41447e+08	2.32087	13.8884
20	1	20.48	8.86349e+07	1.01686	6.44484		28	7	102.4	9.50762e+07	1.75621	10.6377		28	13	81.92	1.53258e+08	1.89179	11.4979		18	1	10.24	1.44985e+08	1.00082	6.2067
18	5	71.68	1.26358e+08	1.26927	7.93788		17	1	51.2	1.22607e+08	1.03	6.4897		22	1	20.48	1.08824e+08	1.01798	6.285		15	3	225.28	2.44528e+08	1.40072	8.50207
30	8	71.68	8.79141e+07	1.57153	10.2147		28	3	30.72	5.69323e+07	1.05163	6.36993		25	6	92.16	1.43279e+08	1.54739	9.56293		24	5	81.92	1.41612e+08	1.3064	7.8168
26	8	81.92	9.2003e+07	1.45358	9.2132		24	4	40.96	7.674e+07	1.13559	6.87309		21	4	81.92	1.47275e+08	1.30462	8.00565		24	5	71.68	1.43292e+08	1.3219	7.90954
20	6	112.64	1.54516e+08	1.77268	11.2352		20	1	20.48	9.11488e+07	1.01048	6.19094		15	6	184.32	3.33072e+08	1.96696	12.1551		20	9	112.64	2.59433e+08	1.97425	12.0108
16	5	153.6	2.0076e+08	1.73637	10.6861		16	4	71.68	1.61532e+08	1.22778	7.75074		20	5	81.92	1.63612e+08	1.37073	8.32197		16	2	61.44	1.79699e+08	1.11774	6.74587
27	6	71.68	8.29653e+07	1.36079	8.6569		25	6	40.96	7.39378e+07	1.1728	7.0589		20	1	40.96	1.22789e+08	1.02871	6.24553		23	5	81.92	1.51792e+08	1.33605	8.03616
19	1	10.24	9.28113e+07	1.0015	6.29845		27	4	40.96	6.32156e+07	1.11234	6.7642		19	5	102.4	1.77608e+08	1.39275	8.47216		27	6	92.16	1.33418e+08	1.38984	8.26864
25	5	71.68	9.12297e+07	1.38657	8.73516		19	6	81.92	1.29468e+08	1.31925	8.12793		24	7	81.92	1.4022e+08	1.45116	8.96398		23	1	20.48	1.16106e+08	1.02195	6.14691
20	2	61.44	9.55801e+07	1.09653	6.94984		23	4	61.44	9.03435e+07	1.25262	7.58795		21	5	92.16	1.60589e+08	1.42256	8.72939		25	6	71.68	1.41277e+08	1.358	8.12645
21	4	30.72	8.82049e+07	1.08384	6.87592		23	4	92.16	9.44725e+07	1.30987	7.93475		19	2	30.72	1.33688e+08	1.04835	6.37711		27	2	40.96	9.94529e+07	1.03603	6.16366
23	1	10.24	7.30632e+07	1.01462	6.34336		18	4	81.92	1.36963e+08	1.26709	7.91348		23	5	71.68	1.38213e+08	1.35751	8.41202		15	1	20.48	1.75853e+08	1.00733	6.11429
25	5	61.44	8.16555e+07	1.24105	7.81843		20	4	71.68	1.12796e+08	1.25046	7.66125		25	5	102.4	1.30658e+08	1.41109	8.72056		21	4	51.2	1.41087e+08	1.1306	6.82141
25	7	112.64	1.30722e+08	1.9868	12.5165		30	1	10.24	5.00001e+07	1.00017	6.03829		21	4	61.44	1.35748e+08	1.20251	7.37907		29	3	20.48	9.52134e+07	1.05773	6.29862
16	3	81.92	1.36376e+08	1.17951	7.25905		28	14	61.44	8.97775e+07	1.65833	10.0449		16	3	81.92	2.00481e+08	1.26868	7.90778		16	4	184.32	3.05174e+08	1.8982	11.4562
25	5	122.88	1.09009e+08	1.65679	10.4375		22	15	71.68	1.12398e+08	1.44369	8.79837		18	5	133.12	2.25824e+08	1.64767	10.0208		24	8	40.96	1.19479e+08	1.10222	6.5951
16	2	30.72	1.1948e+08	1.03338	6.35969		29	9	133.12	1.03316e+08	1.99512	12.0684		25	5	51.2	1.11385e+08	1.20294	7.43421		17	2	30.72	1.58441e+08	1.04995	6.41212
21	4	71.68	1.01016e+08	1.24126	7.87461		29	5	51.2	6.18774e+07	1.19491	7.22794		18	5	102.4	2.04353e+08	1.491	9.06802		20	4	92.16	1.76695e+08	1.34462	8.1803
26	4	40.96	7.31891e+07	1.15634	7.32917		25	7	92.16	8.96483e+07	1.422	8.55879		17	1	51.2	1.59069e+08	1.0869	6.67203		18	1	30.72	1.48894e+08	1.02781	6.37406
16	5	133.12	1.82805e+08	1.58107	9.73036		21	3	51.2	9.22441e+07	1.09932	6.71563		22	3	51.2	1.1936e+08	1.11654	6.89347		20	2	40.96	1.34893e+08	1.02652	6.24503
16	4	133.12	1.90591e+08	1.64841	10.1448		28	2	20.48	5.52799e+07	1.02111	6.18505		27	5	153.6	1.03947e+08	1.2312	7.52569		16	2	102.4	1.9709e+08	1.22591	7.39873
26	6	51.2	7.71282e+07	1.21857	7.72363		21	5	102.4	1.18494e+08	1.41216	8.62671		26	4	71.68	1.10668e+08	1.25162	7.69673		26	5	51.2	1.19957e+08	1.20038	7.16226
15	6	143.36	2.35983e+08	1.91419	11.6223		21	2	51.2	9.00852e+07	1.07359	6.55846		26	9	122.88	1.9621e+08	2.21907	13.646		22	9	92.16	1.76006e+08	1.4715	8.89901
18	4	102.4	1.38234e+08	1.38857	8.68398		18	2	61.44	1.21023e+08	1.11963	6.99251		17	3	81.92	1.79585e+08	1.22708	7.53256		21	1	20.48	1.25857e+08	1.00856	6.08508
19	1	20.48	9.33567e+07	1.00739	6.33546		18	1	30.72	1.10614e+08	1.02332	6.39105		23	6	102.4	1.65949e+08	1.62993	10.1001		26	4	61.44	1.24534e+08	1.24618	7.43554
28	2	30.72	6.19293e+07	1.04179	6.70973		23	5	122.88	1.15736e+08	1.60469	9.72067		28	7	71.68	1.06248e+08	1.31151	7.97108		24	7	30.72	1.17663e+08	1.08547	6.49487
15	23	317.44	8.85216e+08	7.18049	43.5973		22	6	112.64	1.1786e+08	1.51385	9.22594		19	3	92.16	1.54784e+08	1.21377	7.38341		28	7	10.24	9.73115e+07	1.0497	6.25025
25	23	122.88	3.04439e+08	4.62707	29.1497		30	14	51.2	7.38865e+07	1.47798	8.92294		17	8	102.4	2.34403e+08	1.60165	9.83188		16	1	30.72	1.63533e+08	1.01719	6.13903
19	13	143.36	1.74383e+08	1.88173	11.8342		28	5	40.96	6.15372e+07	1.13669	6.88516		25	2	30.72	9.57087e+07	1.03364	6.38792		17	3	102.4	1.96418e+08	1.30162	7.94905
19	6	143.36	1.75054e+08	1.88896	11.8797		28	1	10.24	5.41381e+07	1.00001	6.0573		15	1	10.24	1.69796e+08	1.00273	6.19655		29	5	51.2	1.08436e+08	1.20462	7.17331
16	4	174.08	1.90225e+08	1.64525	10.1253		28	7	40.96	6.58152e+07	1.21571	7.3638		18	5	71.68	1.77359e+08	1.29405	7.87019		20	5	81.92	1.71895e+08	1.30809	7.95807
18	1	40.96	1.03114e+08	1.03578	6.47766		29	2	30.72	5.48578e+07	1.05935	6.40798		18	3	81.92	1.61249e+08	1.17651	7.1553		21	3	112.64	1.62024e+08	1.29838	7.83371
29	6	81.92	8.3229e+07	1.43836	9.34125		16	4	92.16	1.75795e+08	1.33618	8.43508		19	4	112.64	1.88009e+08	1.47432	8.96831		30	5	71.68	1.14317e+08	1.31089	7.75528
15	4	92.16	1.5015e+08	1.21795	7.39494		28	6	71.68	7.04145e+07	1.30067	7.8784		21	5	81.92	1.54328e+08	1.3671	8.38907		29	6	40.96	1.10746e+08	1.23028	7.32612
25	11	71.68	1.18115e+08	1.79519	11.3094		27	2	30.72	5.91086e+07	1.04007	6.32474		26	8	122.88	1.64973e+08	1.86579	11.4735		20	2	30.72	1.38122e+08	1.05109	6.39451
27	4	40.96	7.05762e+07	1.15758	7.36418		26	8	61.44	8.23527e+07	1.38044	8.36432		18	1	30.72	1.38239e+08	1.00862	6.13427		17	4	112.64	2.18779e+08	1.4498	8.85401
23	2	20.48	7.33248e+07	1.01825	6.36607		20	2	40.96	9.43128e+07	1.04555	6.40584		21	6	71.68	1.58502e+08	1.40407	8.61595		25	5	81.92	1.37779e+08	1.32438	7.92527
29	5	51.2	7.20823e+07	1.24573	8.0902		22	7	61.44	9.67282e+07	1.24242	7.57176		21	4	40.96	1.26002e+08	1.11618	6.84932		28	5	51.2	1.14253e+08	1.23244	7.33837
16	2	122.88	1.39579e+08	1.20721	7.42951		22	3	51.2	9.24489e+07	1.18746	7.23678		25	6	81.92	1.32249e+08	1.42827	8.82675		27	5	112.64	1.22133e+08	1.27229	7.56927
17	3	184.32	1.39589e+08	1.29062	8.10731		28	6	30.72	6.33954e+07	1.17101	7.09306		29	3	40.96	8.46973e+07	1.08428	6.61177		21	7	122.88	2.26194e+08	1.8126	10.9362
17	3	40.96	1.14913e+08	1.06246	6.67409		17	7	204.8	3.46813e+08	2.91351	18.3571		28	3	51.2	9.02225e+07	1.11369	6.7688		20	5	133.12	2.10981e+08	1.60554	9.76764
30	9	40.96	6.75739e+07	1.20794	7.8514		25	9	122.88	1.20664e+08	1.91397	11.5199		15	3	92.16	2.08483e+08	1.2312	7.6084		26	1	20.48	1.01176e+08	1.01245	6.04094
16	3	102.4	1.52704e+08	1.32073	8.12815		20	4	133.12	1.21645e+08	1.34855	8.26226		25	10	112.64	2.03227e+08	2.19483	13.5641		30	6	112.64	1.20297e+08	1.37946	8.16096
20	4	40.96	9.53145e+07	1.09349	6.93053		16	3	112.64	1.64131e+08	1.24753	7.87544		20	7	92.16	1.94988e+08	1.63359	9.91787		15	2	133.12	2.16396e+08	1.23958	7.52395
16	8	71.68	1.43354e+08	1.23986	7.63045		28	9	61.44	9.04347e+07	1.67047	10.1184		18	3	81.92	1.61509e+08	1.17841	7.16686		18	4	71.68	1.74395e+08	1.20384	7.46575
27	5	51.2	7.63159e+07	1.25172	7.96307		21	3	71.68	9.93411e+07	1.1839	7.23231		20	10	133.12	2.9632e+08	2.48254	15.072		27	3	61.44	1.12951e+08	1.17664	7.00022
15	2	40.96	1.2957e+08	1.05102	6.3814		19	4	92.16	1.31917e+08	1.3442	8.28168		24	7	92.16	1.69504e+08	1.75423	10.836		24	6	92.16	1.71931e+08	1.5861	9.49038
28	5	40.96	6.61211e+07	1.1123	7.16389		29	3	20.48	5.51279e+07	1.06457	6.43952		28	6	71.68	1.14194e+08	1.40959	8.5672		20	6	245.76	3.2899e+08	2.50357	15.231
21	5	51.2	9.65166e+07	1.18597	7.52385		17	9	204.8	4.30257e+08	3.61451	22.7739		17	4	122.88	2.08062e+08	1.42166	8.72699		25	4	40.96	1.182e+08	1.13618	6.79903
18	2	71.68	1.14212e+08	1.14726	7.17488		15	3	143.36	2.07961e+08	1.4251	9.06153		15	3	122.88	2.22943e+08	1.31659	8.13607		19	2	40.96	1.4903e+08	1.07351	6.62884
18	15	174.08	1.99933e+08	2.00833	12.5599		26	4	81.92	7.09411e+07	1.18916	7.20528		26	3	40.96	9.84908e+07	1.1139	6.84984		28	3	20.48	9.84637e+07	1.06213	6.32426
27	15	71.68	9.62436e+07	1.57858	10.0424		20	1	40.96	9.21273e+07	1.02132	6.2574		24	10	133.12	2.59653e+08	2.6872	16.5991		17	2	40.96	1.55649e+08	1.03145	6.29912
19	3	92.16	1.18282e+08	1.27635	8.02695		21	2	30.72	8.58892e+07	1.02359	6.25298		24	6	40.96	1.09573e+08	1.13399	7.0048		22	6	102.4	1.80028e+08	1.50512	9.10234
26	1	10.24	6.35695e+07	1.00435	6.36586		22	28	40.96	8.49422e+07	1.09104	6.64917		18	7	204.8	3.62347e+08	2.64377	16.0789		19	4	184.32	1.93509e+08	1.39391	8.60727
27	5	40.96	7.21988e+07	1.1842	7.53348		16	4	102.4	1.797e+08	1.36587	8.62248		28	3	61.44	9.56579e+07	1.18079	7.17658		19	3	184.32	1.8245e+08	1.31425	8.11537
17	2	61.44	1.16844e+08	1.08032	6.78625		20	2	61.44	1.02105e+08	1.13194	6.93513		19	4	71.68	1.63347e+08	1.28092	7.79189		20	1	10.24	1.31863e+08	1.00346	6.10475
29	10	92.16	1.21665e+08	2.10262	13.6552		30	7	81.92	7.86743e+07	1.57376	9.50114		22	8	92.16	1.88479e+08	1.7631	10.8854		27	8	61.44	1.30501e+08	1.35946	8.08788
29	3	20.48	5.98826e+07	1.03489	6.72095		20	2	51.2	9.71592e+07	1.07711	6.59917		18	6	112.64	2.29421e+08	1.67391	10.1804		20	31	122.88	3.69053e+08	2.80844	17.0857
17	3	61.44	1.24137e+08	1.14774	7.20981		27	5	81.92	7.09851e+07	1.24905	7.59555		16	1	40.96	1.67805e+08	1.0619	6.61891		28	2	20.48	9.6588e+07	1.0419	6.20378
22	3	40.96	8.53777e+07	1.119	7.04156		21	8	51.2	1.02614e+08	1.22291	7.47062		24	8	61.44	1.43424e+08	1.48433	9.16884		28	10	92.16	1.61128e+08	1.73809	10.3491
19	2	51.2	1.01714e+08	1.09757	6.90263		28	4	30.72	6.0374e+07	1.1152	6.75501		24	1	20.48	9.9373e+07	1.02843	6.35273		22	7	112.64	2.17243e+08	1.81626	10.984
29	5	30.72	6.30708e+07	1.08999	7.07878		29	2	20.48	5.42678e+07	1.04796	6.33906		21	3	51.2	1.28722e+08	1.14027	6.99717		23	4	51.2	1.31072e+08	1.15367	6.93921
21	6	122.88	1.43668e+08	1.76536	11.1995		23	6	122.88	1.29549e+08	1.79621	10.8808		18	4	112.64	1.69914e+08	1.23973	7.53982		22	4	81.92	1.48381e+08	1.24053	7.50223
25	7	71.68	9.97512e+07	1.51609	9.55109		16	8	225.28	2.60333e+08	1.97874	12.4914		26	7	122.88	1.54369e+08	1.74586	10.736		22	3	51.2	1.29729e+08	1.0846	6.55919
30	5	81.92	7.24576e+07	1.29524	8.41884		16	3	71.68	1.51921e+08	1.15472	7.28957		21	2	30.72	1.19406e+08	1.05774	6.49074		30	6	81.92	1.17777e+08	1.35057	7.99004
16	4	81.92	1.41658e+08	1.22519	7.54019		15	6	122.88	2.36558e+08	1.62107	10.3076		28	8	81.92	1.34096e+08	1.65526	10.0603		18	3	71.68	1.76567e+08	1.21883	7.55871
22	3	61.44	8.49637e+07	1.11357	7.00741		20	8	143.36	2.37308e+08	2.63079	16.1182		18	3	102.4	1.83322e+08	1.33756	8.13479		26	1	20.48	1.02034e+08	1.02103	6.09214
22	6	122.88	1.32415e+08	1.73549	10.921		29	9	61.44	7.9382e+07	1.53293	9.27266		17	2	30.72	1.51598e+08	1.03585	6.35865		28	1	20.48	9.49624e+07	1.02436	6.09937
21	9	92.16	1.39577e+08	1.71508	10.8805		15	1	51.2	1.57171e+08	1.07705	6.84847		15	28	143.36	3.14663e+08	1.85824	11.4833		23	6	61.44	1.42544e+08	1.25465	7.54658
18	6	102.4	1.46448e+08	1.47107	9.19995		26	11	174.08	2.66123e+08	4.4609	27.0293		19	11	122.88	2.69205e+08	2.11104	12.8415		30	8	81.92	1.57767e+08	1.80914	10.7029
16	2	61.44	1.21666e+08	1.05229	6.47607		28	10	143.36	1.63672e+08	3.02329	18.3127		24	8	133.12	2.77899e+08	2.87603	17.7655		15	5	112.64	2.53367e+08	1.45136	8.80941
21	4	71.68	1.03019e+08	1.26587	8.03072		19	9	256	2.61042e+08	2.65996	16.3881		24	5	71.68	1.3196e+08	1.36569	8.43598		28	4	40.96	1.06131e+08	1.14484	6.81673
21	3	81.92	1.01073e+08	1.24196	7.87906		28	3	30.72	5.92134e+07	1.09376	6.62515		26	5	61.44	1.1207e+08	1.26748	7.79428		16	1	30.72	1.63746e+08	1.01851	6.14702
28	3	30.72	6.39469e+07	1.07573	6.92833		26	6	61.44	8.17076e+07	1.36963	8.29881		24	4	30.72	1.09739e+08	1.13571	7.01542		19	3	71.68	1.66527e+08	1.19955	7.40712
15	6	184.32	2.55957e+08	2.07621	12.606		28	19	163.84	1.08988e+08	2.01318	12.1943		15	4	81.92	2.08915e+08	1.23375	7.62416		17	2	71.68	1.68799e+08	1.1186	6.83132
22	3	112.64	8.6e+07	1.12716	7.09288		20	1	20.48	9.12706e+07	1.01183	6.19921		23	11	92.16	1.76396e+08	1.73254	10.736		20	5	92.16	1.77213e+08	1.34857	8.2043
20	5	51.2	1.00956e+08	1.15821	7.34074		19	6	81.92	1.39688e+08	1.42339	8.76957		16	2	20.48	1.58731e+08	1.00448	6.26101		21	4	61.44	1.50349e+08	1.20482	7.26922
17	5	143.36	1.99581e+08	1.84529	11.5916		22	6	71.68	1.01974e+08	1.30981	7.98243		16	2	30.72	1.65863e+08	1.04961	6.54231		27	1	10.24	9.68589e+07	1.009	6.00289
24	4	102.4	9.11697e+07	1.33008	8.32544		27	7	51.2	7.49113e+07	1.31814	8.01567		23	2	20.48	1.02934e+08	1.011	6.26483		17	3	71.68	1.76436e+08	1.16921	7.14041
19	8	133.12	1.98796e+08	2.14515	13.4909		21	6	51.2	9.49964e+07	1.13212	6.91601		29	11	81.92	1.50564e+08	1.92749	11.7535		28	1	20.48	9.51487e+07	1.02637	6.11134
18	6	133.12	1.65772e+08	1.66519	10.4139		23	4	51.2	8.40123e+07	1.16484	7.05619		27	2	20.48	8.66063e+07	1.02581	6.27025		27	4	20.48	9.90486e+07	1.03181	6.1386
15	4	71.68	1.50347e+08	1.21955	7.40468		15	2	81.92	1.69806e+08	1.16363	7.39898		26	2	10.24	9.05606e+07	1.02421	6.29832		26	3	51.2	1.12748e+08	1.12825	6.73187
21	4	71.68	9.94489e+07	1.222	7.75243		27	9	112.64	1.26115e+08	2.21912	13.4946		19	3	61.44	1.42268e+08	1.11563	6.78638		23	5	92.16	1.79228e+08	1.57754	9.48871
27	7	61.44	8.6694e+07	1.42194	9.04597		19	4	102.4	1.35592e+08	1.38166	8.51245		18	1	20.48	1.38297e+08	1.00904	6.13683		23	16	92.16	2.39499e+08	2.10803	12.6795
15	1	61.44	1.31708e+08	1.06836	6.4867		21	2	30.72	8.64938e+07	1.03079	6.29699		30	5	51.2	9.32105e+07	1.23387	7.4903		27	7	204.8	1.80591e+08	1.88126	11.1922
21	4	122.88	1.09821e+08	1.34945	8.56096		17	3	92.16	1.45022e+08	1.2183	7.67616		25	6	112.64	1.50283e+08	1.62303	10.0304		21	4	102.4	1.81596e+08	1.45522	8.77999
28	52	61.44	8.02306e+07	1.34965	8.69259		22	4	112.64	1.12099e+08	1.43986	8.77498		21	2	40.96	1.22951e+08	1.08915	6.68345		21	6	51.2	1.57685e+08	1.26361	7.62393
28	9	51.2	7.94706e+07	1.33687	8.61025		22	5	112.64	1.02205e+08	1.31278	8.00051		29	12	71.68	1.51638e+08	1.94124	11.8374		30	10	81.92	1.61429e+08	1.85114	10.9514
17	6	92.16	1.539e+08	1.42293	8.93844		27	4	30.72	6.16121e+07	1.08413	6.59262		29	5	71.68	9.89847e+07	1.26718	7.72709		17	4	102.4	2.13566e+08	1.41526	8.64305
15	4	245.76	1.66279e+08	1.34878	8.18931		24	4	51.2	8.01273e+07	1.18571	7.17646		21	3	30.72	1.22073e+08	1.08137	6.63574		15	1	225.28	1.77138e+08	1.01469	6.15896
18	3	51.2	1.13632e+08	1.14144	7.13844		26	4	40.96	6.76543e+07	1.13406	6.87145		17	2	133.12	1.85037e+08	1.26434	7.76124		15	1	225.28	1.81174e+08	1.03781	6.29929
16	1	30.72	1.18477e+08	1.0247	6.30633		16	4	122.88	2.02692e+08	1.54062	9.72567		27	7	71.68	1.21967e+08	1.44464	8.83033		25	6	92.16	1.6055e+08	1.54326	9.23508
16	5	122.88	1.8909e+08	1.63543	10.0649		21	5	163.84	1.36034e+08	1.6212	9.90369		23	3	51.2	1.15058e+08	1.13009	7.00275		30	4	51.2	1.01431e+08	1.16313	6.88113
27	7	61.44	7.96093e+07	1.30574	8.30672		25	5	92.16	9.58375e+07	1.52017	9.14967		29	5	30.72	8.87127e+07	1.13569	6.92523		28	3	71.68	1.09743e+08	1.1838	7.04874
17	11	133.12	2.03019e+08	1.87708	11.7913		29	6	61.44	7.38463e+07	1.42603	8.62603		27	5	51.2	9.96901e+07	1.18078	7.2175		18	5	225.28	2.48787e+08	1.71737	10.6504
22	6	81.92	1.12355e+08	1.47258	9.26652		25	5	51.2	7.49267e+07	1.18849	7.15331		23	5	71.68	1.40395e+08	1.37895	8.54485		18	3	225.28	2.44476e+08	1.68761	10.4659
21	8	133.12	2.00037e+08	2.458	15.5937		26	6	81.92	8.73206e+07	1.46372	8.8689		19	2	61.44	1.42179e+08	1.11493	6.78216		28	5	30.72	1.10054e+08	1.18716	7.06872
28	3	30.72	6.41706e+07	1.07949	6.95256		29	7	61.44	7.46572e+07	1.44169	8.72075		17	4	143.36	2.1713e+08	1.48363	9.10737		16	2	40.96	1.6878e+08	1.04982	6.336
28	2	20.48	6.09892e+07	1.02597	6.60788		24	3	30.72	7.24512e+07	1.07212	6.48896		19	10	61.44	1.53095e+08	1.20054	7.30289		17	3	133.12	1.97627e+08	1.30963	7.99799
20	6	112.64	1.54365e+08	1.77094	11.2242		19	3	71.68	1.12287e+08	1.14418	7.04935		20	5	71.68	1.62331e+08	1.36	8.25681		18	3	174.08	1.8501e+08	1.27711	7.92016
24	5	71.68	8.73613e+07	1.27452	7.97766		23	7	112.64	1.39145e+08	1.92926	11.6868		26	5	61.44	1.11729e+08	1.26361	7.7705		19	4	133.12	1.84486e+08	1.32891	8.20592
24	6	153.6	1.2451e+08	1.81649	11.37		18	2	30.72	1.11185e+08	1.02861	6.42403		19	3	51.2	1.38835e+08	1.08871	6.62266		25	3	51.2	1.14861e+08	1.10408	6.60698
25	2	20.48	6.80547e+07	1.03434	6.51618		21	3	51.2	9.21199e+07	1.09784	6.70658		29	7	30.72	9.10134e+07	1.16514	7.10483		27	7	92.16	1.51072e+08	1.57375	9.36276
21	5	61.44	9.85354e+07	1.21078	7.68122		23	5	71.68	9.41346e+07	1.30518	7.90637		16	2	40.96	1.66438e+08	1.05325	6.56498		21	4	81.92	1.66036e+08	1.33053	8.02767
25	5	102.4	9.28003e+07	1.41044	8.88554		18	5	81.92	1.33626e+08	1.23622	7.72063		29	7	81.92	1.15829e+08	1.48282	9.042		25	3	40.96	1.12721e+08	1.08351	6.48387
30	6	40.96	6.91298e+07	1.23575	8.03219		24	16	153.6	2.29773e+08	3.40014	20.5792		26	4	40.96	1.01805e+08	1.15138	7.08032		24	3	40.96	1.17955e+08	1.08816	6.51097
15	1	61.44	1.32738e+08	1.07671	6.53741		25	8	133.12	1.73219e+08	2.7476	16.5373		22	4	71.68	1.31374e+08	1.22893	7.58737		17	6	143.36	2.98564e+08	1.97852	12.0829
19	3	194.56	1.29935e+08	1.40209	8.81777		26	3	30.72	6.715e+07	1.12561	6.82023		25	5	71.68	1.14907e+08	1.24098	7.66929		20	3	61.44	1.50473e+08	1.14507	6.96631
18	4	184.32	1.47579e+08	1.48244	9.27103		15	3	92.16	1.6803e+08	1.15147	7.32162		22	4	51.2	1.24287e+08	1.16263	7.17803		28	7	40.96	1.10105e+08	1.1877	7.07197
24	3	20.48	7.19863e+07	1.05022	6.57365		28	6	40.96	6.47344e+07	1.19575	7.24288		15	3	81.92	1.97078e+08	1.16384	7.19216		15	5	235.52	4.1267e+08	2.36388	14.3483
15	2	102.4	1.44682e+08	1.1736	7.12567		30	9	81.92	8.33983e+07	1.66825	10.0716		20	1	20.48	1.20678e+08	1.01103	6.13814		19	4	40.96	1.52634e+08	1.09947	6.78914
22	2	10.24	7.71238e+07	1.01082	6.36081		20	10	112.64	1.67059e+08	1.85202	11.3469		21	9	143.36	2.99555e+08	2.65358	16.2834		29	13	61.44	1.46358e+08	1.62589	9.68195
25	8	122.88	1.60047e+08	2.4325	15.3244		23	7	112.64	1.08805e+08	1.5086	9.13856		16	2	40.96	1.6524e+08	1.04567	6.51775		19	3	61.44	1.63311e+08	1.17638	7.26405
19	2	51.2	9.85253e+07	1.06316	6.68622		23	10	112.64	1.75344e+08	2.43116	14.7272		16	10	112.64	2.59803e+08	1.64408	10.2477		16	4	163.84	2.7183e+08	1.6908	10.2045
16	4	61.44	1.38496e+08	1.19785	7.3719		25	12	92.16	1.25702e+08	1.99388	12.0009		21	11	61.44	1.5083e+08	1.33611	8.19892		27	1	20.48	9.75733e+07	1.01644	6.04716
27	2	30.72	6.35636e+07	1.04256	6.63246		24	8	81.92	1.06001e+08	1.56858	9.49377		16	11	92.16	2.23599e+08	1.41498	8.81965		22	9	102.4	2.29117e+08	1.91553	11.5843
21	3	40.96	8.83887e+07	1.0861	6.89025		26	6	92.16	9.54313e+07	1.59967	9.69267		30	14	61.44	1.1577e+08	1.5325	9.30313		30	1	10.24	8.74589e+07	1.00291	5.93324
21	5	61.44	1.03491e+08	1.27167	8.06752		16	1	20.48	1.33292e+08	1.01313	6.3957		25	9	102.4	1.83127e+08	1.97775	12.2226		24	5	102.4	1.44548e+08	1.33349	7.97889
18	5	122.88	1.71018e+08	1.71787	10.7434		15	5	122.88	2.24869e+08	1.54096	9.79824		25	9	40.96	1.12514e+08	1.21514	7.50958		20	9	133.12	3.68151e+08	2.80158	17.044
24	5	61.44	8.83673e+07	1.2892	8.06952		18	4	133.12	1.55714e+08	1.44056	8.99686		16	5	102.4	2.34262e+08	1.48246	9.24024		28	5	51.2	1.04009e+08	1.12194	6.68041
22	8	112.64	1.39052e+08	1.82248	11.4684		21	5	133.12	1.31604e+08	1.5684	9.58116		28	2	40.96	8.79749e+07	1.08595	6.60017		19	4	102.4	1.96147e+08	1.41291	8.7246
28	3	30.72	6.42744e+07	1.08124	6.96381		22	5	92.16	1.15094e+08	1.47833	9.00945		27	9	71.68	1.34715e+08	1.59563	9.75328		21	1	10.24	1.2481e+08	1.00016	6.03443
20	3	61.44	1.01428e+08	1.16362	7.37505		21	3	71.68	9.78823e+07	1.16652	7.12611		28	5	30.72	8.92947e+07	1.10224	6.6992		16	3	81.92	1.85144e+08	1.15161	6.95029
20	5	102.4	1.16812e+08	1.34011	8.49366		27	6	102.4	7.7662e+07	1.36654	8.30999		25	1	30.72	9.50547e+07	1.02658	6.34428		24	4	71.68	1.36101e+08	1.25556	7.5126
19	4	92.16	1.24737e+08	1.346	8.465		23	8	92.16	1.12937e+08	1.56588	9.48557		21	9	194.56	4.10945e+08	3.64031	22.3384		21	4	92.16	1.60043e+08	1.2825	7.73792
30	5	92.16	6.90976e+07	1.23517	8.02844		29	15	51.2	6.85887e+07	1.32451	8.01189		21	7	143.36	1.89458e+08	1.6783	10.2987		16	4	81.92	2.06681e+08	1.28557	7.75879
29	4	102.4	6.54861e+07	1.13173	7.34987		17	1	30.72	1.22525e+08	1.02931	6.48538		19	2	92.16	1.42967e+08	1.12111	6.81973		29	7	61.44	1.14032e+08	1.26679	7.54353
15	4	81.92	1.62104e+08	1.31491	7.98369		25	4	61.44	7.4655e+07	1.18418	7.12737		18	3	81.92	1.62715e+08	1.18721	7.22038		15	3	122.88	2.26363e+08	1.29667	7.87049
19	8	61.44	1.27333e+08	1.37402	8.64119		24	5	71.68	9.39273e+07	1.38992	8.41244		28	8	51.2	1.06878e+08	1.31928	8.01832		24	3	40.96	1.19247e+08	1.10008	6.5823
25	3	51.2	7.51199e+07	1.14172	7.19266		30	10	51.2	7.92739e+07	1.58575	9.57356		20	2	61.44	1.32776e+08	1.11238	6.7535		27	7	81.92	1.48312e+08	1.545	9.19171
30	10	61.44	8.41499e+07	1.50425	9.77737		21	8	40.96	9.82087e+07	1.17041	7.14987		24	1	30.72	9.87911e+07	1.02241	6.31552		20	4	51.2	1.50207e+08	1.14305	6.95401
22	2	40.96	8.32476e+07	1.09108	6.86588		17	3	81.92	1.41406e+08	1.18792	7.48473		17	3	51.2	1.63817e+08	1.11934	6.87118		30	6	51.2	1.16337e+08	1.33406	7.89237
17	2	51.2	1.13976e+08	1.0538	6.61968		25	4	30.72	6.84892e+07	1.08638	6.53871		24	2	10.24	9.91586e+07	1.02621	6.33902		26	6	81.92	1.40378e+08	1.40473	8.38153
16	1	153.6	1.21035e+08	1.04683	6.44249		30	5	71.68	6.68177e+07	1.33658	8.06928		26	4	61.44	1.06692e+08	1.20665	7.42022		18	15	122.88	2.90605e+08	2.00603	12.4406
16	2	153.6	1.24974e+08	1.0809	6.65215		21	3	61.44	9.85199e+07	1.17411	7.17252		28	6	61.44	1.1357e+08	1.40189	8.52039		23	8	71.68	1.71543e+08	1.5099	9.08185
21	6	102.4	1.29949e+08	1.59678	10.13		29	7	51.2	7.07671e+07	1.36657	8.26636		24	4	51.2	1.08974e+08	1.12779	6.96651		27	3	20.48	1.02208e+08	1.06472	6.33439
15	2	122.88	1.51041e+08	1.22518	7.43886		16	2	10.24	1.32549e+08	1.00748	6.36005		19	3	51.2	1.4598e+08	1.14474	6.96349		22	6	102.4	1.78474e+08	1.49213	9.02376
17	1	30.72	1.09345e+08	1.01098	6.3507		23	1	10.24	7.33173e+07	1.01655	6.15793		24	3	40.96	1.06328e+08	1.10041	6.79737		21	1	30.72	1.28744e+08	1.03169	6.22465
21	6	133.12	1.51921e+08	1.86677	11.8429		18	4	61.44	1.2723e+08	1.17705	7.35113		29	5	30.72	9.02999e+07	1.156	7.04913		18	1	40.96	1.49992e+08	1.03539	6.42106
27	7	122.88	1.06793e+08	1.75161	11.1432		26	4	40.96	6.79067e+07	1.13829	6.89709		22	6	61.44	1.38712e+08	1.29757	8.01114		20	1	30.72	1.38545e+08	1.05431	6.4141
24	6	71.68	1.04768e+08	1.52848	9.56724		15	5	92.16	2.00218e+08	1.37204	8.72413		21	4	163.84	1.71833e+08	1.52216	9.3406		26	7	40.96	1.13547e+08	1.13624	6.77953
18	4	102.4	1.31129e+08	1.31719	8.23761		26	5	122.88	8.8825e+07	1.48894	9.0217		27	10	81.92	1.56262e+08	1.85085	11.3133		24	1	30.72	1.10078e+08	1.01549	6.07615
16	3	174.08	1.44736e+08	1.25181	7.70401		22	4	102.4	9.9324e+07	1.27577	7.77496		15	3	71.68	1.98551e+08	1.17254	7.24592		24	6	81.92	1.44555e+08	1.33355	7.97925
15	2	143.36	1.49028e+08	1.20885	7.33971		22	3	61.44	8.80285e+07	1.13068	6.89076		28	3	40.96	8.71054e+07	1.07522	6.53495		15	4	184.32	3.13593e+08	1.79634	10.9034
23	10	112.64	1.35558e+08	1.88248	11.7692		24	3	51.2	7.51246e+07	1.11168	6.7284		18	4	92.16	1.77648e+08	1.29616	7.88301		16	7	112.64	2.5769e+08	1.60284	9.67365
16	1	71.68	1.29052e+08	1.11617	6.86921		17	5	102.4	1.73956e+08	1.46137	9.20763		15	3	184.32	2.34943e+08	1.38745	8.57401		24	2	30.72	1.14546e+08	1.05672	6.32283
18	7	102.4	1.78575e+08	1.79379	11.2182		29	3	20.48	5.40346e+07	1.04345	6.31182		16	8	153.6	3.24483e+08	2.05339	12.7989		30	2	10.24	8.84303e+07	1.01405	5.99914
18	3	81.92	1.22291e+08	1.22841	7.6824		24	16	92.16	1.33638e+08	1.97755	11.9691		28	4	30.72	8.99017e+07	1.10973	6.74474		27	7	92.16	1.56274e+08	1.62794	9.68518
21	3	51.2	9.42965e+07	1.15869	7.35079		15	12	184.32	1.78189e+08	1.22108	7.76425		21	5	92.16	1.50018e+08	1.32892	8.15477		20	5	102.4	1.84563e+08	1.4045	8.54455
28	8	92.16	9.28779e+07	1.56241	10.0629		25	8	112.64	1.06496e+08	1.68924	10.1673		15	4	102.4	2.22067e+08	1.31142	8.10413		27	8	61.44	1.39216e+08	1.45025	8.62799
20	6	92.16	1.22839e+08	1.40926	8.9319		25	3	71.68	7.39066e+07	1.17231	7.05592		22	3	61.44	1.21781e+08	1.13919	7.03334		28	3	20.48	9.68627e+07	1.04486	6.22143
15	1	102.4	1.40001e+08	1.13563	6.89512		27	5	81.92	8.12963e+07	1.43049	8.69887		28	9	51.2	1.22017e+08	1.50616	9.15414		18	3	92.16	1.82232e+08	1.25794	7.80124
23	7	102.4	1.34201e+08	1.86363	11.6514		21	10	102.4	1.73954e+08	2.07311	12.6644		19	7	143.36	2.6621e+08	2.08755	12.6986		30	7	81.92	1.22878e+08	1.40907	8.33611
15	5	122.88	2.00726e+08	1.6282	9.88584		23	2	40.96	7.66646e+07	1.06296	6.43907		23	8	61.44	1.37094e+08	1.34652	8.3439		27	5	51.2	1.19514e+08	1.245	7.40693
21	5	61.44	9.93287e+07	1.22052	7.74306		23	1	30.72	7.28092e+07	1.00951	6.11525		26	5	20.48	9.44401e+07	1.06809	6.56812		26	6	81.92	1.45093e+08	1.45192	8.66309
26	7	51.2	8.2654e+07	1.30587	8.27698		15	1	112.64	1.58529e+08	1.08636	6.90762		21	3	122.88	1.29953e+08	1.15118	7.0641		23	1	30.72	1.14632e+08	1.00897	6.06883
25	13	122.88	1.63226e+08	2.48082	15.6288		19	6	81.92	1.59966e+08	1.63002	10.0426		20	3	112.64	1.45856e+08	1.22197	7.41884		30	7	51.2	1.07773e+08	1.23585	7.31135
25	8	102.4	1.11455e+08	1.69397	10.6718		18	2	71.68	1.19793e+08	1.10825	6.92142		26	4	51.2	1.03735e+08	1.17321	7.21459		23	7	71.68	1.78056e+08	1.56722	9.42664
28	1	10.24	5.96504e+07	1.00345	6.46282		24	8	143.36	1.4686e+08	2.17321	13.1533		20	4	81.92	1.58689e+08	1.32948	8.07154		27	3	51.2	1.12108e+08	1.16786	6.94799
23	7	174.08	1.50519e+08	2.09023	13.0681		28	4	61.44	6.40981e+07	1.18399	7.17169		16	1	51.2	1.62645e+08	1.02925	6.41539		22	5	71.68	1.62617e+08	1.35956	8.22202
23	3	51.2	8.014e+07	1.11289	6.95776		26	6	102.4	9.27619e+07	1.55493	9.42156		15	2	92.16	1.87376e+08	1.10655	6.8381		26	2	20.48	1.03321e+08	1.03391	6.16899
15	4	143.36	1.94189e+08	1.57518	9.56392		23	14	133.12	1.24214e+08	1.72224	10.4327		27	8	102.4	1.70043e+08	2.01407	12.311		17	2	81.92	1.70759e+08	1.13158	6.91063
19	1	51.2	9.85378e+07	1.0633	6.68706		29	14	40.96	7.73488e+07	1.49367	9.03517		20	4	81.92	1.56882e+08	1.31434	7.97962		24	5	40.96	1.25534e+08	1.15808	6.92934
20	4	102.4	1.25216e+08	1.43653	9.10475		26	10	81.92	9.4805e+07	1.58918	9.62906		29	7	30.72	8.98721e+07	1.15053	7.01573		30	9	51.2	1.19102e+08	1.36576	8.07991
25	5	92.16	9.60147e+07	1.4593	9.19332		24	5	92.16	9.72084e+07	1.43847	8.7063		28	7	71.68	1.21209e+08	1.49619	9.09351		22	1	10.24	1.20512e+08	1.00754	6.09316
21	10	102.4	1.68111e+08	2.0657	13.1049		16	1	143.36	1.49635e+08	1.13735	7.17986		27	13	61.44	1.34824e+08	1.59692	9.76117		30	4	71.68	1.05254e+08	1.20696	7.14044
16	2	102.4	1.39302e+08	1.20481	7.41478		23	5	184.32	1.16805e+08	1.6195	9.81042		16	7	143.36	3.35261e+08	2.12159	13.224		29	8	40.96	1.18884e+08	1.32069	7.86451
29	20	40.96	6.72829e+07	1.16278	7.55154		22	10	184.32	3.24913e+08	4.17334	25.4338		21	6	112.64	1.89063e+08	1.6748	10.2772		16	2	163.84	2.02142e+08	1.25734	7.58841
28	12	92.16	1.5833e+08	2.66346	17.1543		24	3	112.64	8.22032e+07	1.21643	7.36239		30	11	102.4	1.24663e+08	1.65023	10.0178		16	2	163.84	2.0359e+08	1.26634	7.64274
19	2	20.48	9.54348e+07	1.02981	6.47648		17	1	30.72	1.24252e+08	1.04381	6.57675		26	6	71.68	1.16802e+08	1.32099	8.12335		15	3	92.16	2.13163e+08	1.22106	7.41154
26	3	30.72	6.95803e+07	1.09932	6.96778		29	2	20.48	5.34277e+07	1.03173	6.24092		28	4	40.96	9.17603e+07	1.13268	6.88417		23	3	71.68	1.31867e+08	1.16067	6.9813
15	3	40.96	1.32561e+08	1.07528	6.52871		17	4	153.6	1.88347e+08	1.58226	9.96937		27	5	61.44	1.08277e+08	1.28249	7.83921		27	6	61.44	1.31684e+08	1.37178	8.16117
15	3	71.68	1.47547e+08	1.19684	7.26676		18	2	51.2	1.17101e+08	1.08335	6.7659		23	3	51.2	1.18459e+08	1.16349	7.20977		25	9	40.96	1.31414e+08	1.2632	7.55915
24	4	51.2	8.02473e+07	1.17074	7.32802		17	1	20.48	1.19687e+08	1.00547	6.33517		25	6	81.92	1.34882e+08	1.4567	9.00246		19	9	143.36	4.05316e+08	2.91962	18.0284
24	3	61.44	7.94278e+07	1.15878	7.25318		30	11	81.92	9.80891e+07	1.96212	11.8458		16	2	71.68	1.7838e+08	1.12883	7.03604		21	2	30.72	1.29875e+08	1.04075	6.27935
17	2	163.84	1.30378e+08	1.20545	7.57232		19	7	92.16	1.38142e+08	1.40764	8.67254		28	1	10.24	8.1834e+07	1.01015	6.13947		25	7	81.92	1.7097e+08	1.64342	9.83442
23	3	51.2	8.10206e+07	1.12512	7.03422		18	5	92.16	1.52326e+08	1.40922	8.80109		22	1	10.24	1.08062e+08	1.01085	6.24096		30	10	143.36	2.01577e+08	2.31152	13.675
25	3	81.92	7.5122e+07	1.14175	7.19286		20	4	30.72	1.00262e+08	1.11151	6.80995		16	3	92.16	1.9632e+08	1.24235	7.74366		25	10	71.68	1.61751e+08	1.5548	9.30416
30	19	81.92	1.32846e+08	2.37473	15.4354		17	1	20.48	1.21098e+08	1.01732	6.40982		27	7	40.96	1.04726e+08	1.24042	7.58207		18	4	81.92	1.80219e+08	1.24404	7.71505
15	5	215.04	2.3938e+08	1.94175	11.7896		30	1	20.48	5.06716e+07	1.01361	6.11938		29	5	51.2	9.1728e+07	1.17429	7.16061		22	3	51.2	1.32666e+08	1.10915	6.70769
23	5	51.2	8.7946e+07	1.22129	7.63549		30	7	81.92	7.47402e+07	1.49506	9.02604		17	5	153.6	2.62606e+08	1.79436	11.0148		18	3	61.44	1.62404e+08	1.12106	6.95241
22	5	81.92	1.07258e+08	1.40577	8.84611		26	3	40.96	6.54593e+07	1.09727	6.64851		20	10	133.12	2.60307e+08	2.18083	13.2403		17	1	30.72	1.55617e+08	1.03124	6.29785
23	3	51.2	8.37144e+07	1.16253	7.2681		30	4	30.72	5.3008e+07	1.06034	6.40154		15	1	40.96	1.78368e+08	1.05335	6.50937		26	3	81.92	1.1406e+08	1.14138	6.81021
24	4	71.68	8.40659e+07	1.22645	7.67673		25	10	112.64	1.28122e+08	2.03228	12.2319		23	3	71.68	1.17563e+08	1.15469	7.1552		29	8	51.2	1.23789e+08	1.37517	8.18895
29	10	122.88	1.03268e+08	1.78468	11.5904		29	2	10.24	5.22033e+07	1.00809	6.0979		25	1	20.48	9.4149e+07	1.0168	6.28383		18	4	61.44	1.64263e+08	1.1339	7.03198
19	4	153.6	1.42867e+08	1.54164	9.69538		30	6	30.72	5.41495e+07	1.08318	6.5394		20	3	71.68	1.44482e+08	1.21045	7.34891		25	11	61.44	1.67158e+08	1.60678	9.6152
27	8	51.2	8.90404e+07	1.46043	9.29079		30	3	112.64	5.576e+07	1.11539	6.73389		27	2	10.24	8.60104e+07	1.01875	6.22711		30	7	40.96	1.06532e+08	1.22162	7.22715
29	5	51.2	7.32028e+07	1.26509	8.21596		26	3	40.96	6.38213e+07	1.06981	6.48214		19	2	40.96	1.35726e+08	1.06433	6.47434		17	4	112.64	2.39014e+08	1.58389	9.67291
15	5	122.88	1.93002e+08	1.56554	9.50542		30	11	92.16	1.04638e+08	2.09312	12.6367		30	8	81.92	1.1494e+08	1.52151	9.23646		18	4	102.4	2.07551e+08	1.43272	8.88515
15	2	61.44	1.3506e+08	1.09555	6.65176		17	4	112.64	1.57621e+08	1.32414	8.34302		22	2	30.72	1.11993e+08	1.04763	6.46804		24	7	51.2	1.39155e+08	1.28374	7.6812
16	3	71.68	1.27539e+08	1.10308	6.78868		28	5	71.68	7.36363e+07	1.36018	8.23887		16	5	112.64	2.36956e+08	1.4995	9.34649		15	3	92.16	2.07197e+08	1.18688	7.2041
21	5	133.12	1.18938e+08	1.46148	9.27167		27	9	61.44	7.8484e+07	1.381	8.39794		29	7	61.44	1.07461e+08	1.37569	8.38875		21	8	112.64	2.21875e+08	1.77799	10.7274
20	1	51.2	9.01807e+07	1.03459	6.55724		30	7	61.44	7.35241e+07	1.47073	8.87918		15	4	184.32	3.13422e+08	1.85091	11.438		23	3	30.72	1.18503e+08	1.04305	6.27381
18	3	71.68	1.15671e+08	1.16192	7.26655		21	3	40.96	9.31519e+07	1.11014	6.78172		15	2	81.92	1.91884e+08	1.13317	7.00263		16	2	71.68	1.83569e+08	1.14181	6.89115
23	3	40.96	7.83184e+07	1.0876	6.79962		21	8	51.2	1.02637e+08	1.22318	7.47224		28	7	112.64	1.36363e+08	1.68324	10.2304		27	7	92.16	1.592e+08	1.65843	9.86655
23	3	40.96	7.82709e+07	1.08694	6.79549		16	2	51.2	1.40742e+08	1.06975	6.75315		27	7	81.92	1.24043e+08	1.46923	8.98063		27	10	92.16	1.96705e+08	2.04913	12.1909
22	4	71.68	9.54435e+07	1.25093	7.87174		23	6	71.68	9.43843e+07	1.30865	7.92734		16	2	51.2	1.69214e+08	1.07082	6.6745		28	6	40.96	1.14596e+08	1.23614	7.3604
23	4	184.32	9.74765e+07	1.35364	8.46293		29	2	10.24	5.22822e+07	1.00961	6.10712		20	5	71.68	1.54337e+08	1.29302	7.85018		25	2	61.44	1.12808e+08	1.08435	6.4889
15	4	194.56	2.28447e+08	1.85306	11.2511		27	4	30.72	6.41088e+07	1.12806	6.85977		29	3	30.72	8.33997e+07	1.06767	6.51048		27	3	40.96	1.04825e+08	1.09199	6.49661
23	7	184.32	1.08108e+08	1.50127	9.38591		15	5	286.72	3.47419e+08	2.38076	15.1381		15	10	133.12	2.84801e+08	1.68189	10.3935		20	5	81.92	1.75897e+08	1.33855	8.14336
27	6	61.44	8.17762e+07	1.34128	8.53282		23	6	143.36	1.3685e+08	1.89744	11.4941		27	5	51.2	1.05994e+08	1.25544	7.67388		30	5	71.68	1.13964e+08	1.30684	7.73134
29	12	71.68	1.10059e+08	1.90204	12.3526		24	3	40.96	7.61485e+07	1.12683	6.82011		30	10	51.2	1.08979e+08	1.4426	8.75743		30	8	71.68	1.29245e+08	1.48208	8.76803
24	2	40.96	7.29633e+07	1.06447	6.66286		29	6	61.44	6.7805e+07	1.30937	7.92034		23	6	51.2	1.19018e+08	1.16898	7.24377		26	2	10.24	1.02241e+08	1.0231	6.10452
29	11	40.96	7.76524e+07	1.34199	8.71536		29	5	30.72	5.81264e+07	1.12247	6.78978		17	4	102.4	1.94758e+08	1.33076	8.16898		22	5	102.4	1.80656e+08	1.51037	9.1341
30	3	51.2	6.19235e+07	1.10693	7.19488		20	11	61.44	1.12112e+08	1.24287	7.61477		16	8	184.32	3.51554e+08	2.2247	13.8667		20	4	92.16	1.84249e+08	1.40211	8.53004
25	6	71.68	9.05636e+07	1.37645	8.67138		29	6	40.96	6.3821e+07	1.23244	7.45497		26	8	133.12	1.86455e+08	2.10874	12.9676		27	10	61.44	1.51281e+08	1.57593	9.37574
16	2	143.36	1.44243e+08	1.24755	7.67779		27	4	30.72	6.22819e+07	1.09591	6.66429		20	9	133.12	2.41079e+08	2.01973	12.2622		24	6	61.44	1.32646e+08	1.22369	7.32189
17	4	102.4	1.40976e+08	1.30344	8.18786		26	5	81.92	8.43181e+07	1.41339	8.56395		19	3	92.16	1.63181e+08	1.27963	7.78401		23	2	30.72	1.20778e+08	1.06307	6.39424
19	5	112.64	1.37866e+08	1.48768	9.35599		15	3	163.84	1.98547e+08	1.36059	8.65135		29	5	61.44	1.04464e+08	1.33733	8.15483		28	9	61.44	1.35346e+08	1.45998	8.69318
17	3	112.64	1.48075e+08	1.36907	8.60012		30	12	153.6	1.05636e+08	2.11309	12.7572		17	3	133.12	2.14775e+08	1.46753	9.00858		21	1	10.24	1.25078e+08	1.00231	6.04738
21	2	40.96	8.61787e+07	1.05894	6.71797		28	3	194.56	6.54852e+07	1.20961	7.32688		26	11	71.68	1.3854e+08	1.56684	9.63518		18	4	71.68	1.74043e+08	1.20141	7.45069
20	1	40.96	8.97628e+07	1.0298	6.52686		19	5	71.68	1.23512e+08	1.25856	7.75405		30	6	61.44	9.94931e+07	1.31704	7.99517		17	3	51.2	1.75334e+08	1.1619	7.09577
26	10	71.68	1.03652e+08	1.63763	10.3798		15	2	51.2	1.58012e+08	1.08281	6.88507		23	3	143.36	1.16577e+08	1.14501	7.09521		26	8	92.16	1.80391e+08	1.80513	10.7706
19	3	81.92	1.22537e+08	1.32227	8.31574		25	1	30.72	6.62267e+07	1.05049	6.32271		29	13	71.68	1.45674e+08	1.8649	11.3718		20	2	71.68	1.49659e+08	1.13888	6.92864
27	3	20.48	6.47152e+07	1.06145	6.75262		28	3	10.24	5.56253e+07	1.02749	6.2237		27	5	61.44	1.08532e+08	1.28551	7.85768		27	8	102.4	1.4318e+08	1.49155	8.8737
22	10	71.68	1.04369e+08	1.3679	8.60783		30	2	10.24	5.09653e+07	1.01948	6.15486		21	5	71.68	1.5057e+08	1.33381	8.1848		24	4	112.64	1.41802e+08	1.30816	7.82733
24	4	40.96	7.89836e+07	1.1523	7.21263		28	5	51.2	6.9246e+07	1.27908	7.74766		22	5	71.68	1.45009e+08	1.35647	8.37483		16	3	112.64	2.00843e+08	1.24925	7.53962
20	1	30.72	8.97812e+07	1.03001	6.52819		18	3	81.92	1.31253e+08	1.21427	7.58357		16	2	30.72	1.62425e+08	1.02786	6.40669		30	8	71.68	1.36471e+08	1.56494	9.25823
26	6	51.2	7.83516e+07	1.2379	7.84614		28	7	81.92	8.61202e+07	1.59077	9.63565		17	4	133.12	2.1006e+08	1.43531	8.8108		22	5	51.2	1.48519e+08	1.24169	7.50921
[truncated: 8,440 more rows]
