# Supplementary material for: Real-time detection of neural oscillation bursts allows behaviourally relevant neurofeedback
Source: Commun Biol. 2020 Feb 14;3:72. doi: 10.1038/s42003-020-0801-z (PMC7021904; doi:10.1038/s42003-020-0801-z)
Supplement: Supplementary file 4 — Supplementary Data 2 [file 42003_2020_801_MOESM4_ESM.xlsx]

## Sheet: Fig3a_raw
time/ trial	-0.249856	-0.248832	-0.247808	-0.246784	-0.24576	-0.244736	-0.243712	-0.242688	-0.241664	-0.24064	-0.239616	-0.238592	-0.237568	-0.236544	-0.23552	-0.234496	-0.233472	-0.232448	-0.231424	-0.2304	-0.229376	-0.228352	-0.227328	-0.226304	-0.22528	-0.224256	-0.223232	-0.222208	-0.221184	-0.22016	-0.219136	-0.218112	-0.217088	-0.216064	-0.21504	-0.214016	-0.212992	-0.211968	-0.210944	-0.20992	-0.208896	-0.207872	-0.206848	-0.205824	-0.2048	-0.203776	-0.202752	-0.201728	-0.200704
1	-63.2779	-139.395	-161.044	-152.786	-140.073	-139.782	-135.889	-136.229	-95.8213	-96.6946	-72.2652	-88.8618	-30.5381	-89.2913	-57.2792	-12.5826	-69.4959	-104.701	-129.885	-102.986	-138.954	-117.113	-85.1186	-67.4224	-78.3495	-82.7509	-95.9405	-64.5973	-89.732	-95.7892	-69.2043	-92.4809	-101.968	-150.358	-160.84	-101.716	-138.161	-182.815	-141.176	-112.089	-119.932	-101.721	-73.5583	-63.5122	-73.5955	-58.7616	-71.6393	-58.8557	-68.1233
2	-145.604	-135.911	-139.281	-134.146	-113.584	-108.449	-84.3254	-55.7953	-44.5415	-54.8904	-62.7588	-82.6528	-93.3582	-99.405	-125.681	-104.318	-100.291	-102.327	-102.185	-114.175	-105.161	-125.463	-95.1021	-72.5423	-73.3181	-69.1064	-46.8118	-51.0083	-87.8285	-75.8048	-91.8697	-105.079	-101.252	-100.184	-93.815	-120.691	-131.588	-114.753	-97.29	-109.651	-96.3978	-107.023	-111.998	-108.049	-86.9491	-78.7742	-78.7803	-75.6732	-87.687
3	18.1044	21.555	31.7952	16.6495	27.3269	20.1158	13.7983	-13.1941	7.23089	11.5443	9.83096	-4.33963	20.6209	25.4229	28.357	22.0824	17.1887	2.75272	-28.3063	-13.9926	-56.9579	-47.4227	-64.9626	-85.9262	-93.8713	-102.331	-120.04	-139.158	-106.714	-134.678	-119.483	-126.91	-110.673	-109.489	-134.14	-100.598	-85.1658	-86.2407	-70.0659	-52.6129	-45.5972	-59.3744	-66.2912	-79.5572	-97.8734	-88.4799	-83.8859	-95.1416	-85.4688
4	-76.3136	-89.9305	-86.2737	-89.4362	-58.1121	-54.089	-47.302	-44.255	-12.6052	-7.60616	-15.1315	-1.43041	10.4268	8.61761	-3.11638	-13.6824	-11.7444	-5.75049	9.2262	19.4667	50.069	69.8013	92.2789	98.7862	94.2324	110.292	91.6387	96.5399	94.9151	76.5878	55.5727	20.0766	15.3961	-6.64515	11.5359	33.9177	43.3351	30.8384	30.9241	20.3119	3.529	-7.35226	-2.55588	-14.2122	-37.0782	-38.3187	-44.4382	-50.2265	-40.8415
5	-147.334	-139.097	-124.322	-133.568	-69.5254	-85.2993	-85.6446	-61.6658	-72.7339	-88.1792	-62.196	-95.7615	-100.954	-92.6649	-117.601	-140.415	-147.694	-173.339	-181.161	-189.59	-172.204	-149.342	-122.663	-99.0392	-72.3798	-58.1871	-71.5029	-83.6054	-83.4481	-98.5611	-134.793	-92.8974	-127.192	-124.457	-150.036	-150.126	-111.084	-130.998	-123.756	-109.174	-108.462	-58.954	-58.1054	2.24804	-52.5111	-118.855	-30.6464	-81.3353	-90.9993
6	-34.6236	-35.4689	-23.3476	-24.0191	-27.8972	-23.8538	-7.31281	-30.8483	-31.1018	-76.7679	-68.0215	-45.7362	-90.2159	-81.8683	-81.253	-104.699	-125.21	-115.111	-146.661	-140.501	-148.207	-179.81	-133.851	-157.197	-152.538	-157.647	-139.199	-157.958	-153.378	-167.515	-176.377	-151.188	-143.163	-133.708	-122.679	-126.459	-119.751	-156.377	-152.16	-159.871	-167.9	-163.819	-158.034	-160.62	-163.703	-167.664	-189.433	-206.252	-206.26
7	-176.801	-169.263	-174.333	-183.175	-167.695	-147.174	-110.685	-106.032	-98.6711	-105.131	-106.618	-109.034	-103.647	-88.2813	-91.3545	-118.39	-124.624	-127.249	-120.34	-124.919	-143.988	-144.081	-148.232	-136.465	-123.153	-119.095	-114.497	-103.11	-83.2276	-98.4946	-111.093	-89.7718	-77.3627	-61.771	-32.1117	-27.673	-36.1538	-47.6216	-67.707	-67.5559	-63.7302	-65.6943	-69.2321	-94.4647	-95.8156	-105.702	-120.388	-137.144	-114.493
8	64.617	82.4848	88.9428	101.994	102.365	81.885	66.4509	18.0985	-23.9764	-48.7566	-65.2405	-59.3942	-32.4911	-17.0901	-16.7733	-10.0224	-2.30654	11.9619	2.34396	26.6703	6.1347	-16.6233	-41.6412	-55.167	-81.1837	-78.7289	-87.3518	-76.2049	-75.4915	-87.6689	-95.4393	-73.1519	-62.8387	-50.5599	-72.8382	-60.405	-91.3689	-99.1709	-114.657	-122.98	-154.991	-152.852	-132.737	-144.763	-140.747	-100.222	-123.469	-104.847	-60.3163
9	-129.867	-130.242	-89.7132	-102.488	-100.497	-89.7896	-86.803	-84.0127	-84.5388	-61.1106	-74.0849	-65.6504	-51.0426	-46.4092	-57.0926	-62.0251	-63.0001	-71.3421	-65.4759	-62.2995	-73.3553	-59.7114	-61.5608	-49.2303	-62.2073	-73.7744	-65.1236	-51.498	-42.3481	-28.206	-11.7334	-12.774	-10.9466	-12.6234	-36.2362	-29.0165	-73.8426	-60.1112	-72.3292	-78.3583	-84.4744	-89.018	-92.1027	-72.4383	-47.4991	-49.2609	-50.8904	-59.0163	-67.4563
[truncated: 440 more columns]

## Sheet: Fig3a_aligned_mean
Time:	-0.18432	-0.183296	-0.182272	-0.181248	-0.180224	-0.1792	-0.178176	-0.177152	-0.176128	-0.175104	-0.17408	-0.173056	-0.172032	-0.171008	-0.169984	-0.16896	-0.167936	-0.166912	-0.165888	-0.164864	-0.16384	-0.162816	-0.161792	-0.160768	-0.159744	-0.15872	-0.157696	-0.156672	-0.155648	-0.154624	-0.1536	-0.152576	-0.151552	-0.150528	-0.149504	-0.14848	-0.147456	-0.146432	-0.145408	-0.144384	-0.14336	-0.142336	-0.141312	-0.140288	-0.139264	-0.13824	-0.137216	-0.136192	-0.135168
LFP:	-30.6083	-30.3476	-30.8758	-30.2292	-28.9086	-26.1369	-26.5523	-22.3379	-21.3577	-18.9807	-17.7952	-20.1535	-20.4545	-22.3328	-19.4103	-19.3967	-20.756	-20.0531	-16.6055	-15.2126	-16.2954	-17.7049	-16.1531	-21.4613	-21.5889	-22.4339	-22.3458	-23.0218	-23.1498	-20.1844	-22.0478	-20.6915	-22.8423	-22.3216	-23.2027	-23.7591	-22.0125	-23.5667	-23.6108	-24.0262	-24.6086	-28.2891	-29.0106	-31.008	-34.3473	-34.4477	-33.6152	-37.0207	-37.3734
[truncated: 312 more columns]

## Sheet: Fig3b_raw
time/ trial	-0.249856	-0.248832	-0.247808	-0.246784	-0.24576	-0.244736	-0.243712	-0.242688	-0.241664	-0.24064	-0.239616	-0.238592	-0.237568	-0.236544	-0.23552	-0.234496	-0.233472	-0.232448	-0.231424	-0.2304	-0.229376	-0.228352	-0.227328	-0.226304	-0.22528	-0.224256	-0.223232	-0.222208	-0.221184	-0.22016	-0.219136	-0.218112	-0.217088	-0.216064	-0.21504	-0.214016	-0.212992	-0.211968	-0.210944	-0.20992	-0.208896	-0.207872	-0.206848	-0.205824	-0.2048	-0.203776	-0.202752	-0.201728	-0.200704
1	46.7239	104.885	88.2223	105.402	97.2689	102.938	41.4064	-17.27	-71.0562	-61.1664	-19.058	4.86857	32.0708	85.5081	116.328	147.313	136.76	120.359	96.6929	48.9922	24.8882	22.1471	19.744	35.9374	3.85593	-35.9323	-90.2695	-128.255	-109.042	-52.6978	-48.2401	-60.3848	-91.0198	-112.692	-73.9084	-48.5561	-49.4383	-39.1329	-19.7678	-1.52247	6.69768	0.0419904	-33.3574	-21.1528	-42.5557	-7.43078	-16.9429	-16.8099	-7.86541
2	110.378	116.812	119.66	81.2459	42.7003	11.0549	11.8081	59.6195	7.67877	78.6799	97.5064	113.616	128.28	154.201	188.786	202.436	199.856	166.516	137.855	119.421	104.937	135.92	119.428	117.403	154.484	108.115	163.796	186.612	153.692	138.306	108.596	82.7023	79.2069	27.3443	-8.35395	-22.7645	34.282	53.4605	53.0216	125.475	143.608	119.415	157.995	99.4302	84.26	69.6129	63.3476	70.4939	34.8256
3	-33.0104	-82.5906	-85.6649	-66.7327	-70.3848	-40.2514	-75.0035	-38.8967	-86.4899	6.27731	-33.3485	29.1879	-64.81	-26.0722	-40.7992	-8.98037	-47.8303	-17.8283	4.41534	86.2136	120.623	85.3032	110.321	74.6581	49.8768	-36.5218	-40.953	-30.9982	-3.86509	26.8632	88.0987	25.0971	94.4944	66.2419	110.741	98.7605	131.254	157.615	62.7685	81.1514	104.298	55.4724	69.5255	55.2361	28.2002	2.96547	14.6685	30.4451	41.8378
4	3.40512	-7.80153	-2.13571	33.0765	47.9425	70.1397	61.141	41.3936	55.1413	10.3749	9.49219	40.0924	56.3552	56.1218	20.7973	25.6121	20.5024	12.4414	2.68297	0.631009	15.0953	9.70421	7.61394	18.9852	30.2214	59.5157	100.777	104.06	94.8483	89.7338	44.5219	26.7677	22.7214	27.6194	29.1008	75.6254	87.7512	84.6549	82.7007	60.2535	20.9656	60.3142	35.7525	55.7757	21.596	63.3455	51.2127	29.7013	34.6192
5	44.0159	23.9425	28.0597	18.4567	8.42291	-5.78603	-12.9175	-40.3122	-39.374	-33.3694	-32.3936	-16.5871	-37.8999	-10.7133	-7.00238	-2.24022	-35.9533	-49.0461	-81.0775	-80.1579	-64.7191	-74.5046	-49.9944	-39.4197	-2.36911	28.9991	61.7121	76.7777	74.9754	60.4898	48.7386	61.227	55.1017	57.9454	73.9009	88.8305	79.224	50.5253	39.3854	39.2335	70.3868	80.4301	89.3697	110.854	105.8	69.8758	23.0217	3.15311	-6.93655
6	195.6	191.793	205.775	231.26	256.853	268.233	258.708	274.721	264.617	306.554	300.342	302.433	280.272	286.209	288.267	273.331	273.025	264.666	256.795	232.916	182.649	164.462	160.841	158.699	190.407	202.29	216.011	240.542	282.048	277.172	247.418	240.545	242.807	236.464	223.704	241.179	261.491	285.097	305.16	289.393	234.065	206.394	200.43	208.925	200.732	204.757	222.667	226.767	244.828
7	24.76	33.3046	57.7581	71.4839	85.2956	98.9962	106.474	113.846	114.759	88.5012	72.4143	34.4255	22.7497	46.7149	60.9559	72.6495	90.4348	98.3772	111.494	88.7221	72.2273	73.8832	68.5787	49.181	93.764	128.209	169.206	200.049	205.222	219.437	222.923	199.467	173.892	158.78	144.171	115.374	104.291	103.665	109.203	108.353	92.1391	72.2519	75.8158	63.1443	71.0791	66.2101	66.3046	84.2109	114.837
8	300.303	252.754	229.733	232.189	245.828	256.307	253.507	231.392	225.846	206.901	201.067	226.819	224.179	225.146	223.406	231.335	226.917	242.574	238.731	235.88	214.546	203.616	185.55	173.025	143.286	153.671	148.833	149.564	162.639	169.189	193.996	218.354	216.145	209.186	195.757	130.904	93.6368	80.118	67.3475	57.4197	37.3977	45.2087	49.7395	54.1999	85.2004	122.841	153.876	179.597	182.158
9	26.4051	50.2946	29.4722	55.3746	6.50893	7.5918	32.3441	64.6513	80.907	97.4825	119.832	122.595	90.1521	83.6218	79.7441	64.6017	29.7572	-10.0131	-30.7785	-75.1838	-72.5093	-77.517	-83.0597	-55.7971	-48.112	-20.5547	10.4742	6.38617	39.7487	46.3079	94.1322	79.9841	98.3776	115.468	101.703	56.7936	37.7619	36.8208	30.2447	62.3739	76.0408	96.7161	103.816	33.8553	14.8895	12.5378	40.6799	52.077	91.4961
[truncated: 440 more columns]

## Sheet: Fig3b_aligned_mean
Time:	-0.18432	-0.183296	-0.182272	-0.181248	-0.180224	-0.1792	-0.178176	-0.177152	-0.176128	-0.175104	-0.17408	-0.173056	-0.172032	-0.171008	-0.169984	-0.16896	-0.167936	-0.166912	-0.165888	-0.164864	-0.16384	-0.162816	-0.161792	-0.160768	-0.159744	-0.15872	-0.157696	-0.156672	-0.155648	-0.154624	-0.1536	-0.152576	-0.151552	-0.150528	-0.149504	-0.14848	-0.147456	-0.146432	-0.145408	-0.144384	-0.14336	-0.142336	-0.141312	-0.140288	-0.139264	-0.13824	-0.137216	-0.136192	-0.135168
LFP:	69.498	69.179	72.2248	75.8099	76.3849	76.8942	77.8114	77.7004	76.8816	79.7326	78.768	75.2605	72.3091	74.0837	73.2041	78.5837	78.0192	80.302	84.3488	88.1479	87.5911	86.014	84.2119	84.4008	85.2745	83.6214	81.3361	80.0002	76.0289	80.3208	80.9195	80.1197	86.0577	85.1019	86.038	85.825	83.7672	79.6914	75.0663	74.562	67.8869	66.2299	69.0834	67.3151	62.667	61.3114	58.7896	56.8774	60.0997
[truncated: 312 more columns]

## Sheet: Fig.3c
	Rewards (normalized):
		Session 1	Session 2	Session 3	Session 4	Session 5	Session 6	Session 7	Session 8	Session 9
	Rat 1:	1	0.957627	1.0678	1.27119	1.31356	1.27966	1.29661	1.4322	1.34746
	Rat 2:	1	0.912698	0.785714	0.865079	0.968254	0.888889	0.825397	1.05556	1.22222
	Rat 3:	1	0.966102	0.974576	1.08475	0.889831	0.872881	1.12712	1.11864	1.15254
	Power (% change):
		Session 1	Session 2	Session 3	Session 4	Session 5	Session 6	Session 7	Session 8	Session 9
	Rat 1:	0	-1.19524	11.9706	51.6727	41.6596	71.9617	63.1365	83.5711	56.6531
	Rat 2:	0	-4.2351	-6.89367	-7.76245	-6.22773	-7.97452	9.66541	5.31235	20.5735
	Rat 3:	0	-9.49042	-1.83892	-3.56676	-13.1014	7.40026	14.4454	23.8194	19.8029

## Sheet: Fig.3d
	Rat 1
		Session 1	Session 2	Session 3	Session 4	Session 5	Session 6	Session 7	Session 8	Session 9
	20 Hz	655.368	580.827	648.134	631.161	574.498	705.987	757.36	758.014	739.648
	21 Hz	606.001	541.691	593.221	589.936	519.257	647.975	680.636	723.377	700.5
	22 Hz	574.827	517.913	560.641	558.401	493.336	607.736	645.042	704.319	679.581
	23 Hz	550.196	499.715	536.671	530.379	476.078	585.516	625.653	691.617	666.871
	24 Hz	524.694	481.717	514.098	502.765	458.061	563.983	604.43	678.409	655.026
	25 Hz	502.834	468.063	498.376	479.514	445.42	555.363	593.953	671.36	648.349

## Sheet: Fig.3e
		Trained rat 1, session 1, burst:
	freq:	7	8	9	10	11	12	13	14	15	16	17	18	19	20	21	22	23	24	25	26	27	28	29	30	31	32	33	34	35	36	37	38	39	40	41	42	43	44	45	46	47	48	49	50	51	52	53	54
	power:	0.530604	0.45555	0.406257	0.309409	0.211099	0.145222	0.106027	0.0829266	0.0694461	0.0681487	0.0862559	0.125149	0.177262	0.227546	0.262564	0.274418	0.262729	0.232703	0.193498	0.152925	0.116858	0.0878389	0.0664044	0.0515641	0.0417871	0.0354144	0.0313824	0.0288169	0.0271368	0.0258884	0.0250774	0.0244005	0.0239167	0.0236104	0.0234758	0.0234981	0.0236478	0.0238816	0.0241206	0.0243839	0.0245909	0.0246788	0.0246693	0.0245821	0.0243663	0.0240627	0.0236823	0.0232503
		Trained rat 1, session 1, control:
	freq:	7	8	9	10	11	12	13	14	15	16	17	18	19	20	21	22	23	24	25	26	27	28	29	30	31	32	33	34	35	36	37	38	39	40	41	42	43	44	45	46	47	48	49	50	51	52	53	54
	power:	0.583656	0.570074	0.460747	0.310283	0.196674	0.136615	0.111214	0.100757	0.0954925	0.0929436	0.0949707	0.101799	0.108359	0.111154	0.107918	0.0996979	0.0888876	0.0780058	0.067817	0.0590719	0.051732	0.0455706	0.0405899	0.0366175	0.0334581	0.0308654	0.0287249	0.0269389	0.0254731	0.0243289	0.0235137	0.023046	0.0228898	0.0229879	0.02327	0.0236595	0.0240889	0.0244978	0.0248579	0.0251192	0.0252905	0.0253546	0.0253215	0.0252379	0.025053	0.0247963	0.0244669	0.0241042
		Trained rat 1, session 9, burst:
	freq:	7	8	9	10	11	12	13	14	15	16	17	18	19	20	21	22	23	24	25	26	27	28	29	30	31	32	33	34	35	36	37	38	39	40	41	42	43	44	45	46	47	48	49	50	51	52	53	54
	power:	0.463557	0.403691	0.327368	0.231431	0.16359	0.125769	0.111891	0.112269	0.114459	0.124504	0.175875	0.288962	0.436883	0.559873	0.61475	0.594119	0.518593	0.417302	0.316328	0.230046	0.164156	0.117652	0.0870971	0.0680387	0.0565533	0.0495989	0.0453311	0.042555	0.0406055	0.0391217	0.0380445	0.0372695	0.0368621	0.0368477	0.0372208	0.0379286	0.0388768	0.0399505	0.0409841	0.0419936	0.0428386	0.043436	0.0437905	0.0438843	0.0436838	0.0432071	0.0424685	0.0414513
		Trained rat 1, session 9, control:
	freq:	7	8	9	10	11	12	13	14	15	16	17	18	19	20	21	22	23	24	25	26	27	28	29	30	31	32	33	34	35	36	37	38	39	40	41	42	43	44	45	46	47	48	49	50	51	52	53	54
	power:	0.635349	0.449943	0.30425	0.229797	0.174244	0.125813	0.10105	0.102247	0.124059	0.161743	0.214415	0.277166	0.329038	0.352061	0.337714	0.294568	0.238511	0.184332	0.138896	0.105067	0.0816284	0.0660134	0.0560262	0.0496688	0.0455563	0.0426534	0.0405692	0.039008	0.037805	0.036882	0.0362145	0.0357972	0.0355761	0.0355042	0.0355343	0.0356329	0.0357871	0.0359935	0.0363344	0.0366258	0.0369401	0.0373456	0.0377187	0.0379098	0.0380877	0.038113	0.0379565	0.0374847
[truncated: 46 more columns]

## Sheet: Fig.3f
		Sham rat 1, session 1, burst:
	freq:	7	8	9	10	11	12	13	14	15	16	17	18	19	20	21	22	23	24	25	26	27	28	29	30	31	32	33	34	35	36	37	38	39	40	41	42	43	44	45	46	47	48	49	50	51	52	53	54
	power:	0.675665	0.430853	0.287321	0.213202	0.167328	0.141163	0.124873	0.114252	0.10699	0.100026	0.0945112	0.0923349	0.0921919	0.0913846	0.0889584	0.0857218	0.0826587	0.0801207	0.0773968	0.0740762	0.070072	0.0657068	0.0616833	0.0583814	0.0558827	0.0540173	0.0526419	0.0515302	0.0504833	0.049356	0.048083	0.046668	0.0451844	0.0437515	0.0424902	0.0415087	0.0408587	0.0405385	0.0403976	0.0405217	0.0407232	0.0408186	0.0408246	0.0407439	0.0404153	0.039906	0.0392244	0.0384108
		Sham rat 1, session 1, control:
	freq:	7	8	9	10	11	12	13	14	15	16	17	18	19	20	21	22	23	24	25	26	27	28	29	30	31	32	33	34	35	36	37	38	39	40	41	42	43	44	45	46	47	48	49	50	51	52	53	54
	power:	0.64693	0.417799	0.268432	0.184529	0.139899	0.122821	0.111105	0.102011	0.0999354	0.10092	0.0991116	0.0937333	0.0878852	0.0841787	0.0822705	0.0807961	0.0789015	0.0765955	0.0743487	0.0723508	0.0704936	0.0685007	0.0661046	0.0632265	0.0600267	0.0567943	0.0540118	0.0520242	0.0509684	0.0507553	0.0512643	0.0521321	0.0531242	0.054007	0.0546223	0.0548926	0.0547955	0.0543502	0.053487	0.0524559	0.0512101	0.0496481	0.0479539	0.0462983	0.0444574	0.0426087	0.0407877	0.0390969
		Sham rat 1, session 9, burst:
	freq:	7	8	9	10	11	12	13	14	15	16	17	18	19	20	21	22	23	24	25	26	27	28	29	30	31	32	33	34	35	36	37	38	39	40	41	42	43	44	45	46	47	48	49	50	51	52	53	54
	power:	0.994022	0.599156	0.317458	0.21048	0.170608	0.148459	0.134187	0.125709	0.122997	0.12147	0.115662	0.107944	0.101979	0.0977129	0.0938827	0.0900429	0.0864309	0.0832322	0.0807442	0.0788073	0.0772485	0.0759566	0.0746289	0.0730714	0.0711167	0.0689907	0.0665248	0.063887	0.0612605	0.0589188	0.0566515	0.0547025	0.0529595	0.0514422	0.0501783	0.0491952	0.0484949	0.0480432	0.0477921	0.0475937	0.0473547	0.0470362	0.0465305	0.0457437	0.0447877	0.0436285	0.0423074	0.0408303
		Sham rat 1, session 9, control:
	freq:	7	8	9	10	11	12	13	14	15	16	17	18	19	20	21	22	23	24	25	26	27	28	29	30	31	32	33	34	35	36	37	38	39	40	41	42	43	44	45	46	47	48	49	50	51	52	53	54
	power:	1.02521	0.614081	0.334923	0.222659	0.177555	0.154906	0.135454	0.123692	0.123012	0.127265	0.129866	0.129368	0.127305	0.123769	0.119031	0.113388	0.107131	0.100425	0.0936553	0.0873454	0.0819318	0.0773181	0.073441	0.0700292	0.0669138	0.0638912	0.0611069	0.0585997	0.0564276	0.0545827	0.0532389	0.0522935	0.0517663	0.0515879	0.0516802	0.0519543	0.0523172	0.0526757	0.0529465	0.0530475	0.0529219	0.0525114	0.0518172	0.0508929	0.0496888	0.0482831	0.0467257	0.0451442
[truncated: 46 more columns]

## Sheet: Fig.3g
	Rat 2
		Session 1	Session 2	Session 3	Session 4	Session 5	Session 6	Session 7	Session 8	Session 9
	15 Hz	686.84	650.387	634.905	621.487	649.901	623.645	755.503	750.981	848.378
	16 Hz	629.819	599.508	583.087	573.595	591.417	572.124	689.603	679.111	763.995
	17 Hz	584.612	566.043	544.736	537.462	545.836	533.858	639.461	617.697	699.832
	18 Hz	557.956	545.537	521.948	520.065	519.914	514.289	613.384	576.707	672.465
	19 Hz	526.166	498.864	493.47	490.449	490.968	490.125	575.776	535.999	624.874
	20 Hz	475.258	453.749	443.939	448.962	447.095	450.638	521.41	483.998	563.084

## Sheet: Fig.3h
		Trained rat 2, session 1, burst:
	freq:	7	8	9	10	11	12	13	14	15	16	17	18	19	20	21	22	23	24	25	26	27	28	29	30	31	32	33	34	35	36	37	38	39	40	41	42	43	44	45	46	47	48	49	50	51	52	53	54
	power:	0.722202	0.488406	0.30048	0.199535	0.152625	0.151565	0.190254	0.250612	0.308932	0.346653	0.354342	0.332177	0.287346	0.232299	0.178858	0.135397	0.104594	0.0844453	0.0716289	0.0631924	0.0574908	0.053706	0.0511674	0.0493177	0.0476591	0.0460078	0.0441739	0.0422604	0.0403913	0.0386642	0.0371036	0.0356842	0.0344006	0.0332538	0.0322378	0.0313467	0.0305842	0.0299554	0.0293737	0.0290124	0.0287764	0.0285971	0.02853	0.0285755	0.0286519	0.0287736	0.0289299	0.0290845
		Trained rat 2, session 1, control:
	freq:	7	8	9	10	11	12	13	14	15	16	17	18	19	20	21	22	23	24	25	26	27	28	29	30	31	32	33	34	35	36	37	38	39	40	41	42	43	44	45	46	47	48	49	50	51	52	53	54
	power:	0.703434	0.521213	0.353973	0.239897	0.17119	0.135967	0.118297	0.108894	0.10445	0.101407	0.0951544	0.0849927	0.0743063	0.0659198	0.0605588	0.0573242	0.055086	0.0530806	0.0507582	0.048037	0.0450565	0.0422381	0.0400022	0.0385604	0.0378632	0.0377113	0.0376934	0.0375359	0.037105	0.0364308	0.0355312	0.034586	0.0336813	0.0328862	0.0322515	0.031795	0.0315071	0.0313559	0.0312329	0.0312189	0.0312071	0.0310494	0.0308062	0.0305693	0.0301203	0.0295693	0.0289323	0.028346
		Trained rat 2, session 9, burst:
	freq:	7	8	9	10	11	12	13	14	15	16	17	18	19	20	21	22	23	24	25	26	27	28	29	30	31	32	33	34	35	36	37	38	39	40	41	42	43	44	45	46	47	48	49	50	51	52	53	54
	power:	0.617643	0.393373	0.272312	0.207908	0.169828	0.166429	0.211794	0.298869	0.390232	0.445916	0.449485	0.407402	0.337121	0.259151	0.188922	0.134973	0.0988269	0.0773129	0.0655544	0.0592821	0.0556506	0.053053	0.0508597	0.0487893	0.0466847	0.0445035	0.0422808	0.0400904	0.0380542	0.0363408	0.0349469	0.0339823	0.0333523	0.0329805	0.0327955	0.0327262	0.0327247	0.0327766	0.0328369	0.0329351	0.0330187	0.0330012	0.0328831	0.0327146	0.0323337	0.0318129	0.0311756	0.0305727
		Trained rat 2, session 9, control:
	freq:	7	8	9	10	11	12	13	14	15	16	17	18	19	20	21	22	23	24	25	26	27	28	29	30	31	32	33	34	35	36	37	38	39	40	41	42	43	44	45	46	47	48	49	50	51	52	53	54
	power:	0.691332	0.479715	0.333795	0.250597	0.214534	0.196976	0.183786	0.169722	0.151421	0.129511	0.107289	0.08936	0.0778412	0.071763	0.0686345	0.0661295	0.0630046	0.0593199	0.0555768	0.0524447	0.050122	0.0483704	0.0470075	0.0457607	0.0444968	0.0431546	0.0418763	0.0407478	0.0398146	0.0389705	0.0383933	0.0377705	0.0371993	0.0366502	0.0361128	0.0355823	0.0350548	0.0345258	0.0339281	0.0334121	0.0328998	0.0323754	0.0318741	0.0313931	0.0309059	0.0304209	0.0299401	0.0294932
[truncated: 46 more columns]

[truncated: 4 more sheets: Fig.3i, Fig.3j, Fig.3k, Fig.3l]
