# Supplementary material for: Real-time detection of neural oscillation bursts allows behaviourally relevant neurofeedback
Source: Commun Biol. 2020 Feb 14;3:72. doi: 10.1038/s42003-020-0801-z (PMC7021904; doi:10.1038/s42003-020-0801-z)
Supplement: Supplementary file 5 — Supplementary Data 3 [file 42003_2020_801_MOESM5_ESM.xlsx]

## Sheet: Fig.4a
time/ trial	-0.249856	-0.248832	-0.247808	-0.246784	-0.24576	-0.244736	-0.243712	-0.242688	-0.241664	-0.24064	-0.239616	-0.238592	-0.237568	-0.236544	-0.23552	-0.234496	-0.233472	-0.232448	-0.231424	-0.2304	-0.229376	-0.228352	-0.227328	-0.226304	-0.22528	-0.224256	-0.223232	-0.222208	-0.221184	-0.22016	-0.219136	-0.218112	-0.217088	-0.216064	-0.21504	-0.214016	-0.212992	-0.211968	-0.210944	-0.20992	-0.208896	-0.207872	-0.206848	-0.205824	-0.2048	-0.203776	-0.202752	-0.201728	-0.200704
1	90.9316	86.4915	71.813	62.0694	66.4527	78.8189	97.7141	115.556	125.567	120.749	103.669	94.2543	91.3403	93.8614	83.6226	65.9879	41.3031	28.3221	8.31256	12.3162	0.260733	-1.17696	8.05557	13.5217	18.2285	16.6311	2.6051	-6.61429	-9.25288	-13.2308	-23.5977	-33.6155	-49.7227	-49.7348	-61.3585	-56.5902	-81.7658	-66.5213	-57.3704	-81.5781	-86.1202	-103.431	-105.584	-104.584	-111.184	-108.468	-84.4579	-71.4359	-58.9364
2	-21.2098	-29.7416	-3.76834	22.0674	58.0064	46.5587	43.9048	13.4936	16.89	9.40431	20.2869	34.0391	39.9939	36.515	18.2246	10.1603	-4.44659	-12.5896	2.60935	14.5084	11.7533	38.1954	35.3904	42.8143	66.1917	58.85	72.2055	104.61	98.3596	77.5166	66.651	50.2928	48.6701	61.1326	61.0444	61.7736	46.6924	49.3863	48.5027	57.1768	82.3492	92.1667	101.402	91.0469	72.8882	35.8284	13.9666	-13.8031	-9.29383
3	-15.1383	-11.0899	-25.0599	-13.6322	-40.033	-55.2964	-50.2854	-32.3445	-40.1407	20.7323	-7.65817	-32.8871	-35.812	-29.1056	-41.5862	-66.2791	-40.6613	-50.8325	-41.7827	-34.7669	4.90548	-9.28633	13.5011	-5.49863	-0.164823	5.637	-16.7067	-14.8815	-43.852	-43.5349	-68.358	-85.3781	-65.2564	-68.2292	-52.9169	-49.4158	-32.0023	-48.952	-33.2885	-40.8799	-28.2188	-19.4506	11.0694	0.278041	19.2286	39.106	26.5644	2.71921	-19.1756
4	-58.3185	-69.7935	-53.5064	-81.7812	-82.468	-106.017	-83.2562	-55.4971	-46.5145	-37.925	-42.1807	-30.9299	-17.8018	-16.9868	-17.0338	16.4664	2.92181	-1.55677	2.33691	-3.67429	-22.8729	-33.4828	-54.4117	-39.8275	-65.4466	-86.1317	-99.461	-103.452	-136.398	-113.939	-123.637	-97.8568	-122.42	-124.823	-157.002	-195.006	-164.643	-165.727	-163.823	-150.407	-160.903	-84.8554	-125.478	-105.606	-78.5501	-70.4262	-73.4412	-90.5709	-102.117
5	-151.78	-144.934	-134.15	-163.554	-156.862	-151.218	-148.62	-99.2646	-104.301	-95.4014	-132.892	-109.901	-143.169	-131.851	-198.009	-196.773	-173.409	-125.578	-148.474	-107.594	-113.372	-118.056	-96.4453	-98.3363	-91.0396	-121.223	-103.494	-126.316	-145.531	-173.218	-170.612	-202.518	-187.156	-199.219	-198.497	-215.625	-179.249	-169.34	-135.533	-123.974	-146.3	-154.851	-194.105	-200.621	-236.578	-236.687	-283.932	-273.094	-271.151
6	-0.136877	4.79841	1.42232	-20.0787	-18.2898	-32.9737	-25.8959	-44.0769	-49.431	-59.3132	-56.7209	-38.5082	-26.0324	18.7034	11.1141	40.8731	63.8862	108.483	102.852	89.0141	75.5786	57.4289	36.8705	39.5578	14.2793	1.15547	-20.1466	-61.3945	-84.7421	-88.9761	-99.118	-110.526	-81.7458	-82.5344	-29.7355	-56.5455	-51.8019	-78.5965	-118.561	-151.331	-134.669	-164.132	-146.624	-156.315	-158.306	-139.091	-122.878	-67.6688	-66.5963
7	40.4834	21.1835	-2.02872	-16.8822	-6.81859	-15.2167	-13.2267	-5.56043	-22.3238	-34.2307	-36.4523	-39.7964	-9.81917	5.37473	27.6445	50.2679	88.4163	89.0855	98.6027	101.52	101.048	80.8911	54.4695	35.7587	7.4424	-20.0853	-16.3718	18.8905	51.6453	54.3762	49.0843	52.502	56.9906	54.3259	70.9246	85.4246	107.866	106.388	129.48	113.965	105.945	84.6176	54.1575	30.3566	30.1749	39.4341	60.7922	63.287	76.4204
8	60.5276	43.7572	58.3834	91.2119	116.125	113.762	108.268	118.258	107.737	109.313	107.561	109.348	91.5516	79.8317	100.471	97.0011	80.3479	77.3339	86.9992	79.2705	76.0983	74.5023	72.7007	89.5952	99.3884	89.2654	101.337	131.069	125.814	122.871	120.219	85.9873	82.9522	95.036	70.834	73.7634	80.7533	102.31	116.875	115.199	115.528	106.676	89.2312	104.702	104.412	134.736	134.849	136.258	137.534
9	-31.7851	-38.7372	-36.6148	6.4027	38.4607	73.7651	78.8331	81.5999	77.097	69.2925	55.379	53.9592	106.945	92.6085	113.252	156.514	135.545	161.904	151.915	136.15	134.908	141.196	149.423	152.784	141.178	132.844	142.598	132.295	111.615	74.1322	80.0322	66.575	57.775	44.2752	30.9114	53.2833	27.4095	55.7787	21.0825	57.1612	69.2406	96.2356	128.251	129.38	161.205	155.237	132.096	95.0032	103.342
10	-7.45575	-0.423681	65.7826	-78.3501	-44.6597	-84.7133	-5.69364	-85.0254	-22.0421	-33.4156	-37.1916	-22.9771	-4.90976	-9.94772	86.3239	33.2316	-12.7877	23.6039	45.4623	80.3891	66.0684	69.1401	40.0658	30.8515	48.6371	68.8553	-24.1101	60.4774	8.09248	-21.6887	4.21457	28.8945	21.3822	13.7241	15.4145	-49.0862	-39.7004	-44.4911	-30.9813	-25.4531	-41.0158	-5.09534	16.4134	10.8936	-2.76534	-9.95432	16.0976	38.2969	23.3796
11	219.588	228.474	200.929	197.814	220.448	248.239	265.474	244.398	241.935	235.509	208.001	177	169.056	155.351	133.67	120.003	157.011	170.676	166.302	190.123	154.932	164.779	185.598	212.238	196.75	228.119	190.998	192.926	166.742	167.368	161.67	130.522	125.019	120.654	124.126	141.163	156.03	184.648	163.218	172.659	165.583	173.512	185.168	193.499	193.177	221.121	227.291	177.719	176.401
12	47.2768	89.3485	64.2464	57.8572	43.4292	12.2976	40.7341	23.6908	36.6456	54.1063	97.0458	71.0661	68.1884	42.6465	51.0222	65.9483	53.0765	55.0126	58.8495	81.6914	97.6682	98.1735	64.0869	95.7498	81.7483	83.0701	90.9631	114.221	115.558	124.931	107.08	128.603	145.192	164.598	181.806	185.345	210.678	232.765	245.174	231.275	196.155	192.26	156.675	138.992	122.567	126.847	120.091	120.974	126.121
13	-200.996	-208.491	-240.348	-254.134	-295.986	-356.715	-380.62	-361.872	-339.228	-363.097	-388.929	-348.584	-357.969	-392.529	-390.294	-441.214	-493.547	-449.602	-491.613	-454.296	-550.89	-517.215	-538.03	-495.694	-531.751	-600.216	-492.049	-546.568	-599.029	-538.414	-529.469	-384.168	-579.444	-550.731	-512.789	-562.783	-522.552	-513.195	-505.13	-473.165	-481.466	-474.789	-485.262	-464.683	-462.935	-439.951	-413.87	-456.533	-451.318
14	-123.936	-110.912	-130.005	-119.565	-126.781	-105.193	-116.235	-110.961	-125.419	-88.1983	-96.0777	-88.645	-80.733	-93.465	-118.039	-119.146	-134.907	-107.734	-101.161	-94.1323	-75.9018	-82.6354	-55.9367	-54.4943	-68.0725	-71.8745	-78.3425	-87.6145	-119.981	-128.576	-132.917	-130.348	-141.053	-184.438	-184.633	-158.448	-165.392	-161.447	-143.611	-124.057	-93.5858	-99.4989	-118.353	-107.556	-95.4389	-123.291	-86.0595	-74.3065	-52.4321
15	-302.654	-308.294	-284.194	-251.153	-236.755	-251.799	-219.666	-213.49	-222.729	-234.008	-260.049	-240.082	-276.376	-299.143	-302.69	-325.255	-327.961	-285.495	-266.869	-269.263	-300.845	-284.644	-277.027	-259.041	-240.159	-213.416	-185.558	-198.73	-202.363	-210.422	-238.131	-238.648	-257.895	-273.672	-292.684	-271.4	-255.889	-252.355	-252.386	-277.983	-309.018	-279.539	-291.697	-265.821	-240.554	-205.839	-166.772	-168.224	-158.836
16	-28.8495	-54.6415	-43.3462	-81.0492	-119.702	-109.8	-91.5053	-79.8234	-38.3571	-39.1266	-59.4387	-64.3537	-71.3805	-72.6576	-80.9145	-60.9629	-25.0487	-30.4771	-11.8654	-20.8078	-61.8301	-55.3153	-90.8689	-56.2513	-75.3713	-56.5604	-36.7325	-7.40207	5.15142	19.4063	20.529	-9.42681	-1.00923	23.8855	-11.1223	-17.2105	28.8075	2.12477	42.3848	18.0084	21.3372	-2.91836	38.3693	48.336	70.764	-2.75321	26.3132	4.25237	-47.552
17	-124.681	-101.731	-97.8271	-67.2232	-52.6781	-50.5186	-27.6206	20.4066	48.125	65.9272	68.5769	88.7159	83.9695	51.933	19.3113	-9.52149	-41.4301	-62.876	-75.9433	-92.3909	-108.985	-115.529	-117.874	-137.339	-188.186	-206.968	-225.064	-225.145	-233.943	-263.511	-250.45	-260.192	-248.573	-280.028	-280.136	-288.797	-260.316	-246.278	-233.415	-195.355	-192.394	-180.368	-143.473	-129.151	-109.503	-104.106	-79.1699	-34.9002	-31.6695
18	92.1429	104.539	83.5812	88.228	83.7916	54.8879	40.3976	24.1113	9.17564	-18.7975	-20.1426	-27.5568	-34.6405	-51.021	-45.7562	0.944474	20.9278	26.8862	10.991	6.42929	-17.5141	-3.93394	17.869	40.0011	69.1746	73.6711	60.9629	75.1349	67.9242	52.4426	39.1224	32.7219	24.0896	17.2452	4.34222	26.107	33.7631	19.0554	22.4337	31.8888	30.4705	50.4191	26.6641	30.806	34.3904	49.4906	49.6623	77.4027	61.365
19	47.9832	25.0781	39.6768	17.8242	38.2613	36.9634	93.2422	38.5894	20.7494	-29.2897	-22.7552	26.6135	59.6378	70.9116	76.9067	103.811	50.9436	50.2116	52.3423	47.5621	70.6268	64.2063	58.0276	67.0216	59.0231	77.2793	72.1503	78.2059	77.3814	120.792	127.575	97.3975	101.906	135.267	103.026	87.3842	115.405	60.7078	83.3142	92.1766	72.1907	53.5519	86.1324	87.1976	94.0767	78.7361	91.1456	100.076	36.5979
20	-21.7916	-25.3093	-32.3591	-44.3164	-40.4271	-40.0534	-13.7065	20.8706	27.5784	39.6061	31.5579	24.5411	50.1542	45.6384	73.4168	58.7535	89.1551	124.051	121.148	128.505	117.637	135.737	128.884	120.615	101.449	106.201	59.9784	85.0242	81.6056	91.6461	75.5063	54.1416	55.1579	76.9441	27.3212	32.6686	28.2482	61.4176	52.6907	50.3577	39.0139	67.8447	90.0308	99.8779	79.1119	59.0323	47.5242	39.5064	10.3282
21	91.2216	123.481	145.299	128.349	123.34	138.565	136.363	161.221	140.332	132.72	132.291	124.177	137.474	158.705	164.188	150.879	142.698	113.668	112.069	109.519	80.9962	72.788	39.431	36.4308	57.5557	44.5364	49.9783	38.4469	30.1229	22.228	41.711	-4.96563	-27.7488	-33.3632	-39.0299	-13.6222	5.14254	33.5438	74.6298	101.806	129.926	115.773	129.539	116.557	145.206	147.397	119.667	94.2388	105.651
22	-176.615	-174.941	-189.333	-195.492	-192.735	-198.905	-189.566	-222.009	-223.024	-223.338	-217.047	-227.779	-238.656	-224.384	-196.631	-182.497	-187.468	-179.018	-156.166	-141.42	-142.903	-142.149	-173.684	-186.581	-204.68	-204.823	-188.368	-146.894	-120.664	-110.116	-75.0415	-40.4487	-43.8518	-63.2331	-83.7683	-115.009	-120.031	-109.405	-103.17	-100.193	-90.9572	-72.7638	-36.9487	-22.0906	-17.1613	-7.16312	6.50058	9.45501	-4.41668
23	-197.364	-199.297	-178.545	-169.775	-173.254	-137.793	-152.673	-132.375	-132.569	-137.766	-171.129	-168.081	-161.97	-170.324	-183.514	-160.602	-179.856	-177.44	-182.767	-183.196	-152.031	-154.803	-120.878	-103.87	-142.88	-160.279	-172.103	-142.089	-140.569	-156.122	-145.414	-133.356	-132.801	-118.52	-130.941	-140.209	-124.26	-116.347	-101.14	-92.5444	-80.7539	-87.9836	-108.283	-131.303	-141.044	-145.653	-141.783	-124.095	-137.565
24	12.8531	3.943	-15.3973	-38.2674	-53.4876	-65.1801	-66.4979	-84.8922	-107.409	-98.6855	-107.866	-110.553	-113.183	-108.196	-106.999	-85.0634	-83.6165	-56.6522	-45.6918	-46.3742	-51.5083	-54.0685	-55.2382	-64.2536	-90.3697	-93.8667	-107.659	-116.514	-91.6957	-55.8117	-25.7959	3.00705	11.343	8.55014	1.60353	-5.59669	-24.2922	-29.2129	-38.6247	-60.3759	-56.6455	-62.694	-60.3835	-55.47	-50.4355	-61.5922	-72.7701	-73.6132	-84.208
25	14.5965	4.85704	-17.2849	-42.4958	-74.0342	-109.029	-108.351	-100.179	-101.742	-83.3191	-71.8551	-61.8101	-64.2178	-69.0913	-82.754	-95.0922	-90.7746	-116.817	-127.128	-137.421	-125.064	-101.478	-97.4227	-103.043	-104.734	-110.458	-116.169	-106.709	-83.9762	-70.7283	-55.4037	-58.6916	-56.1512	-63.7274	-68.2995	-84.0537	-109.917	-130.992	-155.766	-151.824	-114.381	-85.4302	-58.0428	-21.0252	-10.8035	6.62205	-0.488666	-0.073926	-3.49312
26	-196.501	-180.23	-157.328	-134.579	-118.395	-103.956	-96.9148	-102.26	-96.4493	-84.9061	-62.8143	-41.0337	-37.0387	-36.2063	-30.6825	-30.6478	-39.1989	-45.4869	-47.4458	-51.2507	-44.9295	-46.9016	-68.5641	-78.8116	-87.0134	-91.0761	-73.6907	-73.7864	-57.3798	-66.0025	-72.0292	-78.8861	-98.4366	-118.61	-144.886	-144.878	-160.125	-172.246	-157.425	-139.983	-115.481	-112.114	-111.938	-106.265	-99.2403	-89.883	-96.0031	-97.4694	-103.288
27	-85.1294	-74.155	-76.0078	-72.2183	-74.4696	-79.9955	-43.4909	-79.8775	-36.5653	-45.0733	-37.3282	-37.262	-10.0054	-8.87335	-15.2312	-18.2203	-13.939	4.3214	-8.69234	-2.87486	-26.3037	11.95	-28.7131	-24.0506	-25.6393	-33.9228	-24.4084	5.99171	22.4441	20.1774	64.2163	49.2186	36.0056	11.3492	-17.384	-57.4222	-100.825	-77.7109	-87.0764	-63.736	-22.9366	-49.4217	-22.9199	-23.8281	-20.374	11.5542	34.7742	38.8592	20.7269
28	-27.4455	-19.6297	-64.3167	-69.1669	-36.3017	-48.276	-8.6754	-26.5495	-17.8953	-57.7543	-26.061	-29.6355	37.6325	12.0803	6.87585	6.20344	9.63786	-14.8281	1.60009	27.4659	17.5325	68.0258	24.1896	43.3411	22.3543	-10.6581	21.8734	-27.3197	-15.6824	-28.8231	-27.0732	-11.9334	-18.656	22.9624	7.8539	19.7164	18.3632	-15.4356	-27.7503	-28.8605	-66.0693	25.5988	0.351033	-39.5186	-65.9614	-34.8481	-17.1743	-19.715	-44.2074
29	78.0344	96.2618	124.23	127.962	138.842	103.069	104.108	100.596	62.6319	50.4804	45.4248	35.9684	37.2812	67.4672	84.0134	84.2552	79.6076	101	125.921	128.868	137	115.597	74.284	45.6261	27.8491	-25.1013	-26.6628	-8.58292	-26.3202	-2.63294	5.17529	-10.9318	5.72796	-13.0545	-12.8844	-25.0835	-49.2837	-49.5128	-98.0004	-106.066	-105.081	-110.607	-111.123	-114.036	-119.409	-140.406	-137.749	-172.89	-168.059
30	-85.6518	-87.8141	-82.258	-88.3828	-92.518	-88.4305	-75.8447	-69.6264	-39.1167	-47.4158	-25.9591	-27.4445	-47.4109	-75.3166	-60.0929	-43.0214	-22.6333	0.0815022	15.7254	22.3626	28.9154	14.6266	13.5	6.75438	-1.86392	8.05383	0.976109	-4.86143	-8.57003	-5.49743	5.63744	-9.0139	-29.0206	-58.8163	-91.913	-110.956	-122.546	-116.653	-80.9077	-53.8432	-68.8873	-75.3941	-71.7068	-82.6471	-101.897	-104.74	-78.871	-89.1172	-94.6046
31	-56.7277	-58.8175	-49.8337	-90.9612	-98.4452	-96.6547	-119.475	-111.592	-95.1679	-86.9727	-67.4839	-60.6194	-53.9881	-61.2647	-61.2716	-70.6828	-116.19	-145.78	-128.138	-154.637	-146.147	-111.802	-81.0045	-69.2076	-52.127	-51.3911	-53.1424	-63.6216	-89.5725	-90.7264	-103.069	-110.724	-100.728	-101.398	-105.39	-109.807	-102.687	-92.2346	-96.2264	-105.21	-115.657	-127.182	-140.114	-139.132	-135.557	-142.639	-118.047	-98.1435	-79.1219
32	-101.838	-97.3409	-111.557	-114.181	-120.34	-124.456	-122.351	-110.266	-85.9399	-72.2371	-86.6284	-121.211	-153.046	-173.334	-164.866	-167.134	-144.928	-136.272	-128.828	-112.082	-129.89	-140.682	-153.689	-155.859	-162.388	-178.106	-171.255	-177.261	-194.69	-189.133	-205.434	-205.415	-221.255	-224.736	-217.043	-205.018	-188.42	-189.147	-182.355	-194.57	-192.969	-190.734	-171.189	-138.165	-105.088	-98.6523	-103.503	-128.277	-136.335
33	-138.412	-140.118	-122.182	-103.412	-105.991	-96.2042	-91.0175	-126.376	-134.091	-136.28	-137.774	-137.206	-147.336	-149.899	-162.595	-164.327	-153.806	-137.565	-122.202	-105.788	-106.279	-86.848	-93.4713	-108.915	-118.064	-114.742	-105.616	-92.5496	-83.8872	-89.8582	-94.5038	-126.111	-111.299	-117.123	-120.397	-133.697	-121.638	-130.937	-122.688	-121.483	-144.554	-160.734	-156.082	-167.951	-156.267	-157.313	-161.801	-165.708	-159.536
34	-123.452	-139.372	-165.249	-171.162	-176.306	-146.771	-145.16	-138.74	-114.49	-111.217	-105.732	-89.2495	-95.0699	-111.841	-118.331	-150.836	-179.012	-156.938	-142.348	-157.609	-127.758	-129.233	-112.035	-107.044	-92.8513	-98.7357	-111.471	-130.264	-148.646	-174.478	-199.292	-182.824	-169.601	-157.413	-121.067	-98.6096	-76.0424	-67.2999	-48.238	-54.2034	-78.3545	-113.434	-114.108	-89.8594	-60.7547	-23.3804	-0.674118	9.5443	8.64524
35	133.507	92.2103	87.3289	68.9863	70.9727	49.2907	48.8239	39.4625	15.6081	7.34166	3.47611	-1.26931	26.2769	23.692	60.4603	63.5967	69.6425	61.0705	42.2928	0.907638	-3.61821	-19.8648	-7.51772	-15.6169	-0.764561	-22.1979	-10.7649	4.52646	-8.38808	-5.49537	10.5499	-9.66386	-21.4215	7.03682	53.9487	54.3221	40.2012	6.81196	-11.3102	-38.0626	-73.94	-92.0444	-93.7093	-96.4508	-93.3881	-91.2324	-79.6243	-70.577	-75.7791
36	67.8649	70.5662	51.3435	53.8243	71.8773	79.2999	47.6734	102.715	105.537	117.18	98.3239	93.1352	105.132	86.698	97.8517	94.236	100.451	84.9796	62.9538	72.8548	74.9904	83.1223	106.704	110.703	94.1989	63.2947	53.6526	10.6565	35.1755	18.7626	16.8176	39.7342	73.7625	84.4437	71.347	44.5999	-4.94165	9.05928	24.0038	38.3187	75.6283	90.6531	97.4366	98.1371	103.222	86.4887	68.651	34.1266	80.4046
37	-120.609	-141.893	-142.829	-145.675	-105.543	-96.0107	-95.9934	-95.152	-92.7333	-106.173	-104.014	-104.266	-90.5041	-99.9016	-98.9841	-86.1573	-82.16	-80.5008	-72.7478	-61.922	-79.2207	-111.461	-135.258	-164.268	-174.868	-182.267	-193.277	-177.698	-188.638	-179.225	-204.235	-190.348	-183.512	-166.198	-151.094	-125.723	-94.9154	-78.6943	-85.055	-112.413	-128.984	-133.574	-159.274	-164.965	-167.607	-162.809	-145.19	-156.68	-165.586
38	-32.6331	-59.2705	-28.1736	-47.279	-31.5745	-22.3971	17.4142	55.5059	81.5022	83.2381	100.671	48.6271	61.9866	47.8322	34.4652	15.0634	-9.15777	-8.4904	-29.9905	-22.1595	-10.9013	-18.4822	9.13245	15.6039	-13.5726	0.233298	-4.15936	-3.838	2.30928	-10.339	-38.3597	-62.7106	-25.2782	9.82702	-37.4126	-10.5911	9.04027	-33.7477	-21.5834	-43.4379	-12.3582	11.2534	27.4635	45.2874	44.935	35.1144	36.7162	16.5818	7.28071
39	-58.4925	-61.4615	-60.9956	-56.1528	-42.3013	-38.3806	-32.7324	-20.6289	-30.6632	-38.1263	-33.9358	-32.5595	-32.3975	-7.16262	3.29461	-6.05878	-10.1342	-27.4213	-24.7877	-32.0028	-33.2523	-25.0946	-24.1153	0.237724	19.6836	22.7234	29.4223	10.0381	2.75044	-17.2265	-31.7547	-44.215	-51.7622	-50.4659	-23.7274	-1.79285	22.1834	-3.26557	-8.08161	-1.70433	-17.779	1.02899	15.7163	49.1371	64.162	61.7915	61.8835	63.4171	73.5686
40	-38.1847	-36.3697	-33.3042	-28.2377	-28.5805	-36.3757	-73.5284	-61.018	-48.4156	-45.4345	-17.0221	-22.4714	-11.5024	-21.1086	-34.4716	-34.4341	-58.2645	-60.0677	-66.0471	-96.3324	-72.1501	-65.6068	-57.7646	-42.8555	-20.8211	-15.2199	-8.80538	-8.7605	4.96028	22.1378	14.708	-13.9544	-10.3773	-53.6005	-62.5239	-97.8005	-111.909	-110.525	-122.213	-143.489	-141.032	-138.234	-121.037	-113.214	-101.359	-72.7304	-92.7942	-59.2239	-56.254
41	-167.763	-153.119	-146.631	-152.18	-143.296	-161.06	-167.229	-176.049	-167.854	-174.324	-173.28	-174.098	-159.007	-147.711	-157.566	-154.015	-163.499	-181.815	-180.074	-169.725	-161.355	-146.524	-137.066	-134.351	-130.729	-166.685	-188.409	-210.76	-233.467	-228.577	-241.207	-242.687	-203.093	-194.545	-175.193	-164.467	-166.541	-171.599	-169.295	-162.6	-160.038	-174.784	-206.572	-228.299	-219.682	-219.235	-198.667	-190.269	-174.811
42	-291.526	-284.26	-282.182	-292.165	-280.628	-318.697	-313.735	-308.183	-300.185	-298.23	-327.672	-339.758	-365.94	-363.203	-380.172	-388.974	-369.749	-373.383	-373.727	-360.667	-374.853	-366.833	-353.785	-330.744	-321.336	-314.611	-317.354	-317.807	-303.451	-310.258	-299.15	-308.918	-301.792	-270.935	-257.05	-244.948	-233.645	-235.21	-253.879	-264.703	-250.269	-250.294	-248.867	-222.35	-241.707	-244.031	-255.861	-243.271	-241.71
43	-60.973	-49.2131	-68.9523	-63.6262	-62.087	-47.5987	-33.2384	-13.0442	-19.7909	-19.1441	-29.9538	-69.4646	-79.3838	-97.4708	-111.879	-97.4879	-103.098	-74.509	-67.3505	-57.0889	-64.1738	-41.4328	-51.8747	-15.7249	-31.609	-24.627	-26.3894	-25.1775	-25.7434	-45.3604	-47.4136	-47.6447	-46.0988	-78.7252	-61.8994	-78.6885	-80.2985	-62.8834	-102.238	-103.602	-113.633	-108.093	-138.086	-102.284	-132.66	-127.477	-120.424	-102.567	-98.5572
44	-91.6716	-102.19	-107.464	-87.5317	-118.814	-147.649	-138.541	-154.774	-153.942	-140.689	-142.801	-127.269	-129.856	-121.254	-114.189	-122.928	-123.155	-141.335	-159.769	-150.661	-178.759	-176.356	-185.089	-155.67	-170.103	-170.061	-172.003	-164.941	-184.973	-173.103	-169.171	-184.475	-183.191	-180.06	-196.542	-208.053	-207.317	-209.523	-215.565	-211.612	-206.007	-173.255	-150.929	-147.193	-150.975	-165.525	-165.532	-141.245	-108.294
45	-285.574	-269.639	-293.82	-277.054	-262.02	-221.529	-180.513	-145.503	-99.4029	-107.123	-122.447	-143.769	-152.073	-201.084	-181.708	-178.855	-179.92	-169.787	-167.403	-160.055	-162.423	-142.301	-144.138	-143.597	-127.89	-107.526	-108.574	-128.604	-120.862	-129.989	-135.853	-146.207	-151.115	-129.644	-138.136	-107.9	-81.0778	-74.2781	-88.7497	-96.5127	-111.948	-121.226	-121.044	-124.762	-104.028	-95.0728	-80.756	-61.0128	-48.1246
46	-153.539	-166.797	-165.703	-167.925	-198.025	-195.148	-186.385	-154.078	-121.435	-114.472	-109.757	-120.739	-125.863	-138.476	-129.373	-136.013	-159.479	-164.241	-164.331	-169.979	-204.066	-227.721	-225.924	-230.05	-236.474	-265.599	-258.888	-249.091	-239.494	-220.83	-202.535	-207.283	-201.107	-187.756	-179.129	-145.589	-128.47	-118.751	-135.773	-147.075	-143.086	-154.306	-156.184	-161.588	-186.951	-216.794	-235.232	-270.703	-275.322
47	-4.80018	6.49846	13.5031	9.46562	27.9676	26.7946	11.1856	14.5243	1.9378	-18.7301	-36.859	-66.1563	-79.6593	-74.6258	-56.6428	-81.9759	-82.8495	-87.697	-71.5705	-117.154	-123.983	-107.547	-97.5931	-92.7906	-81.1911	-107.523	-106.713	-99.8288	-97.5059	-147.05	-140	-113.47	-112.938	-88.4336	-84.9776	-54.0141	-57.0241	-65.4268	-70.3928	-69.9923	-78.3545	-106.988	-119.082	-148.468	-148.677	-131.59	-121.089	-71.246	-72.484
48	-207.057	-204.323	-204.071	-196.244	-197.99	-199.539	-204.559	-179.707	-175.038	-167.682	-167.652	-179.166	-191.936	-204.238	-213.089	-215.311	-201.571	-193.828	-190.634	-182.925	-159.981	-186.326	-175.135	-179.469	-169.023	-177.84	-181.692	-144.504	-124.254	-101.999	-72.4947	-22.8574	-4.21288	8.36989	8.2618	-9.71345	-16.8122	-31.0399	-46.3661	-43.3414	-53.2729	-78.3202	-86.6216	-60.54	-58.3271	-21.355	-7.58736	-4.43475	-7.73374
49	75.9993	112.628	85.494	92.741	104.886	140.175	119.714	167.023	184.5	178.64	170.22	192.804	212.013	210.435	191.81	160.857	163.89	128.444	145.697	153.627	124.743	121.731	104.785	120.665	126.054	111.964	145.561	163.925	180.265	186.352	177.175	187.03	198.072	169.029	157.403	153.442	142.305	144.288	169.741	189.666	187.073	203.602	186.56	189.921	210.191	212.828	214.698	199.836	176.775
50	-63.3736	-80.6117	-88.8061	-91.8577	-87.4674	-77.2373	-63.105	-45.4846	-46.6676	-53.557	-56.1843	-60.8633	-71.7417	-75.1454	-81.2375	-109.486	-99.7117	-99.6856	-85.205	-85.2931	-88.6403	-77.3778	-83.0667	-65.4296	-52.8783	-46.6503	-57.8164	-39.0947	-27.6948	-24.5197	-18.2851	-11.0306	-31.9911	-33.7286	-65.6222	-31.3553	-13.069	-5.90405	-18.4754	-38.6934	-55.3101	-52.1353	-45.7476	-61.8297	-48.8375	-25.186	-16.527	-5.54265	-9.41001
[truncated: 440 more columns]

## Sheet: Fig.4c
time/ trial	-0.249856	-0.248832	-0.247808	-0.246784	-0.24576	-0.244736	-0.243712	-0.242688	-0.241664	-0.24064	-0.239616	-0.238592	-0.237568	-0.236544	-0.23552	-0.234496	-0.233472	-0.232448	-0.231424	-0.2304	-0.229376	-0.228352	-0.227328	-0.226304	-0.22528	-0.224256	-0.223232	-0.222208	-0.221184	-0.22016	-0.219136	-0.218112	-0.217088	-0.216064	-0.21504	-0.214016	-0.212992	-0.211968	-0.210944	-0.20992	-0.208896	-0.207872	-0.206848	-0.205824	-0.2048	-0.203776	-0.202752	-0.201728	-0.200704
1	319.415	288.531	276.05	304.866	304.337	325.39	328.466	334.103	295.264	291.896	197.302	159.947	138.808	223.053	242.044	264.497	293.231	309.849	275.81	278.684	254.877	284.125	279.066	210.245	207.126	210.32	202.601	230.476	263.56	248.631	236.388	233.705	225.527	246.86	249.851	236.022	184.633	177.047	201.019	193.565	231.458	219.32	229.771	195.576	152.266	129.36	162.992	201.493	200.601
2	162.677	124.792	147.016	155.318	192.783	211.581	225.325	194.555	136.715	94.9322	38.2668	8.98124	19.9996	-12.1681	31.7408	19.6641	18.3185	-18.0014	-51.3377	-41.6117	-42.0817	-38.9447	-54.4773	-40.1954	-32.1274	-58.2373	-75.7997	-95.7478	-114.643	-131.13	-124.788	-108.682	-83.4252	-35.5598	-9.08735	-6.84272	-13.04	-11.0313	-22.5725	-34.9773	-27.6853	-43.3153	-15.0312	-7.7314	-26.6976	-19.6414	19.3632	62.2081	90.1626
3	36.8254	1.25623	0.0828701	-15.132	30.246	32.1905	57.4887	65.6327	84.8772	71.8718	106.718	149.509	101.318	119.762	118.826	98.7742	110.204	98.4328	137.932	187.087	141.403	118.093	75.9923	96.179	52.6431	96.2227	71.3158	86.8171	79.7505	164.577	145.303	130.804	144.146	138.116	187.504	146.55	183.04	205.952	208.717	161.763	164.253	117.754	139.542	142.048	123.092	139.331	104.006	112.803	137.018
4	87.1409	94.0498	166.174	145.542	132.189	130.435	147.304	136.332	128.074	146.43	88.8822	82.7351	105.93	61.9603	112.428	95.3737	135.386	102.355	92.5479	90.1783	71.873	82.7923	49.7343	66.047	50.6503	82.0577	85.1736	104.616	92.5228	72.1844	85.7306	82.0739	75.329	62.9716	105.877	99.171	127.47	97.2097	84.1826	92.8955	50.8013	30.8309	22.7088	-27.0769	-45.7968	-11.4388	48.9913	45.5246	34.6682
5	-101.925	-113.447	-35.5948	-29.1222	-52.8401	-32.3758	-34.754	-18.4458	-29.2205	-21.9877	19.6399	13.9753	-17.5535	62.1469	5.74689	-2.45363	38.5099	-19.2144	-14.5456	-1.37576	39.0758	23.1509	-22.4059	-44.9109	2.1949	10.5938	6.29313	-37.0358	-18.3986	-32.3482	-51.5138	-11.8974	-28.8269	2.43433	7.22446	-4.2409	13.273	51.3231	39.6537	81.9734	25.17	113.343	72.1462	53.9182	120.61	104.393	119.481	135.675	43.0082
6	-12.8673	-14.1516	-5.26531	-13.7622	15.5392	40.2354	115.555	66.2641	60.8834	43.0453	75.8027	98.2514	56.6797	113.983	118.216	96.586	52.3952	116.575	69.742	73.2639	74.6538	76.3813	72.4512	130.795	28.3562	33.8342	34.8951	41.8302	58.8643	-35.0501	-19.0978	-69.8892	-31.052	14.2226	-41.1392	7.71814	28.7244	24.6159	-11.3464	54.7267	59.5342	62.071	107.21	114.601	95.5191	127.449	148.258	206.205	220.184
7	99.7371	72.2983	58.8211	79.9094	127.555	133.725	132.837	151.726	160.083	178.002	144.894	209.46	241.424	270.277	281.602	289.203	285.178	305.293	319.468	292.828	303.656	297.812	291.598	237.337	222.241	225.77	236.71	267.874	255.717	261.052	253.199	255.941	285.474	279.873	268.004	258.722	255.223	242.762	281.914	257.776	219.587	249.428	271.821	300.496	297.581	255.625	241.133	236.391	228.017
8	32.5572	40.1524	71.5931	108.032	171.248	148.636	171.923	184.257	162.723	152.791	158.457	129.907	126.637	73.527	46.8391	27.5027	25.9927	45.271	71.8081	111.96	119.675	95.6178	63.6288	49.4057	50.7405	59.6482	76.6509	85.7082	54.092	34.2664	-31.7694	-37.7953	5.83515	27.2042	53.441	64.281	89.9322	90.2581	109.892	106.75	83.5262	61.7432	80.0683	67.037	49.9749	59.4727	20.3028	-25.2032	-34.8629
9	103.625	116.302	163.591	186.637	201.166	189.482	181.731	170.157	162.451	139.811	110.282	104.928	95.2169	101.269	87.7965	82.8245	87.8588	99.0328	124.881	163.051	148.814	137.947	116.556	107.534	105.435	79.1614	53.8031	32.9847	1.42082	-23.683	-8.86007	20.2922	16.6581	34.9549	74.539	92.6602	117.844	127.968	137.849	154.435	154.879	125.301	94.248	49.4418	38.9	56.1988	40.2541	49.0852	44.8221
10	53.6009	60.1649	52.8161	22.5311	12.4223	5.41156	-3.39754	28.386	50.7967	32.1482	28.6816	29.4019	39.6545	49.5976	94.4768	116.957	159.015	162.447	159.744	133.763	119.409	109.202	114.009	102.244	77.0512	83.0909	75.355	78.2586	121.018	126.256	103.737	64.6251	72.9888	57.1561	37.7591	24.1729	8.25765	-6.3307	5.69811	-24.7132	-16.8793	-35.411	-63.6129	-53.4365	-58.4672	-63.6423	-84.171	-118.774	-118.823
11	110.105	104.998	79.6325	60.1379	61.1626	34.2956	79.3837	73.8491	78.3114	88.8963	102.6	123.605	90.6421	69.1221	38.5203	18.3002	20.2355	17.6065	35.5062	10.0809	22.6207	43.655	89.1148	104.276	137.816	172.945	202.707	204.477	205.186	190.884	160.12	145.199	131.075	111.119	102.975	101.111	101.904	123.589	86.9571	78.7745	3.84739	90.9391	61.2887	8.39792	1.29214	-4.02196	-18.5315	-45.4641	-43.8822
12	47.2311	78.8868	106.687	68.0702	44.2077	8.87567	-4.25661	12.9819	79.0604	74.5669	94.6208	101.248	120.512	122.314	108.724	62.8717	36.7164	42.5995	38.5647	67.4523	51.3006	69.3705	83.5958	61.9271	36.8975	23.0596	47.6456	69.5124	91.3543	124.922	161.889	147.084	132.939	125.39	123.724	137.387	160.14	153.923	157.21	146.774	144.879	172.634	166.845	191.355	184.745	174.531	163.031	166.978	147.736
13	-55.9799	-26.2895	-41.1792	-17.6926	12.5128	18.1106	23.8527	26.0954	11.5372	16.9199	-14.9219	-47.2186	-39.8685	-48.2115	2.97517	37.2535	26.5621	10.1658	41.8622	85.5777	98.9719	101.548	93.6781	54.1626	12.7448	1.06051	-27.2962	-22.2467	10.8926	44.6211	75.0896	104.923	115.073	122.995	148.014	137.977	98.0463	73.9833	79.9415	42.6765	33.917	36.885	-0.184614	-13.6589	8.49576	30.1843	41.3875	86.6412	105.202
14	207.854	164.645	96.724	41.2546	19.6836	11.7783	20.2944	59.0558	94.6632	109.899	113.299	108.613	104.642	90.4848	81.1547	92.6059	88.1491	120.791	140.263	154.019	122.109	116.046	87.5726	82.8006	123.245	154.145	173.564	195.749	173.808	151.794	161.674	132.705	145.488	146.493	108.93	118.637	158.194	187.793	207.555	193.008	164.65	139.085	102.581	54.7479	27.8299	0.744408	-10.0554	-57.5751	-25.2656
15	55.7796	66.3968	98.3018	127.831	152.812	135.81	123.5	124.844	104.936	108.57	128.122	78.8977	65.6747	85.561	87.7585	105.48	107.243	75.8852	66.094	54.8324	95.2475	122.918	137.249	164.992	149.19	150.605	164.053	144.915	137.057	120.522	122.689	115.416	124.116	138.13	169.032	188.649	207.77	216.553	226.076	222	190.366	183.629	190.287	185.183	187.384	193.038	173.782	175.639	152.606
16	136.487	141.375	124.462	140.774	119.925	72.0887	53.1376	76.265	47.1396	83.249	50.2982	95.1513	99.9478	61.8472	47.2047	45.8091	53.9026	78.1887	50.9223	61.8327	87.6852	97.6486	110.661	71.4605	27.5114	111.867	143.2	139.799	245.558	192.033	171.176	152.438	106.901	201.069	147.618	189.493	241.61	296.154	289.763	268.8	285.053	276.799	225.086	237.711	208.98	177.621	193.624	174.8	128.176
17	22.4794	-41.7493	-26.7408	-17.5059	-13.5233	3.49957	-3.51302	-7.24587	16.7528	11.8108	28.6568	-35.281	26.7951	66.2515	50.4928	79.6234	67.3476	76.9559	73.0229	49.398	81.8545	74.089	22.8534	37.4696	67.5394	80.7222	109.777	121.941	113.834	91.7494	7.6801	-37.8955	-15.5289	-44.6043	26.3145	67.6578	150.752	116.694	117.092	94.5996	124.243	143.805	162.141	109.875	74.082	42.8546	41.143	54.2753	105.106
18	-74.4866	-114.598	-114.044	-105.1	-107.909	-51.9514	-52.0885	-38.755	-84.6268	-147.857	-178.254	-190.019	-167.933	-146.664	-96.3335	-104.536	-106.175	-66.8253	-159.26	-173.487	-176.675	-161.228	-166.058	-151.343	-162.009	-165.855	-175.144	-141.164	-100.324	-76.2962	-38.2873	-36.9554	-62.6662	-102.074	-111.683	-159.243	-144.93	-144.06	-137.896	-113.829	-63.2806	-62.1	-59.1848	-41.4544	-70.2348	-68.5544	-119.002	-127.495	-98.6273
19	58.7991	40.9053	31.0221	-5.5061	-23.113	-26.0168	-0.867511	17.3694	18.6176	18.5735	53.1705	43.07	66.9658	66.8209	64.3671	38.5318	91.4425	90.3821	118.489	129.644	125.964	114.289	92.0113	127.356	142.073	128.25	112.983	99.9025	102.495	70.072	84.575	72.9919	67.0518	45.3671	4.76103	7.94176	-4.12698	-29.4602	-24.7293	6.74167	20.5614	68.7475	56.9052	42.4725	34.7907	35.8345	51.8782	66.1748	69.6043
20	16.3035	37.3139	-15.6253	17.741	-10.4264	-2.27297	-65.8234	-35.0771	-34.9296	-5.82152	25.8103	45.1933	78.1596	111.339	110.8	102.409	124.386	62.21	87.2692	16.4251	18.6871	-0.167874	-30.1282	-55.6816	-62.7229	-64.5386	-55.4985	-49.2312	-29.7607	-42.1747	-35.3648	-26.7425	15.3464	-0.40261	-29.4357	-34.5781	-53.9739	-54.2574	-15.561	-25.4134	33.0868	58.1758	90.7521	72.1454	18.0961	11.096	-23.6479	-48.5763	-62.7136
21	-106.629	-102.875	-129.978	-127.095	-146.99	-122.293	-95.683	-86.6887	-81.7174	-88.8046	-50.7639	-44.3781	-55.5904	-35.8449	-38.168	-46.2975	-43.9938	-39.0787	-52.6279	-60.8851	-59.4765	-83.3026	-78.5042	-49.9608	-4.94468	51.4808	77.262	89.0469	43.9561	36.3534	45.6621	81.4446	46.3319	37.8996	26.9609	34.9279	-12.0464	-29.3147	-10.9755	49.6715	99.0248	84.664	100.53	122.656	115.055	63.1306	49.3634	87.2535	94.0902
22	208.347	223.412	212.035	204.536	202.76	199.64	233.423	200.564	191.864	138.03	172.364	163.173	118.776	148.562	165.862	247.586	242.035	211.437	205.189	237.208	265.65	196.422	237.223	211.196	234.042	230.085	243.251	131.044	140.909	100.162	171.857	192.931	242.279	242.903	278.484	230.941	209.746	197.989	135.907	188.872	197.79	155.609	204.97	110.742	88.8574	59.5977	106.065	102.717	164.758
23	27.5463	21.0436	-36.9811	-57.9715	-64.7571	-75.306	-89.6591	-45.5222	-33.9013	40.2233	71.0484	69.4612	77.2575	44.0803	66.4028	79.2824	68.652	133.866	139.985	87.2053	80.8751	82.4787	126.469	112.499	107.3	84.3779	88.6702	76.487	63.2645	48.4067	25.224	63.5349	18.567	7.81968	0.549185	8.00274	1.35288	-21.76	37.4467	79.2903	87.2519	70.1779	75.5212	85.4323	94.6111	73.9859	73.5793	44.4457	39.3544
24	102.359	119.384	158.389	73.902	109.083	143.442	146.714	97.8974	117.787	136.905	147.581	119.18	87.1549	86.168	124.625	142.272	150.359	131.329	169.788	151.011	191.426	141.219	140.489	137.798	95.6407	33.9864	-6.02342	2.29597	33.2532	72.705	75.7634	54.2509	101.484	120.441	129.995	146.41	151.36	162.547	144.505	157.415	139.076	168.308	176.696	192.701	213.26	251.926	272.719	241.279	254.391
25	74.8155	48.8019	33.7914	25.403	4.37593	-41.2025	-20.3079	12.3569	-36.186	14.3115	38.6584	54.5241	34.0324	25.9005	-31.9525	-24.0358	-16.0344	10.7515	21.3423	19.7703	80.1733	59.1806	20.3323	16.2532	45.9106	79.7486	110.496	115.61	70.8634	95.0015	84.3268	85.1233	102.08	104.885	86.1982	59.3144	45.0512	36.3582	12.1087	-23.0646	-46.6738	-36.6987	-40.677	6.97899	21.3132	24.49	40.2822	20.2791	51.86
26	167.793	139.525	123.389	172.43	180.262	168.696	163.397	189.364	172.633	148.28	136.308	175.079	193.748	199.723	234.487	190.163	189.395	165.625	155.919	165.454	198.117	165.891	207.406	252.393	224.263	208.819	210.704	214.278	196.343	166.572	208.8	229.332	258.441	285.548	258.248	241.452	242.738	231.748	230.536	262.104	211.18	174.913	177.086	148.202	131.609	122.184	135.71	119.165	122.009
27	28.1085	39.9681	61.1345	57.427	83.3776	57.4644	41.2174	22.493	38.1178	25.7377	-8.11649	-24.688	-39.1871	-67.5535	-64.1827	-75.4006	-56.0353	-52.2037	-53.2523	-42.7291	-64.0087	-39.1045	-9.17389	1.90205	-11.6869	-31.4264	-17.5566	-50.5354	-77.2407	-98.5361	-105.413	-88.2505	-82.4971	-40.2568	-25.5931	-16.6611	-38.7648	-44.1413	-14.2002	17.4748	-1.31903	-2.97134	-8.81122	-22.2829	-3.21398	-3.06927	-5.63793	-2.08926	-8.90079
28	190.643	207.981	203.632	194.096	201.993	202.947	212.107	205.286	208.782	214.422	223.458	168.774	135.988	126.733	115.908	89.923	96.4345	92.8841	89.4187	91.1945	100.803	107.578	96.9551	59.1875	60.7964	49.2364	45.3083	62.4728	83.3943	89.4262	84.3843	127.163	123.794	143.243	161.705	158.391	181.247	145.099	131.311	135.492	125.775	158.702	147.798	164.177	153.746	168.896	149.504	197.239	213.695
29	45.0319	37.1292	27.5781	88.6994	54.4834	56.4606	60.9189	79.9372	13.9654	28.5431	21.0726	-14.0005	-21.6218	1.34012	18.1541	63.376	85.557	62.8246	39.0689	32.0725	24.1352	31.4535	87.7097	146.641	72.4942	74.1509	51.1294	-9.18045	-57.3072	-7.82232	1.26455	27.3331	-3.95415	38.969	1.47136	-42.3041	-57.9145	-79.9642	-84.9108	-127.213	-79.307	-127.445	-70.9163	-42.7937	8.94627	35.6492	45.7297	34.3398	59.1764
30	56.3318	41.4015	43.028	102.501	67.2874	128.915	124.803	140.162	137.168	163.922	183.396	185.439	180.302	215.801	161.072	138.331	129.435	66.3936	45.8115	58.0228	37.7655	34.2291	46.4692	41.6652	53.0522	61.4197	45.4312	90.6097	49.2785	31.9255	31.6245	9.69335	49.9807	12.7152	32.0675	25.7411	51.7882	5.96681	13.4261	-3.15268	69.7192	59.746	105.921	104.861	57.0616	58.0364	9.17505	12.761	24.3217
31	-34.7375	-21.2427	-34.8825	-39.8677	-26.6182	-2.61735	-19.4405	-24.3711	-6.21172	-16.0144	-8.34237	11.387	53.5589	59.9541	69.0132	49.7104	51.1382	53.488	64.6824	55.336	47.8516	45.717	16.7903	58.3886	37.1288	77.4885	53.1238	80.2564	41.2166	21.3985	8.00207	10.9704	9.12124	-16.6978	-34.6473	-69.2834	-98.6781	-138.659	-116.689	-116.392	-69.1704	-32.0171	17.271	3.79938	44.3055	25.441	-8.27207	-14.2654	-2.14982
32	49.8708	28.4079	50.9986	84.45	131.633	163.835	192.026	215.732	198.135	263.997	264.865	285.641	252.298	233.576	196.24	184.015	202.779	256.795	249.998	289.156	267.868	281.838	282.778	222.692	276.602	204.201	221.619	179.95	146.39	104.597	126.63	133.91	132.223	183.807	194.726	202.985	204.764	205.232	212.446	234.189	183.479	133.14	73.4382	67.7546	53.1827	62.9158	140.381	161.692	194.039
33	158.433	170.14	145.795	167.776	178.777	175.316	161.366	104.354	76.8012	45.4495	32.1836	43.9029	34.1711	31.0703	31.0868	42.3665	48.8356	42.2314	30.8686	42.2638	33.6336	98.6875	125.721	132.619	124.314	71.5219	141.255	85.9847	81.4944	114.49	128.953	118.514	93.0618	83.2211	81.5538	44.7236	23.6093	-1.50926	-0.242599	61.5101	85.7449	134.108	80.7047	102.986	88.5538	35.5132	63.8037	84.0776	115.153
34	-74.7733	-65.4423	-97.74	-76.1987	-84.3438	-91.1369	-84.4068	-148.388	-144.321	-160.614	-184.492	-212.725	-238.048	-219.436	-197.096	-162.318	-164.4	-159.827	-157.85	-161.209	-130.421	-118.304	-122.593	-138.644	-150.103	-174.87	-179.52	-243.402	-234.419	-202.526	-190.055	-193.59	-165.752	-133.784	-81.9504	-96.7388	-111.553	-144.728	-120.102	-139.865	-140.787	-137.544	-129.718	-105.622	-120.626	-100.775	-116.476	-96.0881	-164.068
35	12.5566	-3.5675	-25.8596	-31.0775	1.45867	63.7728	97.146	86.3786	68.3517	75.7337	86.8405	112.875	137.105	165.752	175.786	184.147	187.128	179.085	166.252	160.61	157.155	143.055	121.779	146.828	156.992	151.048	150.605	136.289	140.353	165.726	169.308	160.689	138.903	107.908	55.3442	46.1728	31.079	-7.10861	-17.406	-47.1108	-44.0273	0.226554	15.749	69.2274	78.7859	58.469	43.6845	54.3975	82.4228
36	-578.09	-552.12	-541.86	-577.611	-752.364	-749.974	-315.181	-541.62	-544.82	-528.32	-569.233	-551.929	-631.683	-596.459	-639.696	-609.34	-615.274	-664.539	-669.926	-647.819	-625.43	-582.712	-580.765	-595.369	-569.65	-547.215	-554.257	-568.245	-531.608	-549.194	-567.75	-540.874	-556.262	-553.28	-565.685	-530.853	-524.816	-523.967	-541.983	-551.367	-542.462	-563.572	-562.791	-551.231	-588.566	-602.379	-583.213	-579.61	-611.827
37	118.909	104.325	123.283	-8.05075	-17.5483	61.7408	-17.1727	12.1358	-54.3384	134.334	68.8945	74.3014	30.2419	146.998	40.6477	92.7552	38.9155	8.67981	24.7965	36.5654	17.7179	-23.0925	-30.3455	-8.71962	6.21437	19.5911	39.476	79.3312	107.946	130.9	117.184	80.5405	59.1151	88.5584	104.075	101.299	106.572	87.5987	52.2096	63.5257	99.5654	71.6095	99.7355	123.814	126.24	138.613	118.617	134.38	141.172
38	233.442	226.504	199.57	219.697	160.216	219.525	152.315	166.501	173.28	202.087	212.324	212.781	232.922	225.199	234.367	214.117	227.749	232.811	229.516	216.872	172.836	140.809	137.8	164.314	177.081	193.166	226.267	227.511	234.54	228.16	180.033	182.845	174.117	133.596	176.564	196.906	242.622	249.163	270.281	269.878	274.477	241.591	217.71	203.624	166.358	133.633	135.115	144.187	141.499
39	-96.0682	-54.4115	-18.5265	11.2592	-11.5551	-20.5782	-80.9781	-62.0836	-35.6521	-55.4951	-47.9418	-112.507	-157.632	-155.304	-150.14	-169.359	-109.037	-87.4656	-105.928	-65.8046	-65.4315	-39.4675	-29.2144	37.1477	27.6912	12.3949	-64.866	-72.8402	-110.094	-148.105	-134.071	-135.003	-103.134	-73.3849	-76.1854	-55.3462	-55.055	-64.2218	-82.4188	-112.647	-90.3542	-82.9206	-70.4925	-107.694	-110.395	-140.817	-169.779	-190.907	-229.537
40	165.114	208.573	194.224	157.992	171.817	180.353	178.898	196.078	180.895	194.109	218.439	221.309	233.448	219.488	195.535	181.518	196.39	226.083	262.656	269.335	279.758	252.571	231.627	228.835	240.37	210.684	199.929	203.49	219.476	217.806	221.306	217.939	225.245	231.702	239.389	245.206	244.375	229.535	226.976	209.049	227.648	228.455	233.047	240.897	202.196	190.617	194.644	160.741	155.572
41	4.33369	-23.6517	-19.7292	-47.238	-47.935	-32.2689	-34.2155	-36.1273	-48.8833	-53.1055	-56.5185	-15.2814	-50.8246	-50.4882	-42.6383	-76.7292	-110.793	-149.729	-163.353	-107.411	-88.8084	-62.7023	-48.3295	-4.61353	-2.82954	-7.52015	-22.0078	-30.0705	2.84425	9.87883	-12.6993	-27.2512	-14.2791	-12.0913	-39.7239	-61.7162	-59.0978	-64.9672	-3.63973	30.7167	33.5209	56.3649	72.9429	61.2936	49.7372	108.802	149.385	110.123	131.637
42	16.8397	20.1215	-2.6276	-29.3046	-1.75663	-25.1647	6.22286	1.24322	-32.5581	-36.7514	11.1145	52.9495	108.656	108.743	99.325	105.028	95.1943	88.5666	100.296	103.381	113.077	134.724	125.487	75.3096	108.359	95.7893	106.059	144.61	167.531	152.869	133.749	142.653	139.051	113.244	120.982	129.214	134.566	164.261	145.035	128.693	158.097	160.609	150.369	134.744	140.59	155.669	183.219	200.182	198.773
43	13.1071	6.92849	34.46	-10.7617	18.1305	-15.9758	-10.1594	-15.7466	-14.5288	3.80331	43.6939	31.3137	12.9806	0.0163854	-7.24058	29.4461	28.3106	-7.2304	-5.60912	-61.709	-64.9459	-61.4063	-82.4531	-84.0145	-91.1	-93.7239	-108.104	-89.3724	-71.7467	-84.8598	-63.5488	-64.9822	-38.6218	-61.6267	-64.1832	-38.9445	29.2938	35.377	71.4189	57.0194	73.6065	45.9945	31.7602	-15.4495	-39.6509	-49.7842	-42.55	-19.0441	5.83055
44	-101.101	-72.643	-56.5748	-31.124	-49.0371	-55.9096	-36.9606	-54.9576	-84.4972	-128.485	-123.607	-139.778	-117.376	-120.171	-142.845	-125.959	-77.3457	-50.5466	1.47309	-5.7237	-63.7273	-88.526	-83.2961	-76.7732	-75.6265	-85.7428	-61.7351	-57.3072	-47.9038	-42.3812	-57.8751	-79.9374	-89.5491	-73.0326	-85.2198	-88.6986	-135.715	-124.33	-88.1347	-56.6452	-28.2906	13.3962	3.0808	12.2947	-12.9891	-7.99987	10.7868	-30.5666	12.0748
45	230.873	229.861	203.77	204.322	171.722	157.353	174.501	140.634	119.804	135.804	141.306	134.618	86.8313	127.858	83.0299	110.93	168.085	119.094	120.071	121.607	128.857	104.479	124.14	124.322	176.971	171.717	192.398	163.946	183.54	208.302	199.325	248.876	236.38	254.621	282.955	323.665	337.778	423.979	306.131	277.507	232.936	236.115	199.521	108.098	140.949	139.997	159.406	199.632	194.498
46	-53.5775	-37.0844	-34.6457	-89.15	-104.7	-111.079	-95.038	-62.1731	-45.8081	-47.1892	-20.92	-19.4489	-25.3086	-57.971	-55.8467	-69.9893	-79.6609	-60.6454	-40.5498	2.78224	-3.72633	35.7692	45.363	59.7751	74.1077	47.3064	-0.487421	-54.8264	-85.6525	-107.263	-91.9994	-46.8678	-23.8353	-30.8668	-20.0326	-26.6427	-32.4432	-24.0786	-14.6596	-29.0016	-69.0692	-88.2828	-106.924	-99.3744	-79.4114	-72.1748	-50.7343	-47.8914	-53.5522
47	-121.908	-141.669	-88.9007	-80.853	-45.9141	-88.7918	-50.4348	-42.6849	-18.5773	16.6597	-40.6015	-16.0319	-28.409	-33.0481	-55.1469	-69.5243	-64.1185	-61.3624	-27.454	13.4449	71.3109	78.588	119.648	152.011	136.094	91.1671	43.4296	2.36243	-40.4324	-55.2116	-100.01	-63.9422	-37.593	-29.3955	-63.2249	-97.8345	-74.4585	-45.6145	-50.0386	-27.7615	8.95378	34.3843	14.6193	25.103	22.8272	-0.690168	-20.2622	-46.7839	-67.4483
48	18.8712	-39.8392	-82.5058	-123.959	-106.675	-101.97	-72.0719	-62.5823	-32.9409	-28.8563	-31.4383	-33.7502	-57.0489	-51.0136	-57.6617	-19.3058	-39.3239	-84.1947	-70.2916	-0.153789	-49.921	-27.5732	-57.574	-58.6874	-106.827	-71.051	-73.328	-60.4468	-22.9228	-27.3696	-6.89537	-26.1159	25.0736	23.4657	18.0008	-2.03143	-49.5448	-30.7877	-63.135	-121.954	-86.8248	-39.2762	22.6145	0.709055	59.9516	89.7925	83.6711	113.302	80.7506
49	33.5427	26.5069	41.1361	100.407	123.082	97.3373	85.2016	53.2689	11.5329	4.1754	6.77403	-38.3571	-57.0856	-97.6872	-84.8485	-52.4391	-32.7365	-12.0129	-21.5165	-38.4978	-77.2191	-137.217	-141.063	-134.415	-128.713	-123.655	-80.4509	-78.8015	-73.0421	-66.6802	-76.015	-68.9054	-81.5414	-58.4865	-21.4241	-15.4153	-17.2104	-31.4175	-72.5813	-100.697	-83.4598	-47.8855	-34.2187	-21.3851	-36.9532	6.10718	36.9331	43.0658	54.9054
50	-98.6294	-88.9691	-68.5567	-42.3102	4.63951	36.4393	56.161	62.0666	51.0621	19.8371	9.73612	-14.4846	-21.293	-23.9893	-32.3427	-48.6007	-38.9797	-20.1508	-36.3905	-7.19141	3.42632	5.64353	7.44527	17.5619	39.0311	59.3748	70.8259	58.7255	78.8613	99.8683	96.091	118.974	110.921	95.5831	46.8217	21.5999	-4.20604	-12.2323	-9.35534	4.78805	-10.8668	-37.199	-66.9107	-78.7508	-89.1083	-68.8491	-58.4893	-54.7597	-29.9087
[truncated: 440 more columns]

## Sheet: Fig.4e
time:	-0.18432	-0.183296	-0.182272	-0.181248	-0.180224	-0.1792	-0.178176	-0.177152	-0.176128	-0.175104	-0.17408	-0.173056	-0.172032	-0.171008	-0.169984	-0.16896	-0.167936	-0.166912	-0.165888	-0.164864	-0.16384	-0.162816	-0.161792	-0.160768	-0.159744	-0.15872	-0.157696	-0.156672	-0.155648	-0.154624	-0.1536	-0.152576	-0.151552	-0.150528	-0.149504	-0.14848	-0.147456	-0.146432	-0.145408	-0.144384	-0.14336	-0.142336	-0.141312	-0.140288	-0.139264	-0.13824	-0.137216	-0.136192	-0.135168
LFP:	-3.40454	-3.14387	-3.67202	-3.02543	-1.70485	1.06687	0.651443	4.86586	5.84605	8.22303	9.40857	7.05024	6.74924	4.87093	7.79344	7.80702	6.44775	7.15066	10.5983	11.9912	10.9084	9.49881	11.0506	5.74244	5.61488	4.76984	4.85798	4.18194	4.054	7.01937	5.15599	6.51223	4.36146	4.88216	4.00109	3.44461	5.19124	3.63704	3.593	3.17758	2.59515	-1.0853	-1.80679	-3.80429	-7.14356	-7.24393	-6.41148	-9.81695	-10.1696
[truncated: 312 more columns]

## Sheet: Fig.4f
freq(Hz)/ time (s)	-0.5	-0.498976	-0.497952	-0.496928	-0.495904	-0.49488	-0.493856	-0.492832	-0.491808	-0.490784	-0.48976	-0.488736	-0.487712	-0.486688	-0.485664	-0.48464	-0.483616	-0.482592	-0.481568	-0.480544	-0.47952	-0.478496	-0.477472	-0.476448	-0.475424	-0.4744	-0.473376	-0.472352	-0.471328	-0.470304	-0.46928	-0.468256	-0.467232	-0.466208	-0.465184	-0.46416	-0.463136	-0.462112	-0.461088	-0.460064	-0.45904	-0.458016	-0.456992	-0.455968	-0.454944	-0.45392	-0.452896	-0.451872	-0.450848
12	4.04025e+07	4.0438e+07	4.04721e+07	4.05045e+07	4.05364e+07	4.05657e+07	4.05938e+07	4.06206e+07	4.06447e+07	4.0668e+07	4.06903e+07	4.07121e+07	4.0732e+07	4.07503e+07	4.07668e+07	4.07826e+07	4.07975e+07	4.0811e+07	4.08231e+07	4.08351e+07	4.08449e+07	4.08529e+07	4.08591e+07	4.08636e+07	4.08663e+07	4.08671e+07	4.08661e+07	4.08636e+07	4.08606e+07	4.08569e+07	4.0852e+07	4.0847e+07	4.08422e+07	4.08369e+07	4.08305e+07	4.08224e+07	4.08137e+07	4.08047e+07	4.07951e+07	4.07842e+07	4.07729e+07	4.07604e+07	4.07479e+07	4.07358e+07	4.07237e+07	4.07115e+07	4.06995e+07	4.0687e+07	4.06743e+07
13	3.36948e+07	3.37208e+07	3.37458e+07	3.37695e+07	3.37909e+07	3.38104e+07	3.38287e+07	3.38459e+07	3.38617e+07	3.38753e+07	3.38877e+07	3.38989e+07	3.39088e+07	3.39174e+07	3.39241e+07	3.39296e+07	3.39331e+07	3.39359e+07	3.39365e+07	3.39362e+07	3.3935e+07	3.3932e+07	3.39273e+07	3.39224e+07	3.39161e+07	3.39098e+07	3.39013e+07	3.38925e+07	3.38828e+07	3.38718e+07	3.38605e+07	3.38477e+07	3.38343e+07	3.38206e+07	3.38053e+07	3.379e+07	3.37731e+07	3.3755e+07	3.37362e+07	3.37164e+07	3.36958e+07	3.36758e+07	3.36553e+07	3.36342e+07	3.36125e+07	3.35899e+07	3.35663e+07	3.3542e+07	3.35178e+07
14	2.91261e+07	2.91482e+07	2.91685e+07	2.9187e+07	2.92041e+07	2.92198e+07	2.92346e+07	2.92484e+07	2.92609e+07	2.92725e+07	2.92834e+07	2.9293e+07	2.93009e+07	2.93082e+07	2.93146e+07	2.93205e+07	2.93256e+07	2.93293e+07	2.93319e+07	2.93338e+07	2.93355e+07	2.93361e+07	2.9336e+07	2.93351e+07	2.93331e+07	2.93304e+07	2.93278e+07	2.93233e+07	2.93179e+07	2.93121e+07	2.93054e+07	2.92981e+07	2.92898e+07	2.92809e+07	2.92721e+07	2.92624e+07	2.92529e+07	2.92423e+07	2.92313e+07	2.92196e+07	2.92079e+07	2.91965e+07	2.91851e+07	2.91735e+07	2.91615e+07	2.91504e+07	2.91383e+07	2.91257e+07	2.91116e+07
15	2.62868e+07	2.63055e+07	2.63231e+07	2.63404e+07	2.63561e+07	2.63718e+07	2.63857e+07	2.63986e+07	2.64109e+07	2.64227e+07	2.64337e+07	2.64443e+07	2.64538e+07	2.64644e+07	2.64739e+07	2.64827e+07	2.64903e+07	2.64978e+07	2.65039e+07	2.65109e+07	2.6517e+07	2.6522e+07	2.65276e+07	2.65328e+07	2.65384e+07	2.65438e+07	2.65479e+07	2.65518e+07	2.65556e+07	2.65591e+07	2.65623e+07	2.6565e+07	2.65667e+07	2.65682e+07	2.65684e+07	2.65693e+07	2.65708e+07	2.65719e+07	2.65735e+07	2.65744e+07	2.65741e+07	2.65748e+07	2.65758e+07	2.65761e+07	2.65769e+07	2.6577e+07	2.65768e+07	2.65763e+07	2.65756e+07
16	2.3852e+07	2.38805e+07	2.3909e+07	2.39371e+07	2.39642e+07	2.39907e+07	2.40157e+07	2.40405e+07	2.40656e+07	2.40894e+07	2.41124e+07	2.41347e+07	2.41559e+07	2.41767e+07	2.41979e+07	2.42181e+07	2.42397e+07	2.42621e+07	2.4285e+07	2.43074e+07	2.43301e+07	2.43533e+07	2.43772e+07	2.44002e+07	2.44233e+07	2.44456e+07	2.44663e+07	2.44875e+07	2.45073e+07	2.45263e+07	2.45448e+07	2.45618e+07	2.45792e+07	2.45962e+07	2.46141e+07	2.46318e+07	2.46505e+07	2.46687e+07	2.4687e+07	2.47054e+07	2.47238e+07	2.47422e+07	2.47604e+07	2.47778e+07	2.47945e+07	2.48109e+07	2.48273e+07	2.48438e+07	2.48611e+07
17	2.13226e+07	2.13678e+07	2.14124e+07	2.14561e+07	2.14991e+07	2.15421e+07	2.15854e+07	2.16286e+07	2.16722e+07	2.17161e+07	2.17587e+07	2.18017e+07	2.18444e+07	2.1887e+07	2.19292e+07	2.19715e+07	2.20139e+07	2.20563e+07	2.20979e+07	2.21395e+07	2.21812e+07	2.2222e+07	2.22628e+07	2.23032e+07	2.2344e+07	2.23837e+07	2.24232e+07	2.24621e+07	2.25015e+07	2.25399e+07	2.25781e+07	2.26163e+07	2.26558e+07	2.26948e+07	2.27337e+07	2.27727e+07	2.28109e+07	2.2849e+07	2.28869e+07	2.29229e+07	2.29584e+07	2.29935e+07	2.30295e+07	2.30647e+07	2.31007e+07	2.31363e+07	2.3172e+07	2.3208e+07	2.32441e+07
18	1.89703e+07	1.90268e+07	1.90819e+07	1.91377e+07	1.91948e+07	1.92518e+07	1.93098e+07	1.9368e+07	1.94256e+07	1.9483e+07	1.95399e+07	1.95962e+07	1.96516e+07	1.97059e+07	1.97606e+07	1.98147e+07	1.98689e+07	1.99227e+07	1.99768e+07	2.00308e+07	2.00846e+07	2.01391e+07	2.01938e+07	2.02476e+07	2.03014e+07	2.03549e+07	2.04081e+07	2.0462e+07	2.05151e+07	2.05666e+07	2.06161e+07	2.06645e+07	2.07124e+07	2.07594e+07	2.08073e+07	2.08549e+07	2.09023e+07	2.09489e+07	2.09951e+07	2.10411e+07	2.10859e+07	2.11303e+07	2.11737e+07	2.12177e+07	2.12615e+07	2.13048e+07	2.13479e+07	2.13919e+07	2.14358e+07
19	1.71144e+07	1.71749e+07	1.72344e+07	1.72931e+07	1.73508e+07	1.74088e+07	1.74664e+07	1.75238e+07	1.75807e+07	1.76369e+07	1.7693e+07	1.77486e+07	1.78033e+07	1.78585e+07	1.79136e+07	1.79687e+07	1.80231e+07	1.80775e+07	1.81311e+07	1.8184e+07	1.82352e+07	1.8286e+07	1.83368e+07	1.83873e+07	1.84382e+07	1.84892e+07	1.85408e+07	1.85919e+07	1.86427e+07	1.86924e+07	1.87426e+07	1.87909e+07	1.88379e+07	1.88849e+07	1.89318e+07	1.89782e+07	1.90234e+07	1.90671e+07	1.911e+07	1.9152e+07	1.91927e+07	1.92337e+07	1.92748e+07	1.93164e+07	1.93577e+07	1.94e+07	1.94425e+07	1.94852e+07	1.95275e+07
20	1.57069e+07	1.576e+07	1.58124e+07	1.58632e+07	1.59127e+07	1.5962e+07	1.60108e+07	1.60586e+07	1.6106e+07	1.61523e+07	1.61978e+07	1.62442e+07	1.62903e+07	1.6336e+07	1.63815e+07	1.64263e+07	1.64703e+07	1.65143e+07	1.65588e+07	1.66036e+07	1.66483e+07	1.66925e+07	1.67373e+07	1.67808e+07	1.68241e+07	1.68665e+07	1.69082e+07	1.69499e+07	1.69908e+07	1.70311e+07	1.70706e+07	1.711e+07	1.71487e+07	1.71867e+07	1.72236e+07	1.726e+07	1.7295e+07	1.73295e+07	1.73632e+07	1.7397e+07	1.74295e+07	1.74618e+07	1.74936e+07	1.75259e+07	1.75576e+07	1.75892e+07	1.76207e+07	1.7653e+07	1.76864e+07
21	1.47474e+07	1.47941e+07	1.48397e+07	1.4885e+07	1.49303e+07	1.49748e+07	1.50177e+07	1.50592e+07	1.50998e+07	1.51394e+07	1.5178e+07	1.52164e+07	1.52545e+07	1.52926e+07	1.53302e+07	1.53675e+07	1.54047e+07	1.54404e+07	1.54748e+07	1.55094e+07	1.5544e+07	1.55779e+07	1.56116e+07	1.56444e+07	1.56764e+07	1.57074e+07	1.57387e+07	1.57694e+07	1.58002e+07	1.58307e+07	1.58601e+07	1.58887e+07	1.59167e+07	1.5944e+07	1.59702e+07	1.59957e+07	1.6021e+07	1.60458e+07	1.60694e+07	1.60933e+07	1.61167e+07	1.61408e+07	1.6165e+07	1.61889e+07	1.6213e+07	1.62366e+07	1.62613e+07	1.62861e+07	1.63116e+07
22	1.4085e+07	1.413e+07	1.41733e+07	1.42146e+07	1.4255e+07	1.42947e+07	1.43337e+07	1.43716e+07	1.44093e+07	1.44459e+07	1.44809e+07	1.45154e+07	1.45486e+07	1.45829e+07	1.46163e+07	1.46502e+07	1.46827e+07	1.47145e+07	1.47458e+07	1.4777e+07	1.48074e+07	1.48376e+07	1.48674e+07	1.48965e+07	1.49247e+07	1.49527e+07	1.49805e+07	1.50077e+07	1.50335e+07	1.50585e+07	1.50826e+07	1.51053e+07	1.51268e+07	1.5148e+07	1.51688e+07	1.5189e+07	1.52081e+07	1.52262e+07	1.52441e+07	1.52618e+07	1.52803e+07	1.5299e+07	1.5318e+07	1.53377e+07	1.53578e+07	1.5378e+07	1.53992e+07	1.54208e+07	1.54435e+07
23	1.34297e+07	1.34728e+07	1.35151e+07	1.35568e+07	1.35983e+07	1.36387e+07	1.36795e+07	1.37205e+07	1.37618e+07	1.38024e+07	1.38415e+07	1.38804e+07	1.39186e+07	1.39558e+07	1.3993e+07	1.40286e+07	1.40637e+07	1.40984e+07	1.41327e+07	1.41681e+07	1.42029e+07	1.4237e+07	1.42699e+07	1.43018e+07	1.43323e+07	1.43618e+07	1.43899e+07	1.44164e+07	1.44415e+07	1.44657e+07	1.44893e+07	1.45123e+07	1.45349e+07	1.45578e+07	1.45799e+07	1.46021e+07	1.46247e+07	1.46466e+07	1.46685e+07	1.46906e+07	1.47124e+07	1.4735e+07	1.47576e+07	1.47802e+07	1.48035e+07	1.48266e+07	1.4851e+07	1.48748e+07	1.48983e+07
24	1.26085e+07	1.26522e+07	1.26965e+07	1.27415e+07	1.27867e+07	1.28314e+07	1.28763e+07	1.29198e+07	1.29638e+07	1.30068e+07	1.30506e+07	1.30946e+07	1.31388e+07	1.31832e+07	1.32282e+07	1.32733e+07	1.33176e+07	1.33621e+07	1.34052e+07	1.34473e+07	1.34877e+07	1.35268e+07	1.35648e+07	1.36028e+07	1.36398e+07	1.36763e+07	1.37122e+07	1.37474e+07	1.37811e+07	1.38141e+07	1.38469e+07	1.38779e+07	1.3908e+07	1.39377e+07	1.39669e+07	1.39969e+07	1.40268e+07	1.40575e+07	1.40882e+07	1.41196e+07	1.41507e+07	1.4182e+07	1.42132e+07	1.42441e+07	1.42747e+07	1.4304e+07	1.43327e+07	1.43613e+07	1.43889e+07
25	1.17159e+07	1.17564e+07	1.1797e+07	1.18378e+07	1.18788e+07	1.19214e+07	1.19655e+07	1.20101e+07	1.2056e+07	1.21032e+07	1.21507e+07	1.21989e+07	1.22471e+07	1.22956e+07	1.23439e+07	1.23927e+07	1.24412e+07	1.24893e+07	1.25372e+07	1.25852e+07	1.26334e+07	1.26815e+07	1.27293e+07	1.27761e+07	1.28221e+07	1.28672e+07	1.29107e+07	1.29539e+07	1.29965e+07	1.30388e+07	1.30801e+07	1.31214e+07	1.31621e+07	1.32028e+07	1.32433e+07	1.32837e+07	1.33241e+07	1.33641e+07	1.3404e+07	1.34429e+07	1.34816e+07	1.35202e+07	1.35587e+07	1.35966e+07	1.36342e+07	1.36714e+07	1.37084e+07	1.37445e+07	1.37799e+07
26	1.08064e+07	1.08404e+07	1.08752e+07	1.0911e+07	1.09479e+07	1.09864e+07	1.10263e+07	1.10679e+07	1.11116e+07	1.11566e+07	1.12031e+07	1.12505e+07	1.12992e+07	1.1349e+07	1.13994e+07	1.14499e+07	1.15015e+07	1.15529e+07	1.16046e+07	1.16563e+07	1.17079e+07	1.17588e+07	1.18086e+07	1.18571e+07	1.1906e+07	1.19542e+07	1.20026e+07	1.20508e+07	1.20992e+07	1.21471e+07	1.21946e+07	1.2243e+07	1.22919e+07	1.23409e+07	1.23896e+07	1.24379e+07	1.24863e+07	1.25337e+07	1.25811e+07	1.26279e+07	1.26743e+07	1.27208e+07	1.27667e+07	1.28117e+07	1.28562e+07	1.29001e+07	1.29438e+07	1.29874e+07	1.30294e+07
27	9.99436e+06	1.00203e+07	1.00484e+07	1.00791e+07	1.01119e+07	1.01461e+07	1.0182e+07	1.02201e+07	1.02589e+07	1.02989e+07	1.03399e+07	1.03824e+07	1.04264e+07	1.04728e+07	1.05204e+07	1.05687e+07	1.06183e+07	1.06684e+07	1.07185e+07	1.07689e+07	1.08189e+07	1.0869e+07	1.09193e+07	1.09699e+07	1.102e+07	1.10699e+07	1.11197e+07	1.1169e+07	1.1218e+07	1.12669e+07	1.13158e+07	1.13655e+07	1.14136e+07	1.14623e+07	1.15102e+07	1.15583e+07	1.16076e+07	1.16575e+07	1.17068e+07	1.17567e+07	1.18069e+07	1.18576e+07	1.19089e+07	1.19603e+07	1.20117e+07	1.20619e+07	1.21113e+07	1.21592e+07	1.22057e+07
28	9.36287e+06	9.38421e+06	9.40762e+06	9.43385e+06	9.46152e+06	9.49048e+06	9.52105e+06	9.55278e+06	9.58628e+06	9.62169e+06	9.65883e+06	9.69733e+06	9.73783e+06	9.77977e+06	9.82231e+06	9.86575e+06	9.91007e+06	9.956e+06	1.00028e+07	1.00498e+07	1.00966e+07	1.01441e+07	1.01914e+07	1.02387e+07	1.02866e+07	1.03342e+07	1.03822e+07	1.04301e+07	1.04768e+07	1.05231e+07	1.05687e+07	1.06137e+07	1.06591e+07	1.07046e+07	1.07494e+07	1.07947e+07	1.08401e+07	1.08863e+07	1.09324e+07	1.09799e+07	1.10285e+07	1.10767e+07	1.11259e+07	1.11756e+07	1.12247e+07	1.12735e+07	1.1321e+07	1.13673e+07	1.14124e+07
29	8.86206e+06	8.87956e+06	8.89924e+06	8.91939e+06	8.94119e+06	8.96504e+06	8.99018e+06	9.01699e+06	9.04657e+06	9.07774e+06	9.11007e+06	9.1437e+06	9.17872e+06	9.21471e+06	9.25207e+06	9.2902e+06	9.32924e+06	9.36907e+06	9.40903e+06	9.44943e+06	9.49042e+06	9.53266e+06	9.57521e+06	9.61772e+06	9.65945e+06	9.70119e+06	9.74217e+06	9.78292e+06	9.8232e+06	9.86279e+06	9.90252e+06	9.9416e+06	9.98013e+06	1.00185e+07	1.00562e+07	1.00942e+07	1.01334e+07	1.01724e+07	1.02125e+07	1.02535e+07	1.02943e+07	1.03362e+07	1.03784e+07	1.0421e+07	1.04634e+07	1.05052e+07	1.05456e+07	1.05853e+07	1.06235e+07
30	8.44837e+06	8.46278e+06	8.4777e+06	8.49364e+06	8.51112e+06	8.53076e+06	8.55214e+06	8.57458e+06	8.59868e+06	8.62417e+06	8.65075e+06	8.67776e+06	8.70677e+06	8.736e+06	8.76539e+06	8.79591e+06	8.8271e+06	8.85946e+06	8.89262e+06	8.92649e+06	8.96143e+06	8.99621e+06	9.03114e+06	9.06615e+06	9.09993e+06	9.13346e+06	9.16681e+06	9.19923e+06	9.23032e+06	9.26095e+06	9.28994e+06	9.31815e+06	9.34636e+06	9.37349e+06	9.40128e+06	9.42917e+06	9.4571e+06	9.48559e+06	9.51535e+06	9.54591e+06	9.57732e+06	9.60912e+06	9.64078e+06	9.67225e+06	9.7034e+06	9.73486e+06	9.76672e+06	9.79844e+06	9.82951e+06
31	8.09091e+06	8.10243e+06	8.11568e+06	8.12948e+06	8.14388e+06	8.15937e+06	8.17533e+06	8.19155e+06	8.2079e+06	8.22604e+06	8.24492e+06	8.26453e+06	8.28532e+06	8.30714e+06	8.32996e+06	8.35305e+06	8.37691e+06	8.40187e+06	8.42696e+06	8.45232e+06	8.47821e+06	8.50358e+06	8.52901e+06	8.55441e+06	8.57972e+06	8.60356e+06	8.62689e+06	8.64904e+06	8.66956e+06	8.68895e+06	8.70733e+06	8.72488e+06	8.74197e+06	8.75852e+06	8.77436e+06	8.79097e+06	8.80766e+06	8.82394e+06	8.84078e+06	8.85742e+06	8.87445e+06	8.89246e+06	8.91108e+06	8.93049e+06	8.95064e+06	8.97115e+06	8.99176e+06	9.01161e+06	9.03136e+06
32	7.80502e+06	7.81243e+06	7.82016e+06	7.82808e+06	7.83641e+06	7.84556e+06	7.855e+06	7.86562e+06	7.87693e+06	7.88904e+06	7.90106e+06	7.91354e+06	7.9267e+06	7.94121e+06	7.95647e+06	7.97245e+06	7.98938e+06	8.00663e+06	8.02363e+06	8.04083e+06	8.05762e+06	8.07357e+06	8.08885e+06	8.10327e+06	8.11656e+06	8.12888e+06	8.14018e+06	8.15037e+06	8.15908e+06	8.16699e+06	8.17388e+06	8.18062e+06	8.18656e+06	8.19171e+06	8.19704e+06	8.20225e+06	8.20679e+06	8.21165e+06	8.21609e+06	8.22035e+06	8.22487e+06	8.23e+06	8.23603e+06	8.24327e+06	8.25077e+06	8.25877e+06	8.2676e+06	8.27652e+06	8.28555e+06
[truncated: 928 more columns]

## Sheet: Fig.4g
time:	-0.18432	-0.183296	-0.182272	-0.181248	-0.180224	-0.1792	-0.178176	-0.177152	-0.176128	-0.175104	-0.17408	-0.173056	-0.172032	-0.171008	-0.169984	-0.16896	-0.167936	-0.166912	-0.165888	-0.164864	-0.16384	-0.162816	-0.161792	-0.160768	-0.159744	-0.15872	-0.157696	-0.156672	-0.155648	-0.154624	-0.1536	-0.152576	-0.151552	-0.150528	-0.149504	-0.14848	-0.147456	-0.146432	-0.145408	-0.144384	-0.14336	-0.142336	-0.141312	-0.140288	-0.139264	-0.13824	-0.137216	-0.136192	-0.135168
LFP:	-10.6976	-11.0166	-7.97082	-4.38573	-3.81074	-3.30139	-2.38419	-2.49524	-3.31403	-0.462995	-1.42765	-4.93509	-7.88655	-6.11191	-6.99149	-1.61193	-2.17642	0.106386	4.1532	7.9523	7.39551	5.81836	4.01632	4.20519	5.07885	3.4258	1.1405	-0.19538	-4.16672	0.125174	0.723848	-0.075859	5.86208	4.90629	5.8424	5.62937	3.57162	-0.504229	-5.12935	-5.63362	-12.3087	-13.9657	-11.1122	-12.8805	-17.5286	-18.8842	-21.406	-23.3182	-20.0959
[truncated: 312 more columns]

## Sheet: Fig.4h
freq(Hz)/ time (s)	-0.5	-0.498976	-0.497952	-0.496928	-0.495904	-0.49488	-0.493856	-0.492832	-0.491808	-0.490784	-0.48976	-0.488736	-0.487712	-0.486688	-0.485664	-0.48464	-0.483616	-0.482592	-0.481568	-0.480544	-0.47952	-0.478496	-0.477472	-0.476448	-0.475424	-0.4744	-0.473376	-0.472352	-0.471328	-0.470304	-0.46928	-0.468256	-0.467232	-0.466208	-0.465184	-0.46416	-0.463136	-0.462112	-0.461088	-0.460064	-0.45904	-0.458016	-0.456992	-0.455968	-0.454944	-0.45392	-0.452896	-0.451872	-0.450848
12	4.99819e+07	4.99734e+07	4.9966e+07	4.99591e+07	4.99521e+07	4.9945e+07	4.99376e+07	4.99296e+07	4.99206e+07	4.99106e+07	4.99005e+07	4.98897e+07	4.98781e+07	4.98641e+07	4.98488e+07	4.98324e+07	4.98163e+07	4.98002e+07	4.97851e+07	4.97688e+07	4.97523e+07	4.97358e+07	4.97188e+07	4.97022e+07	4.96846e+07	4.96653e+07	4.9644e+07	4.96227e+07	4.95999e+07	4.95765e+07	4.95524e+07	4.95265e+07	4.94998e+07	4.94703e+07	4.94389e+07	4.94071e+07	4.93738e+07	4.93395e+07	4.93046e+07	4.92681e+07	4.92305e+07	4.91915e+07	4.91528e+07	4.91105e+07	4.9066e+07	4.90208e+07	4.8973e+07	4.89257e+07	4.88761e+07
13	4.28239e+07	4.27982e+07	4.2772e+07	4.27454e+07	4.27189e+07	4.26927e+07	4.26652e+07	4.26373e+07	4.26095e+07	4.25804e+07	4.25506e+07	4.25201e+07	4.24885e+07	4.24557e+07	4.24229e+07	4.23887e+07	4.23544e+07	4.2319e+07	4.22821e+07	4.2244e+07	4.2206e+07	4.21678e+07	4.21291e+07	4.20894e+07	4.20492e+07	4.20046e+07	4.1959e+07	4.19124e+07	4.18645e+07	4.18163e+07	4.17666e+07	4.17162e+07	4.16621e+07	4.1608e+07	4.1552e+07	4.14944e+07	4.14352e+07	4.13747e+07	4.13129e+07	4.12494e+07	4.11835e+07	4.11175e+07	4.10504e+07	4.09823e+07	4.09119e+07	4.08399e+07	4.0767e+07	4.06943e+07	4.06207e+07
14	3.7233e+07	3.72264e+07	3.7219e+07	3.72107e+07	3.72016e+07	3.71921e+07	3.71836e+07	3.71753e+07	3.71663e+07	3.71554e+07	3.71436e+07	3.71303e+07	3.71157e+07	3.7099e+07	3.70803e+07	3.70604e+07	3.70376e+07	3.70133e+07	3.69883e+07	3.69628e+07	3.6938e+07	3.69116e+07	3.68834e+07	3.68535e+07	3.68213e+07	3.67867e+07	3.67494e+07	3.67114e+07	3.66708e+07	3.66293e+07	3.65882e+07	3.65456e+07	3.65027e+07	3.64591e+07	3.64141e+07	3.63661e+07	3.63157e+07	3.62635e+07	3.62107e+07	3.61556e+07	3.60989e+07	3.60409e+07	3.5981e+07	3.5919e+07	3.58563e+07	3.57937e+07	3.57287e+07	3.56635e+07	3.55975e+07
15	3.34504e+07	3.34637e+07	3.34773e+07	3.34906e+07	3.35032e+07	3.35155e+07	3.35276e+07	3.35398e+07	3.35527e+07	3.35657e+07	3.35784e+07	3.35908e+07	3.36026e+07	3.36125e+07	3.36215e+07	3.36284e+07	3.36345e+07	3.36373e+07	3.36388e+07	3.36396e+07	3.36383e+07	3.36354e+07	3.36313e+07	3.36257e+07	3.36178e+07	3.36087e+07	3.35984e+07	3.3587e+07	3.35741e+07	3.35581e+07	3.35411e+07	3.35227e+07	3.35032e+07	3.34832e+07	3.34628e+07	3.34425e+07	3.34212e+07	3.33992e+07	3.33757e+07	3.33515e+07	3.3326e+07	3.32989e+07	3.32714e+07	3.32426e+07	3.32124e+07	3.3182e+07	3.315e+07	3.31167e+07	3.30832e+07
16	3.25272e+07	3.25534e+07	3.25781e+07	3.26018e+07	3.26237e+07	3.26457e+07	3.26675e+07	3.26885e+07	3.27094e+07	3.27317e+07	3.27541e+07	3.2777e+07	3.28005e+07	3.28239e+07	3.28462e+07	3.2867e+07	3.28865e+07	3.2903e+07	3.2918e+07	3.2932e+07	3.29452e+07	3.29579e+07	3.29701e+07	3.29808e+07	3.29904e+07	3.29982e+07	3.30052e+07	3.30106e+07	3.30135e+07	3.30153e+07	3.30162e+07	3.30149e+07	3.30127e+07	3.30096e+07	3.30066e+07	3.3003e+07	3.2999e+07	3.29951e+07	3.29891e+07	3.29833e+07	3.29786e+07	3.2975e+07	3.29711e+07	3.29677e+07	3.29645e+07	3.2962e+07	3.29594e+07	3.2955e+07	3.29496e+07
17	3.37224e+07	3.37537e+07	3.37843e+07	3.38158e+07	3.38473e+07	3.3878e+07	3.39091e+07	3.39398e+07	3.39693e+07	3.39967e+07	3.40237e+07	3.40487e+07	3.40723e+07	3.40957e+07	3.41189e+07	3.41406e+07	3.4162e+07	3.41815e+07	3.42003e+07	3.42183e+07	3.4235e+07	3.42492e+07	3.42632e+07	3.42766e+07	3.4288e+07	3.4299e+07	3.43083e+07	3.43176e+07	3.43264e+07	3.43333e+07	3.43398e+07	3.43457e+07	3.43514e+07	3.43578e+07	3.43642e+07	3.43694e+07	3.43744e+07	3.43786e+07	3.4383e+07	3.43869e+07	3.43907e+07	3.43957e+07	3.4401e+07	3.44078e+07	3.4416e+07	3.44247e+07	3.44331e+07	3.44424e+07	3.44525e+07
18	3.50448e+07	3.50811e+07	3.51186e+07	3.51556e+07	3.51927e+07	3.52297e+07	3.52652e+07	3.52987e+07	3.53308e+07	3.53614e+07	3.53907e+07	3.54183e+07	3.54454e+07	3.54715e+07	3.54956e+07	3.55188e+07	3.55413e+07	3.55633e+07	3.5583e+07	3.56e+07	3.5616e+07	3.56295e+07	3.56421e+07	3.56547e+07	3.56682e+07	3.5682e+07	3.56957e+07	3.57105e+07	3.57247e+07	3.57387e+07	3.57523e+07	3.57648e+07	3.57753e+07	3.57869e+07	3.57991e+07	3.58115e+07	3.58239e+07	3.58364e+07	3.58482e+07	3.58604e+07	3.58729e+07	3.58868e+07	3.59024e+07	3.59169e+07	3.5932e+07	3.59472e+07	3.59638e+07	3.5981e+07	3.6e+07
19	3.51208e+07	3.51594e+07	3.51955e+07	3.5232e+07	3.52666e+07	3.53009e+07	3.5335e+07	3.53676e+07	3.53987e+07	3.54287e+07	3.54588e+07	3.54876e+07	3.55152e+07	3.55414e+07	3.5566e+07	3.55891e+07	3.56107e+07	3.56318e+07	3.56524e+07	3.56723e+07	3.5691e+07	3.57066e+07	3.57221e+07	3.57369e+07	3.57516e+07	3.57671e+07	3.57802e+07	3.57929e+07	3.5804e+07	3.58142e+07	3.58246e+07	3.58363e+07	3.5849e+07	3.58612e+07	3.58742e+07	3.58875e+07	3.59015e+07	3.59156e+07	3.59294e+07	3.5944e+07	3.5959e+07	3.59755e+07	3.59924e+07	3.60096e+07	3.60274e+07	3.60456e+07	3.60663e+07	3.60889e+07	3.61127e+07
20	3.35665e+07	3.36022e+07	3.36376e+07	3.36731e+07	3.3706e+07	3.37371e+07	3.37667e+07	3.37973e+07	3.38264e+07	3.38545e+07	3.38808e+07	3.39067e+07	3.39318e+07	3.39552e+07	3.39773e+07	3.39973e+07	3.40158e+07	3.40339e+07	3.405e+07	3.40654e+07	3.40796e+07	3.40922e+07	3.41045e+07	3.41156e+07	3.41257e+07	3.41363e+07	3.41477e+07	3.41596e+07	3.4171e+07	3.41813e+07	3.41893e+07	3.4198e+07	3.42065e+07	3.42168e+07	3.42282e+07	3.42385e+07	3.42499e+07	3.42606e+07	3.42716e+07	3.42829e+07	3.42957e+07	3.43102e+07	3.43251e+07	3.43419e+07	3.43604e+07	3.43817e+07	3.44042e+07	3.44279e+07	3.4453e+07
21	3.07967e+07	3.08299e+07	3.08611e+07	3.08915e+07	3.09206e+07	3.09494e+07	3.09772e+07	3.10028e+07	3.10276e+07	3.10503e+07	3.10736e+07	3.10956e+07	3.11164e+07	3.11354e+07	3.11527e+07	3.11681e+07	3.11821e+07	3.11962e+07	3.12097e+07	3.12231e+07	3.12358e+07	3.12484e+07	3.12581e+07	3.12663e+07	3.12735e+07	3.12802e+07	3.12867e+07	3.12919e+07	3.12968e+07	3.12998e+07	3.13002e+07	3.13005e+07	3.13014e+07	3.13041e+07	3.13084e+07	3.13141e+07	3.1321e+07	3.13301e+07	3.13401e+07	3.13504e+07	3.13611e+07	3.13728e+07	3.13849e+07	3.13987e+07	3.14138e+07	3.14312e+07	3.14508e+07	3.14712e+07	3.14932e+07
22	2.74856e+07	2.75103e+07	2.75348e+07	2.75605e+07	2.75863e+07	2.76124e+07	2.7638e+07	2.76636e+07	2.76874e+07	2.77084e+07	2.77284e+07	2.77467e+07	2.77633e+07	2.77789e+07	2.77937e+07	2.78077e+07	2.78186e+07	2.7829e+07	2.78376e+07	2.78461e+07	2.78546e+07	2.78621e+07	2.78682e+07	2.78723e+07	2.78761e+07	2.78791e+07	2.78822e+07	2.78846e+07	2.78867e+07	2.78879e+07	2.78893e+07	2.78916e+07	2.78937e+07	2.78949e+07	2.78952e+07	2.7895e+07	2.78945e+07	2.78938e+07	2.78959e+07	2.78998e+07	2.79049e+07	2.79109e+07	2.79187e+07	2.79285e+07	2.79393e+07	2.79517e+07	2.7965e+07	2.79795e+07	2.79952e+07
23	2.4325e+07	2.43474e+07	2.43694e+07	2.439e+07	2.44098e+07	2.44279e+07	2.44451e+07	2.44616e+07	2.44788e+07	2.44953e+07	2.45108e+07	2.45237e+07	2.45348e+07	2.45474e+07	2.4559e+07	2.45705e+07	2.45813e+07	2.45905e+07	2.45983e+07	2.46049e+07	2.46108e+07	2.46146e+07	2.46164e+07	2.46164e+07	2.46159e+07	2.46165e+07	2.46172e+07	2.46168e+07	2.4615e+07	2.46128e+07	2.46105e+07	2.46088e+07	2.46074e+07	2.46061e+07	2.46059e+07	2.46073e+07	2.46107e+07	2.46146e+07	2.46191e+07	2.46258e+07	2.46338e+07	2.46433e+07	2.46529e+07	2.46627e+07	2.46725e+07	2.46838e+07	2.46944e+07	2.47055e+07	2.4717e+07
24	2.16732e+07	2.16917e+07	2.17107e+07	2.17294e+07	2.17477e+07	2.17638e+07	2.17777e+07	2.17909e+07	2.18044e+07	2.18181e+07	2.18323e+07	2.18452e+07	2.18572e+07	2.1868e+07	2.18769e+07	2.18849e+07	2.18899e+07	2.1892e+07	2.18929e+07	2.18947e+07	2.1896e+07	2.18976e+07	2.18987e+07	2.18996e+07	2.18996e+07	2.18987e+07	2.18981e+07	2.18978e+07	2.18979e+07	2.18986e+07	2.18994e+07	2.19009e+07	2.19031e+07	2.19065e+07	2.19103e+07	2.19153e+07	2.19206e+07	2.19264e+07	2.19323e+07	2.19389e+07	2.1946e+07	2.19557e+07	2.1967e+07	2.19791e+07	2.19917e+07	2.20044e+07	2.20173e+07	2.203e+07	2.20446e+07
25	1.96716e+07	1.96894e+07	1.97065e+07	1.97232e+07	1.97401e+07	1.97572e+07	1.97734e+07	1.97888e+07	1.9803e+07	1.98151e+07	1.98256e+07	1.98348e+07	1.98429e+07	1.98509e+07	1.98576e+07	1.98639e+07	1.98698e+07	1.9876e+07	1.98809e+07	1.98839e+07	1.98862e+07	1.9886e+07	1.98852e+07	1.98836e+07	1.98818e+07	1.98796e+07	1.9878e+07	1.98765e+07	1.9876e+07	1.98754e+07	1.98758e+07	1.98778e+07	1.98804e+07	1.98849e+07	1.989e+07	1.98956e+07	1.9902e+07	1.99093e+07	1.99184e+07	1.99284e+07	1.99386e+07	1.99483e+07	1.99579e+07	1.99688e+07	1.998e+07	1.99909e+07	2.00027e+07	2.00145e+07	2.00253e+07
26	1.82212e+07	1.82448e+07	1.8267e+07	1.82877e+07	1.83076e+07	1.83263e+07	1.83441e+07	1.83612e+07	1.83771e+07	1.83913e+07	1.84049e+07	1.84174e+07	1.84298e+07	1.84401e+07	1.84491e+07	1.84556e+07	1.84605e+07	1.8464e+07	1.84662e+07	1.8467e+07	1.84655e+07	1.84636e+07	1.8462e+07	1.8459e+07	1.84545e+07	1.84507e+07	1.84468e+07	1.84433e+07	1.84405e+07	1.84368e+07	1.84338e+07	1.84319e+07	1.843e+07	1.84287e+07	1.84287e+07	1.84301e+07	1.84322e+07	1.84353e+07	1.84394e+07	1.84435e+07	1.84482e+07	1.84525e+07	1.84574e+07	1.84631e+07	1.84688e+07	1.84746e+07	1.84812e+07	1.84878e+07	1.84958e+07
27	1.71422e+07	1.71739e+07	1.72053e+07	1.72366e+07	1.72658e+07	1.7293e+07	1.73184e+07	1.73425e+07	1.73648e+07	1.73865e+07	1.74061e+07	1.74237e+07	1.74386e+07	1.74507e+07	1.74608e+07	1.74681e+07	1.74736e+07	1.74782e+07	1.74798e+07	1.74792e+07	1.74767e+07	1.74732e+07	1.74688e+07	1.74634e+07	1.74561e+07	1.74474e+07	1.74383e+07	1.74279e+07	1.74164e+07	1.74053e+07	1.73953e+07	1.73858e+07	1.73775e+07	1.73688e+07	1.73595e+07	1.73514e+07	1.73447e+07	1.73391e+07	1.73336e+07	1.73285e+07	1.7325e+07	1.73228e+07	1.73213e+07	1.73198e+07	1.73184e+07	1.73179e+07	1.73169e+07	1.73159e+07	1.73153e+07
28	1.63178e+07	1.63597e+07	1.64e+07	1.64392e+07	1.64768e+07	1.65132e+07	1.65477e+07	1.65809e+07	1.66113e+07	1.6638e+07	1.66625e+07	1.66837e+07	1.67028e+07	1.67193e+07	1.67325e+07	1.67429e+07	1.67503e+07	1.67552e+07	1.67577e+07	1.67584e+07	1.67567e+07	1.67535e+07	1.6748e+07	1.67394e+07	1.67282e+07	1.67146e+07	1.66996e+07	1.66825e+07	1.6665e+07	1.66456e+07	1.66263e+07	1.66064e+07	1.65875e+07	1.65701e+07	1.65525e+07	1.65366e+07	1.65221e+07	1.65092e+07	1.64961e+07	1.64833e+07	1.64702e+07	1.64576e+07	1.64443e+07	1.64317e+07	1.64201e+07	1.64079e+07	1.6395e+07	1.63802e+07	1.63653e+07
29	1.56058e+07	1.56581e+07	1.57086e+07	1.57579e+07	1.58053e+07	1.58507e+07	1.58938e+07	1.59342e+07	1.59722e+07	1.60072e+07	1.60389e+07	1.60676e+07	1.60922e+07	1.61136e+07	1.61333e+07	1.61503e+07	1.61656e+07	1.61777e+07	1.61866e+07	1.61915e+07	1.61926e+07	1.61889e+07	1.61817e+07	1.6172e+07	1.61603e+07	1.61453e+07	1.61291e+07	1.61108e+07	1.60918e+07	1.60716e+07	1.60499e+07	1.60272e+07	1.60048e+07	1.59826e+07	1.596e+07	1.59354e+07	1.59109e+07	1.58867e+07	1.58612e+07	1.58372e+07	1.58138e+07	1.57916e+07	1.57682e+07	1.57445e+07	1.57198e+07	1.56945e+07	1.56686e+07	1.56432e+07	1.56184e+07
30	1.49421e+07	1.5004e+07	1.50644e+07	1.51234e+07	1.51806e+07	1.5235e+07	1.52869e+07	1.53355e+07	1.53812e+07	1.54244e+07	1.54661e+07	1.55043e+07	1.55405e+07	1.5574e+07	1.56038e+07	1.56301e+07	1.56531e+07	1.56711e+07	1.56856e+07	1.56973e+07	1.57065e+07	1.57116e+07	1.57133e+07	1.57114e+07	1.57056e+07	1.56966e+07	1.56848e+07	1.56713e+07	1.56557e+07	1.56374e+07	1.56172e+07	1.55945e+07	1.55705e+07	1.55444e+07	1.55166e+07	1.54879e+07	1.54597e+07	1.54323e+07	1.54043e+07	1.53752e+07	1.53458e+07	1.53156e+07	1.52837e+07	1.5252e+07	1.52204e+07	1.51883e+07	1.51554e+07	1.51208e+07	1.50846e+07
31	1.43097e+07	1.43756e+07	1.44402e+07	1.4505e+07	1.45695e+07	1.46325e+07	1.46934e+07	1.47535e+07	1.481e+07	1.48651e+07	1.49171e+07	1.49659e+07	1.50133e+07	1.50584e+07	1.51001e+07	1.51378e+07	1.5173e+07	1.52048e+07	1.52333e+07	1.5257e+07	1.52779e+07	1.52947e+07	1.53084e+07	1.53186e+07	1.53265e+07	1.53303e+07	1.53299e+07	1.53248e+07	1.53159e+07	1.53042e+07	1.52885e+07	1.52705e+07	1.52495e+07	1.52263e+07	1.52022e+07	1.51772e+07	1.51522e+07	1.51256e+07	1.5097e+07	1.50674e+07	1.50363e+07	1.50055e+07	1.49734e+07	1.49404e+07	1.49066e+07	1.48714e+07	1.48339e+07	1.47949e+07	1.47524e+07
32	1.37707e+07	1.38418e+07	1.39106e+07	1.39791e+07	1.40456e+07	1.41128e+07	1.41794e+07	1.42454e+07	1.43109e+07	1.43751e+07	1.44381e+07	1.44985e+07	1.45567e+07	1.4612e+07	1.46651e+07	1.47158e+07	1.47637e+07	1.48078e+07	1.48474e+07	1.48839e+07	1.4917e+07	1.49463e+07	1.49707e+07	1.49909e+07	1.50081e+07	1.50223e+07	1.50317e+07	1.50374e+07	1.50379e+07	1.50343e+07	1.50276e+07	1.50186e+07	1.50079e+07	1.49942e+07	1.49775e+07	1.4957e+07	1.49338e+07	1.49093e+07	1.4883e+07	1.48567e+07	1.48293e+07	1.48003e+07	1.47702e+07	1.47379e+07	1.47024e+07	1.46639e+07	1.46222e+07	1.45785e+07	1.45315e+07
[truncated: 928 more columns]

## Sheet: Fig.4i
burst/time(ms)	-143.36	-142.336	-141.312	-140.288	-139.264	-138.24	-137.216	-136.192	-135.168	-134.144	-133.12	-132.096	-131.072	-130.048	-129.024	-128	-126.976	-125.952	-124.928	-123.904	-122.88	-121.856	-120.832	-119.808	-118.784	-117.76	-116.736	-115.712	-114.688	-113.664	-112.64	-111.616	-110.592	-109.568	-108.544	-107.52	-106.496	-105.472	-104.448	-103.424	-102.4	-101.376	-100.352	-99.328	-98.304	-97.28	-96.256	-95.232	-94.208
1	26.8964	41.6062	59.9661	83.2426	109.904	124.266	127.659	127.887	125.443	110.192	87.8958	58.5883	26.8348	1.6636	-20.5975	-39.7647	-52.2107	-59.4756	-64.9377	-65.5258	-61.146	-67.1082	-80.6793	-110.297	-152.915	-173.692	-190.416	-184.194	-176.277	-168.195	-151.043	-149.821	-170.073	-178.068	-169.155	-163.221	-161.069	-160.654	-149.884	-125.36	-96.7318	-69.3765	-48.6058	-28.3002	5.75819	38.2201	65.9546	95.3621	125.811
2	171.596	175.239	158.382	136.57	124.05	104.937	101.363	104.372	109.242	100.966	101.652	112.759	121.711	123.248	113.014	93.8286	64.5848	48.7859	29.2296	5.48421	-18.7008	-46.2483	-70.542	-96.2312	-111.173	-117.012	-129.411	-144.213	-156.193	-152.932	-126.662	-95.4138	-78.3979	-61.0892	-36.9984	-12.5977	1.53952	11.1904	13.0639	17.3261	40.7624	62.0576	66.454	64.5635	54.8614	38.0871	17.5052	5.21462	0.290014
3	-162.181	-134.687	-103.717	-83.2651	-80.3136	-82.8289	-77.6534	-52.8357	-21.585	25.2601	63.4902	81.5114	109.955	130.925	138.004	137.216	133.317	131.504	131.149	131.629	141.8	165.465	181.072	186.958	188.87	169.297	151.911	138.199	101.947	69.2094	57.1055	51.5495	50.5252	50.0567	42.401	11.7602	-5.43124	-13.4502	-19.8931	-23.8663	-23.9525	-31.0471	-45.7867	-50.9667	-37.4554	-25.1421	-22.5074	-14.4791	-11.6402
4	157.854	140.458	140.882	157.618	171.75	202.788	191.193	166.255	160.389	141.651	127.902	109.392	85.4937	61.0842	40.9032	28.0433	-16.8877	-43.6245	-51.9965	-82.1201	-91.1357	-118.765	-117.639	-91.8729	-82.8982	-56.1567	-41.5155	-44.4048	-60.0592	-75.9947	-69.6187	-67.7927	-64.663	-67.1024	-83.8663	-85.0872	-78.7307	-57.9708	-38.7503	-9.3413	18.9174	58.035	67.5666	82.6352	91.9771	125.037	145.627	154.514	141.135
5	-43.3585	-22.2533	-9.08883	25.4473	55.4219	88.0928	110.894	122.374	127.375	141.368	132.326	134.329	154.908	158.751	147.311	145.757	123.265	66.4305	44.6231	39.9094	5.80663	-22.9882	-57.9451	-69.7162	-79.8189	-70.9624	-78.1001	-80.8368	-68.5916	-43.1527	-46.0688	-51.9976	-54.8395	-82.8919	-114.497	-132.982	-133.692	-109.339	-86.118	-57.7191	-23.1388	15.8551	52.2687	76.1931	85.9105	95.3209	114.642	122.235	153.1
6	-51.8502	-27.7675	-8.44983	1.4526	8.42845	18.0586	25.3547	10.5992	13.2336	8.8966	-6.74745	-27.6262	-43.9107	-59.4173	-68.2554	-80.696	-76.8351	-71.9755	-50.9007	-44.7162	-37.8121	-17.5133	-4.58441	0.587861	3.24503	-1.91817	-15.9285	-21.6588	-26.8746	-24.9947	-10.6529	8.2129	0.960028	-0.236615	8.50097	11.9009	-6.52011	-6.45765	0.663251	-1.44514	14.0737	3.06568	15.2763	-0.0407861	-18.8866	-13.5059	-15.5114	-24.2678	-27.8103
7	-72.9948	-60.5629	-40.9276	-2.68131	25.2511	68.5027	100.335	94.7038	69.677	46.149	35.8767	20.9281	19.6523	36.4949	38.3941	35.5916	26.8448	14.7803	10.2485	2.57148	-1.15869	-18.0142	-31.9504	-37.3809	-35.7795	-35.4881	-43.3692	-59.0869	-82.5591	-100.565	-127.579	-137.77	-134.026	-120.448	-102.817	-90.3337	-83.4354	-71.5063	-69.9976	-83.7827	-87.5864	-88.206	-79.6242	-57.199	-22.6809	13.6106	37.9887	38.2506	68.1659
8	26.8964	41.6062	59.9661	83.2426	109.904	124.266	127.659	127.887	125.443	110.192	87.8958	58.5883	26.8348	1.6636	-20.5975	-39.7647	-52.2107	-59.4756	-64.9377	-65.5258	-61.146	-67.1082	-80.6793	-110.297	-152.915	-173.692	-190.416	-184.194	-176.277	-168.195	-151.043	-149.821	-170.073	-178.068	-169.155	-163.221	-161.069	-160.654	-149.884	-125.36	-96.7318	-69.3765	-48.6058	-28.3002	5.75819	38.2201	65.9546	95.3621	125.811
9	-43.3585	-22.2533	-9.08883	25.4473	55.4219	88.0928	110.894	122.374	127.375	141.368	132.326	134.329	154.908	158.751	147.311	145.757	123.265	66.4305	44.6231	39.9094	5.80663	-22.9882	-57.9451	-69.7162	-79.8189	-70.9624	-78.1001	-80.8368	-68.5916	-43.1527	-46.0688	-51.9976	-54.8395	-82.8919	-114.497	-132.982	-133.692	-109.339	-86.118	-57.7191	-23.1388	15.8551	52.2687	76.1931	85.9105	95.3209	114.642	122.235	153.1
10	29.397	32.2711	37.7545	38.4917	23.8216	6.85914	-9.63993	-26.2341	-34.0888	-37.2628	-47.287	-45.3318	-39.3446	-29.2003	-34.7884	-44.8494	-39.8194	-22.2389	-27.0619	-38.189	-45.2954	-60.5261	-75.4663	-86.4768	-100.942	-106.06	-93.4902	-61.7721	-45.064	-27.436	-10.5392	-3.32224	12.586	14.6285	-9.51658	-20.6512	-26.884	-23.3589	-23.6332	-23.8494	-15.6618	0.318239	29.9794	44.1334	59.973	73.9637	66.3885	74.3194	83.2313
11	-155.693	-169.153	-183.797	-189.288	-182.29	-156.849	-130.326	-108.159	-99.7223	-94.9414	-97.4224	-108.148	-110.891	-111.841	-99.0169	-85.8401	-89.2112	-99.3984	-95.4257	-98.5635	-108.502	-121.23	-143.482	-161.361	-155.493	-153.774	-158.701	-161.611	-151.658	-137.726	-116.139	-95.4248	-89.2128	-85.9916	-87.8659	-86.4039	-73.233	-64.6616	-63.3843	-69.1108	-71.6196	-75.1935	-72.9894	-80.616	-77.3986	-74.8786	-72.9415	-64.1027	-55.3873
12	124.45	116.984	101.357	90.3902	90.7623	100.042	107.08	113.72	124.537	135.83	135.916	118.88	99.3182	88.9204	94.4268	105.512	114.474	119.227	133.093	138.148	130.851	131.047	128.054	105.477	70.0389	42.0292	18.7514	-5.40026	-16.077	-13.0399	-1.65006	0.339739	3.47404	2.15372	2.93463	-2.20828	-13.349	-17.8183	-21.0677	-19.1182	-17.2848	3.04185	26.0333	34.7285	37.1928	36.4313	38.4104	42.4656	54.3617
13	63.2042	69.2686	81.597	88.2968	94.6478	84.0254	71.5333	89.0215	113.106	121.713	113.97	123.525	111.166	113.422	102.82	91.9534	93.3624	92.0018	53.0446	15.71	-16.5887	-50.8542	-78.8742	-89.9959	-70.1974	-60.6157	-59.7258	-61.5854	-49.505	-40.0238	-41.9257	-34.1496	-30.5572	-32.1557	-55.1253	-47.8442	-22.9575	-39.1683	-40.5155	-26.5931	-21.5556	-7.80019	-16.495	2.18909	18.6264	34.5829	49.5826	50.4567	76.4247
14	12.7144	-4.15715	-26.2991	-41.5275	-46.7367	-34.4438	-14.1927	-3.02329	2.46716	6.01352	6.66709	4.22469	1.17945	-6.5098	-18.2308	-15.0981	-4.35827	4.16843	24.1065	44.7684	49.0113	59.432	73.2429	89.2106	100.965	110.631	103.805	95.4813	86.7279	78.56	89.6152	100.83	95.9997	87.5498	71.3302	61.9524	51.3825	36.1664	23.1694	8.78578	1.31899	-7.41469	-4.26825	-11.5314	-15.9432	-13.5284	-12.277	-11.2821	-8.28201
15	-109.984	-114.932	-101.521	-66.6758	-27.5508	-3.34088	11.56	19.5491	10.5401	-8.16954	-12.4887	-18.1633	-20.7746	-22.4205	-25.5848	-24.4207	-15.5766	0.334929	29.9925	54.1806	72.338	72.4889	70.2756	61.8765	47.6404	40.9883	37.3742	28.0975	18.8842	10.9927	3.76729	-4.97342	-18.7952	-29.223	-49.2891	-61.7484	-66.1162	-76.3831	-99.8353	-112.323	-116.368	-94.7978	-65.8581	-46.771	-32.9107	-19.7173	-14.724	-8.38597	-6.39636
16	-79.2897	-60.2657	-50.6021	-56.1097	-61.3993	-67.2286	-66.6487	-61.3305	-48.3763	-32.383	-25.8565	-25.9324	-29.2965	-33.6639	-31.1207	-26.287	-18.4569	-20.0384	-26.4212	-39.7163	-61.697	-79.7341	-104.035	-113.103	-126.647	-131.886	-129.548	-116.536	-89.4249	-71.7515	-77.564	-91.0899	-98.5338	-99.1413	-88.3526	-68.4219	-45.5021	-29.7292	-11.5103	2.54091	18.3843	17.109	3.01981	-3.15715	10.6214	22.3181	19.7641	21.5729	35.5809
17	-66.138	-99.506	-111.241	-106.311	-88.9898	-81.0141	-80.1851	-80.637	-65.4978	-47.1523	-36.8742	-43.0596	-64.79	-80.7019	-86.1909	-91.1269	-74.9396	-51.7852	-27.3864	2.3062	25.6635	20.625	11.0875	9.91806	0.13743	-11.7013	-21.5896	-44.0903	-62.9737	-73.2444	-74.5725	-75.676	-80.6292	-70.82	-54.5805	-45.4249	-37.6286	-30.7938	-30.5448	-52.8473	-71.7371	-70.3225	-56.5873	-42.5194	-31.6219	-18.0509	-10.0264	-5.6286	-0.464954
18	74.3653	77.4577	75.7492	73.3004	66.3208	53.8589	40.1827	16.396	-8.14917	-32.5404	-49.2746	-60.4687	-69.5412	-81.0422	-99.2015	-126.64	-155.47	-186.848	-229.425	-262.194	-269.822	-254.559	-227.482	-204.755	-181.543	-174.933	-185.634	-197.039	-204.816	-213.437	-228.229	-226.565	-215.197	-212.581	-201.138	-165.595	-139.988	-117.08	-91.5043	-93.523	-97.1017	-102.536	-102.755	-90.6058	-77.1525	-54.8593	-26.736	4.02563	26.9789
19	-66.138	-99.506	-111.241	-106.311	-88.9898	-81.0141	-80.1851	-80.637	-65.4978	-47.1523	-36.8742	-43.0596	-64.79	-80.7019	-86.1909	-91.1269	-74.9396	-51.7852	-27.3864	2.3062	25.6635	20.625	11.0875	9.91806	0.13743	-11.7013	-21.5896	-44.0903	-62.9737	-73.2444	-74.5725	-75.676	-80.6292	-70.82	-54.5805	-45.4249	-37.6286	-30.7938	-30.5448	-52.8473	-71.7371	-70.3225	-56.5873	-42.5194	-31.6219	-18.0509	-10.0264	-5.6286	-0.464954
20	-112.223	-130.454	-129.979	-104.99	-74.9148	-63.7462	-49.4005	-39.0779	-46.9785	-64.7477	-74.4905	-85.1002	-85.5622	-74.6751	-65.4117	-33.8938	-24.5271	-24.3564	-10.7502	8.31866	9.89893	26.0464	29.7617	18.1102	19.4322	28.4722	40.0136	36.7981	28.6182	19.1787	11.7583	-8.21395	-48.0148	-69.4373	-84.08	-112.499	-126.085	-123.918	-109.863	-108.292	-105.42	-101.005	-95.6458	-87.9539	-76.2425	-68.6536	-59.9839	-61.7278	-64.0513
21	-43.3585	-22.2533	-9.08883	25.4473	55.4219	88.0928	110.894	122.374	127.375	141.368	132.326	134.329	154.908	158.751	147.311	145.757	123.265	66.4305	44.6231	39.9094	5.80663	-22.9882	-57.9451	-69.7162	-79.8189	-70.9624	-78.1001	-80.8368	-68.5916	-43.1527	-46.0688	-51.9976	-54.8395	-82.8919	-114.497	-132.982	-133.692	-109.339	-86.118	-57.7191	-23.1388	15.8551	52.2687	76.1931	85.9105	95.3209	114.642	122.235	153.1
22	-109.197	-92.9728	-64.4	-46.352	-19.3562	5.05305	23.2581	16.9032	25.8062	20.6078	12.6353	6.53723	26.2881	-7.29385	-53.9974	-75.2408	-78.7478	-72.851	-64.8579	-45.1059	-51.8537	-58.1102	-59.4655	-37.3689	-34.0133	-28.1481	-28.5647	-16.5404	-1.47111	-2.00992	-52.3516	-112.863	-163.4	-171.647	-159.14	-160.792	-149.11	-132.938	-146.34	-157.992	-157.381	-173.491	-186.305	-175.076	-137.545	-90.4877	-58.6119	-40.0635	-16.5073
23	2.89634	7.52873	15.4348	16.2689	14.0678	13.6079	17.0265	-0.960183	-34.9063	-71.6998	-82.086	-54.3786	-32.7412	-7.45914	21.5057	33.6151	37.5454	23.3125	-0.901924	-9.18703	-17.5436	-34.361	-53.4751	-71.492	-92.9853	-128.448	-138.994	-137.232	-140.394	-136.333	-138.604	-127.357	-116.305	-123.949	-136.67	-139.442	-132.682	-122.33	-99.1992	-89.3994	-100.583	-101.066	-101.833	-105.974	-102.322	-94.6239	-80.5554	-71.0998	-75.6469
24	115.573	96.7413	105.383	79.6963	63.4853	57.3117	39.2879	34.2785	14.5027	8.22335	12.9373	3.38156	-20.8897	-39.3526	-40.7884	-28.6829	-33.6724	-48.7926	-57.9329	-52.3251	-32.5818	-12.2674	-23.164	-40.6287	-37.8663	-31.8742	-40.3981	-40.7047	-59.8861	-76.1239	-82.5683	-92.1367	-105.352	-112.257	-133.957	-146.65	-144.958	-134.61	-135.966	-130.304	-113.987	-98.8719	-88.5974	-69.2576	-44.2981	-31.7477	-16.4769	15.9745	24.5644
25	-26.265	-27.5764	-39.1029	-50.6716	-38.0099	-41.5794	-23.133	-24.3415	-16.2523	-13.4173	-13.4692	-27.0921	-23.2722	-10.7951	-22.5639	-17.1216	-13.6117	5.44626	29.5509	45.1289	49.9013	48.9542	54.9166	42.2278	29.227	22.0903	13.2817	19.7169	26.8299	14.223	3.26984	-19.1213	-45.7685	-58.4798	-69.1554	-82.942	-95.0128	-99.7917	-121.81	-136.731	-120.117	-112.543	-115.967	-111.513	-122.532	-127.859	-122.52	-103.908	-105.665
26	-121.9	-123.904	-119.861	-109.884	-95.2703	-89.3471	-80.6549	-76.2312	-70.9108	-57.6863	-44.4882	-44.8237	-40.2954	-44.4262	-76.8734	-99.2002	-102.38	-91.0174	-63.0749	-24.4158	8.10892	15.9762	16.5854	0.85257	-14.7158	-10.287	0.135047	6.66331	24.2402	38.6193	45.5222	51.0558	50.5559	57.1091	61.1357	68.5281	71.6511	64.1533	65.81	57.2245	53.8756	57.0926	72.2274	80.5381	78.0802	65.3266	48.9704	46.0531	57.1497
27	18.8992	45.5761	59.1076	67.3434	61.6344	43.8328	24.2293	5.06722	-9.1559	4.14966	1.72016	1.28374	9.0788	15.9447	22.2047	34.8191	28.4866	17.7787	11.6108	2.7886	-0.361205	-17.228	-31.5723	-44.6447	-66.3084	-58.651	-50.1957	-35.5256	-11.6383	8.91398	24.6306	15.2536	9.5722	3.41933	11.3848	3.2376	-21.3422	-16.0841	-11.2772	-0.174	8.81241	-1.07493	-13.299	-11.1101	-20.0539	-32.732	-36.3861	-54.8424	-55.4004
28	-58.5113	-31.4015	-18.855	3.79742	15.0679	44.6453	62.9763	68.3329	51.8862	34.5907	25.6321	9.68418	-3.78577	5.46547	24.4703	21.0036	32.5458	35.1033	30.3493	35.9884	46.8448	49.3432	64.5517	66.9086	63.6687	24.307	17.8429	22.1524	-7.24066	-25.3792	-35.4938	-31.7868	-0.348487	8.65298	24.2345	31.9673	48.4374	12.021	-27.6711	-28.162	-47.9198	-57.4519	-52.5797	-37.806	-16.2256	-9.25272	4.9046	19.0131	32.4276
29	-59.9914	-37.4104	-18.3293	-5.44459	10.2474	16.8518	12.2948	2.92324	-6.48607	-7.70586	-14.985	-9.00237	7.18457	34.1321	56.7937	72.1576	87.9241	81.115	60.5645	48.2303	45.3035	38.362	37.4736	40.3711	32.7732	22.264	25.6514	39.1594	46.5198	38.175	31.8234	22.0745	-1.52031	-36.3901	-57.5773	-59.7661	-55.8148	-56.8528	-47.2972	-45.1001	-40.1832	-24.0538	-10.7691	-12.3785	-32.7078	-47.9347	-73.5205	-64.077	-48.9679
30	71.5396	46.1294	39.1378	39.2893	45.3583	55.2721	61.264	61.3328	42.7431	25.7141	38.3073	38.4029	32.418	25.0942	17.8261	15.0578	25.5733	42.5191	51.9296	53.3178	57.2747	56.687	65.8648	64.135	75.9568	73.7547	70.2406	70.2677	76.8038	84.3326	82.2435	77.5531	87.9071	101.264	116.581	118.015	119.68	111.297	101.476	105.072	88.3388	65.4858	53.1524	42.1411	17.9331	9.12652	1.91136	-17.5723	-28.2468
31	-69.6359	-85.1622	-104.171	-116.502	-130.278	-136.066	-140.167	-138.359	-109.337	-87.6277	-60.751	-37.209	-25.0622	-29.7783	-37.8678	-55.2029	-57.9952	-47.1701	-43.1957	-28.5358	-15.7199	-11.7995	-8.48633	-15.9371	-28.3801	-27.8223	-20.3748	-2.59611	15.9942	22.2087	33.7175	39.9862	35.0392	18.95	-6.80908	-26.4597	-43.2612	-67.6856	-93.031	-126.814	-147.292	-158.738	-167.047	-165.929	-148.617	-125.514	-102.526	-74.5879	-46.1862
32	74.3653	77.4577	75.7492	73.3004	66.3208	53.8589	40.1827	16.396	-8.14917	-32.5404	-49.2746	-60.4687	-69.5412	-81.0422	-99.2015	-126.64	-155.47	-186.848	-229.425	-262.194	-269.822	-254.559	-227.482	-204.755	-181.543	-174.933	-185.634	-197.039	-204.816	-213.437	-228.229	-226.565	-215.197	-212.581	-201.138	-165.595	-139.988	-117.08	-91.5043	-93.523	-97.1017	-102.536	-102.755	-90.6058	-77.1525	-54.8593	-26.736	4.02563	26.9789
33	-174.656	-190.489	-209.061	-219.955	-216.144	-187.295	-160.93	-146.871	-139.118	-149.977	-145.402	-134.293	-133.829	-109.933	-69.26	-55.9585	-69.805	-71.6272	-63.4368	-69.5385	-88.2799	-66.0707	-61.8774	-44.2699	-2.54325	-16.8424	-23.0562	-26.2303	-47.99	-68.9002	-66.5155	-80.2597	-78.7508	-58.715	-71.308	-42.079	-23.2827	-20.9102	-36.2919	-34.4298	-27.8503	-31.1454	-17.0895	-17.3162	-42.3287	-47.5745	-36.4982	-47.9334	-29.915
34	74.3653	77.4577	75.7492	73.3004	66.3208	53.8589	40.1827	16.396	-8.14917	-32.5404	-49.2746	-60.4687	-69.5412	-81.0422	-99.2015	-126.64	-155.47	-186.848	-229.425	-262.194	-269.822	-254.559	-227.482	-204.755	-181.543	-174.933	-185.634	-197.039	-204.816	-213.437	-228.229	-226.565	-215.197	-212.581	-201.138	-165.595	-139.988	-117.08	-91.5043	-93.523	-97.1017	-102.536	-102.755	-90.6058	-77.1525	-54.8593	-26.736	4.02563	26.9789
35	-35.9018	-17.1162	4.92752	13.7163	13.6006	10.3843	13.1034	10.476	-8.17672	-32.4456	-47.1254	-59.4516	-64.8709	-55.5588	-43.6084	-28.8388	-26.086	-37.4577	-57.236	-73.3689	-80.8215	-74.745	-56.7613	-26.1489	3.63333	-1.26631	-29.6959	-53.6076	-78.0843	-100.538	-121.358	-140.536	-144.351	-146.486	-168.987	-182.635	-184.376	-183.95	-183.6	-185.475	-178.727	-181.491	-180.333	-160.38	-121.171	-89.9493	-61.3877	-38.5969	-42.0374
36	95.217	130.816	131.803	128.161	123.498	104.713	75.3813	59.8728	42.2525	35.7401	16.7191	-10.9462	3.48021	6.09098	-6.71189	-12.1661	-27.0797	-34.7362	-40.652	-26.431	-4.22278	-23.8271	-87.0582	-91.5704	-83.0705	-110.644	-101.679	-86.9013	-95.4598	-82.9416	-112.99	-126.261	-149.794	-132.288	-108.874	-110.356	-78.3752	-40.9607	-38.0686	-42.622	-40.1377	-23.1316	-31.029	-31.5292	-43.3558	-47.1223	-51.2749	-55.9107	-69.3095
37	65.2689	64.6717	64.2325	65.0171	58.2535	55.0151	59.2781	73.5196	76.4988	68.5162	61.9097	47.2623	31.1981	32.8178	33.5764	20.7938	5.45424	-2.12062	-17.0691	-32.1245	-48.0859	-46.0078	-32.2307	-16.2888	-10.6334	-9.19785	-14.2163	-15.2797	-13.5497	-14.1755	-20.0851	-23.689	-38.492	-66.0619	-84.7875	-97.896	-110.797	-109.964	-94.1547	-75.0789	-54.4411	-29.8411	-0.947374	19.92	25.4725	36.9746	47.0878	51.7771	53.3083
38	-174.656	-190.489	-209.061	-219.955	-216.144	-187.295	-160.93	-146.871	-139.118	-149.977	-145.402	-134.293	-133.829	-109.933	-69.26	-55.9585	-69.805	-71.6272	-63.4368	-69.5385	-88.2799	-66.0707	-61.8774	-44.2699	-2.54325	-16.8424	-23.0562	-26.2303	-47.99	-68.9002	-66.5155	-80.2597	-78.7508	-58.715	-71.308	-42.079	-23.2827	-20.9102	-36.2919	-34.4298	-27.8503	-31.1454	-17.0895	-17.3162	-42.3287	-47.5745	-36.4982	-47.9334	-29.915
39	-66.138	-99.506	-111.241	-106.311	-88.9898	-81.0141	-80.1851	-80.637	-65.4978	-47.1523	-36.8742	-43.0596	-64.79	-80.7019	-86.1909	-91.1269	-74.9396	-51.7852	-27.3864	2.3062	25.6635	20.625	11.0875	9.91806	0.13743	-11.7013	-21.5896	-44.0903	-62.9737	-73.2444	-74.5725	-75.676	-80.6292	-70.82	-54.5805	-45.4249	-37.6286	-30.7938	-30.5448	-52.8473	-71.7371	-70.3225	-56.5873	-42.5194	-31.6219	-18.0509	-10.0264	-5.6286	-0.464954
40	-55.5907	-34.3205	-27.4632	-25.8498	-22.5191	-35.7226	-50.5741	-57.6168	-67.8905	-72.1814	-79.001	-95.9763	-125.46	-147.209	-146.203	-124.843	-106.582	-101.565	-101.244	-78.1396	-59.2626	-36.4185	-7.77548	8.61782	-0.798985	-15.2782	-31.1923	-26.6468	-7.18605	12.939	22.6979	26.6661	20.966	19.069	13.9547	14.946	29.0237	36.2705	25.1109	-0.0399539	-15.9758	-21.9302	-34.2958	-50.5879	-59.3101	-61.6425	-60.5468	-64.1721	-68.7787
41	114.803	128.321	140.177	161.276	167.489	141.422	114.648	93.6187	80.7349	68.4166	57.5067	40.3626	29.3516	19.5413	12.6777	16.6392	20.4482	19.8358	14.7548	-0.451737	0.406513	21.103	37.5288	53.1396	67.5227	84.5258	95.2732	105.336	116.283	127.04	122.096	115.787	95.028	69.2206	43.9383	32.4804	23.2097	30.5304	47.8814	57.0423	56.4755	43.5054	15.9794	9.28198	5.61116	-8.2989	-28.091	-54.5751	-75.6689
42	-8.23031	-6.9465	-6.99171	-14.2184	-17.829	-14.2937	-18.3192	0.979714	37.8258	79.3541	106.372	103.151	69.243	52.9635	39.9739	38.9546	36.597	17.0263	-1.24016	6.19123	32.6575	55.2753	59.1431	57.5396	60.8503	55.7894	48.7537	47.5831	49.3004	33.5337	23.9073	32.5604	30.397	13.7674	6.90913	11.1777	10.14	5.5409	0.353132	0.63237	9.40981	16.6045	14.3403	27.0141	46.9346	46.3606	43.089	35.0091	7.75763
43	25.0105	17.9738	5.90558	-12.7458	-22.7612	-14.5806	-9.70935	-11.4238	-11.0743	-6.47062	4.66137	14.9612	25.7989	38.7184	47.7849	51.1371	58.0683	60.4854	62.15	56.7104	67.1305	64.4991	58.2328	53.495	51.835	66.8528	103.727	112.646	107.151	91.6163	58.6333	24.0136	-16.1575	-32.5369	-39.3149	-32.542	-12.1358	16.3451	27.6585	26.4983	16.1894	0.373957	-15.5901	-37.3325	-54.9943	-67.7797	-63.7826	-52.9936	-59.6016
44	-57.6929	-84.6347	-106.345	-110.872	-77.5253	-41.3139	-13.2718	15.426	36.8515	49.2178	46.3323	44.6186	51.5065	59.2222	50.4098	44.7612	34.1385	37.0686	29.5262	16.8621	22.6908	16.8133	1.03631	-13.9327	-11.6185	4.6707	36.0804	58.5912	79.7297	100.409	95.9686	83.8817	68.3764	54.8058	46.2393	42.929	41.034	17.2797	-8.51868	-36.2496	-50.651	-39.7629	-26.4659	-29.3418	-23.1076	-6.83579	17.1042	41.0741	51.6252
45	-97.8451	-110.138	-107.633	-104.081	-99.2232	-89.2437	-78.1565	-44.9344	-7.35743	17.949	29.279	20.8262	-4.39874	-6.49802	-3.15789	0.0569753	-2.92109	-4.04511	2.28061	7.05344	22.0932	40.724	64.4771	85.9295	105.166	125.858	137.983	147.345	148.758	143.93	137.741	129.93	128.256	113.165	86.6942	61.5793	40.7832	21.2638	6.67153	-1.481	-10.2589	-18.9811	-21.745	-29.4312	-41.7957	-44.9704	-53.7475	-64.4795	-70.8641
46	107.511	90.5688	81.2137	68.5075	41.7274	16.3284	-12.3617	-46.0651	-69.9334	-92.1276	-99.6197	-83.6484	-68.4253	-46.8247	-33.6721	-35.8511	-46.5616	-59.5235	-67.8089	-43.5916	-20.7441	1.37514	3.8295	6.6397	-1.72869	-2.20893	4.50497	5.988	-2.01317	-6.27486	-8.64765	-13.3816	-4.79814	2.72662	-5.53695	-24.0715	-45.0063	-68.6198	-84.2416	-90.3862	-97.3143	-93.0338	-83.6609	-74.2838	-65.3389	-52.1313	-47.8997	-38.3053	-33.6887
47	-76.7867	-69.4465	-62.7875	-58.7867	-53.9419	-37.2641	-9.97383	28.8931	64.0715	85.5482	97.698	103.684	98.31	81.4937	73.3945	66.4543	61.4185	58.1461	53.9424	47.8054	39.269	32.2234	28.0738	32.2621	33.4128	18.5885	3.07935	-9.21168	-19.2675	-20.0416	-25.1459	-36.0743	-35.642	-24.9384	-8.90706	-3.76375	-4.84633	-14.3494	-20.9562	-30.8366	-44.4872	-53.7785	-46.0557	-33.0073	-12.7486	11.1709	33.7445	40.6665	42.993
48	-55.5907	-34.3205	-27.4632	-25.8498	-22.5191	-35.7226	-50.5741	-57.6168	-67.8905	-72.1814	-79.001	-95.9763	-125.46	-147.209	-146.203	-124.843	-106.582	-101.565	-101.244	-78.1396	-59.2626	-36.4185	-7.77548	8.61782	-0.798985	-15.2782	-31.1923	-26.6468	-7.18605	12.939	22.6979	26.6661	20.966	19.069	13.9547	14.946	29.0237	36.2705	25.1109	-0.0399539	-15.9758	-21.9302	-34.2958	-50.5879	-59.3101	-61.6425	-60.5468	-64.1721	-68.7787
49	-1.64125	-5.17316	-19.5797	-41.8138	-41.8689	-47.848	-44.2098	-35.6236	-24.4906	-28.4982	-42.7405	-50.4426	-51.789	-51.4829	-40.7088	-21.5071	-22.4446	-23.5743	-21.0845	-34.5938	-35.8329	-5.57412	18.7663	31.789	35.6621	26.7902	16.6232	15.54	20.7387	18.5821	12.7639	25.3572	58.8765	81.2402	92.015	85.0144	97.8581	116.606	114.402	122.944	128.62	141.88	146.963	148.277	140.681	119.659	108.144	111.655	102.996
50	171.596	175.239	158.382	136.57	124.05	104.937	101.363	104.372	109.242	100.966	101.652	112.759	121.711	123.248	113.014	93.8286	64.5848	48.7859	29.2296	5.48421	-18.7008	-46.2483	-70.542	-96.2312	-111.173	-117.012	-129.411	-144.213	-156.193	-152.932	-126.662	-95.4138	-78.3979	-61.0892	-36.9984	-12.5977	1.53952	11.1904	13.0639	17.3261	40.7624	62.0576	66.454	64.5635	54.8614	38.0871	17.5052	5.21462	0.290014
[truncated: 232 more columns]

## Sheet: Fig.4j
freq(Hz)/ time (ms)	-500	-498.978	-497.955	-496.933	-495.91	-494.888	-493.865	-492.843	-491.82	-490.798	-489.775	-488.753	-487.73	-486.708	-485.685	-484.663	-483.64	-482.618	-481.595	-480.573	-479.55	-478.528	-477.505	-476.483	-475.46	-474.438	-473.415	-472.393	-471.37	-470.348	-469.325	-468.303	-467.28	-466.258	-465.235	-464.213	-463.19	-462.168	-461.145	-460.123	-459.1	-458.078	-457.055	-456.033	-455.01	-453.988	-452.965	-451.943	-450.92
12	3.12246e+07	3.12698e+07	3.13163e+07	3.13644e+07	3.14138e+07	3.14637e+07	3.15143e+07	3.15658e+07	3.16183e+07	3.16709e+07	3.1724e+07	3.1778e+07	3.18329e+07	3.18886e+07	3.19445e+07	3.20002e+07	3.20559e+07	3.21118e+07	3.21671e+07	3.22222e+07	3.22778e+07	3.23351e+07	3.23946e+07	3.24562e+07	3.25192e+07	3.25834e+07	3.26486e+07	3.27149e+07	3.27823e+07	3.28494e+07	3.29165e+07	3.29839e+07	3.30524e+07	3.31211e+07	3.31894e+07	3.32578e+07	3.33273e+07	3.33983e+07	3.34703e+07	3.35433e+07	3.36171e+07	3.36912e+07	3.3766e+07	3.38417e+07	3.39173e+07	3.39933e+07	3.40694e+07	3.41453e+07	3.42209e+07
13	3.29418e+07	3.30187e+07	3.30947e+07	3.31692e+07	3.32432e+07	3.33169e+07	3.33906e+07	3.34638e+07	3.35359e+07	3.36077e+07	3.36783e+07	3.3749e+07	3.38199e+07	3.38914e+07	3.39626e+07	3.40326e+07	3.41011e+07	3.41691e+07	3.42367e+07	3.43032e+07	3.43678e+07	3.44299e+07	3.44905e+07	3.45491e+07	3.46059e+07	3.46612e+07	3.47142e+07	3.47656e+07	3.48151e+07	3.48622e+07	3.49067e+07	3.4948e+07	3.49869e+07	3.50235e+07	3.50589e+07	3.50921e+07	3.51228e+07	3.51514e+07	3.51784e+07	3.52042e+07	3.52291e+07	3.52533e+07	3.52765e+07	3.52982e+07	3.5317e+07	3.53327e+07	3.53465e+07	3.53583e+07	3.5369e+07
14	3.78517e+07	3.79464e+07	3.80385e+07	3.81284e+07	3.82149e+07	3.82975e+07	3.83771e+07	3.84542e+07	3.85284e+07	3.85993e+07	3.86678e+07	3.87338e+07	3.87987e+07	3.88609e+07	3.89195e+07	3.89751e+07	3.90284e+07	3.90805e+07	3.91299e+07	3.91775e+07	3.92217e+07	3.92622e+07	3.92992e+07	3.93321e+07	3.93623e+07	3.93907e+07	3.94172e+07	3.94418e+07	3.94634e+07	3.94814e+07	3.94957e+07	3.95054e+07	3.951e+07	3.951e+07	3.95056e+07	3.94957e+07	3.94797e+07	3.94582e+07	3.94315e+07	3.94009e+07	3.93664e+07	3.93282e+07	3.92857e+07	3.92387e+07	3.91881e+07	3.9135e+07	3.90787e+07	3.9018e+07	3.89545e+07
15	4.0681e+07	4.07699e+07	4.08554e+07	4.09381e+07	4.10184e+07	4.10955e+07	4.11695e+07	4.12401e+07	4.13069e+07	4.13711e+07	4.14333e+07	4.14937e+07	4.15518e+07	4.1607e+07	4.16578e+07	4.17039e+07	4.17464e+07	4.17843e+07	4.1818e+07	4.18474e+07	4.18718e+07	4.18919e+07	4.19062e+07	4.19157e+07	4.19198e+07	4.19172e+07	4.19091e+07	4.18968e+07	4.18807e+07	4.18606e+07	4.18361e+07	4.18069e+07	4.17725e+07	4.17342e+07	4.16904e+07	4.16416e+07	4.15886e+07	4.15295e+07	4.14645e+07	4.13934e+07	4.1317e+07	4.12364e+07	4.11505e+07	4.10599e+07	4.09656e+07	4.08673e+07	4.07654e+07	4.06589e+07	4.05488e+07
16	3.93097e+07	3.94618e+07	3.96117e+07	3.97588e+07	3.99028e+07	4.00433e+07	4.01797e+07	4.03117e+07	4.04385e+07	4.05606e+07	4.06778e+07	4.07894e+07	4.08966e+07	4.09991e+07	4.10969e+07	4.11894e+07	4.12778e+07	4.13631e+07	4.14441e+07	4.15203e+07	4.15914e+07	4.16573e+07	4.17178e+07	4.17728e+07	4.18224e+07	4.18653e+07	4.19019e+07	4.19319e+07	4.1955e+07	4.19712e+07	4.19809e+07	4.19848e+07	4.19831e+07	4.19757e+07	4.19622e+07	4.19419e+07	4.19147e+07	4.18807e+07	4.18413e+07	4.1796e+07	4.1744e+07	4.16865e+07	4.16245e+07	4.15588e+07	4.14896e+07	4.14163e+07	4.13371e+07	4.1252e+07	4.11605e+07
17	3.46865e+07	3.4918e+07	3.51479e+07	3.53763e+07	3.5603e+07	3.58273e+07	3.60492e+07	3.62678e+07	3.64817e+07	3.66919e+07	3.68963e+07	3.70968e+07	3.7294e+07	3.74875e+07	3.76775e+07	3.78625e+07	3.80425e+07	3.82166e+07	3.83836e+07	3.85442e+07	3.86979e+07	3.88463e+07	3.89893e+07	3.91274e+07	3.92606e+07	3.93889e+07	3.95117e+07	3.9631e+07	3.97467e+07	3.98578e+07	3.99637e+07	4.00639e+07	4.01579e+07	4.02453e+07	4.03266e+07	4.04017e+07	4.047e+07	4.05311e+07	4.05847e+07	4.06322e+07	4.06746e+07	4.07116e+07	4.07424e+07	4.07681e+07	4.07885e+07	4.0803e+07	4.08122e+07	4.0816e+07	4.08128e+07
18	3.00882e+07	3.03522e+07	3.06173e+07	3.08835e+07	3.11495e+07	3.14152e+07	3.16801e+07	3.19434e+07	3.22039e+07	3.24609e+07	3.27129e+07	3.29621e+07	3.32089e+07	3.34538e+07	3.36962e+07	3.39354e+07	3.41709e+07	3.44051e+07	3.46378e+07	3.48659e+07	3.50903e+07	3.53099e+07	3.55263e+07	3.57398e+07	3.59503e+07	3.61574e+07	3.63594e+07	3.65569e+07	3.67501e+07	3.69386e+07	3.71235e+07	3.73049e+07	3.74833e+07	3.76595e+07	3.78339e+07	3.80049e+07	3.81727e+07	3.83371e+07	3.84989e+07	3.8658e+07	3.88123e+07	3.89604e+07	3.9102e+07	3.92376e+07	3.93682e+07	3.94952e+07	3.96179e+07	3.9736e+07	3.98484e+07
19	2.83082e+07	2.85549e+07	2.88034e+07	2.9053e+07	2.93039e+07	2.95569e+07	2.98113e+07	3.00665e+07	3.0323e+07	3.05799e+07	3.08379e+07	3.10968e+07	3.13558e+07	3.16142e+07	3.18723e+07	3.21297e+07	3.23851e+07	3.26373e+07	3.28868e+07	3.3132e+07	3.33737e+07	3.36126e+07	3.3849e+07	3.40827e+07	3.43143e+07	3.45452e+07	3.47752e+07	3.5003e+07	3.52299e+07	3.54554e+07	3.56808e+07	3.59062e+07	3.61312e+07	3.63554e+07	3.65762e+07	3.67942e+07	3.70098e+07	3.72239e+07	3.74379e+07	3.76523e+07	3.78674e+07	3.80818e+07	3.82959e+07	3.85094e+07	3.87198e+07	3.89278e+07	3.9133e+07	3.93372e+07	3.95394e+07
20	2.82645e+07	2.84629e+07	2.86626e+07	2.88645e+07	2.90691e+07	2.92751e+07	2.94833e+07	2.96932e+07	2.99058e+07	3.01198e+07	3.03355e+07	3.05542e+07	3.07765e+07	3.10027e+07	3.1232e+07	3.14629e+07	3.1695e+07	3.19281e+07	3.21621e+07	3.23961e+07	3.2631e+07	3.28655e+07	3.30997e+07	3.3335e+07	3.35724e+07	3.38116e+07	3.40508e+07	3.42893e+07	3.4528e+07	3.4766e+07	3.50033e+07	3.52405e+07	3.54783e+07	3.57163e+07	3.59547e+07	3.61922e+07	3.64281e+07	3.66636e+07	3.69e+07	3.71382e+07	3.73777e+07	3.76194e+07	3.78617e+07	3.81033e+07	3.83446e+07	3.85854e+07	3.88252e+07	3.90659e+07	3.93094e+07
21	2.79639e+07	2.81165e+07	2.82706e+07	2.84274e+07	2.85874e+07	2.87503e+07	2.89149e+07	2.90816e+07	2.92498e+07	2.94179e+07	2.95867e+07	2.97583e+07	2.99333e+07	3.01113e+07	3.02921e+07	3.04756e+07	3.06624e+07	3.08537e+07	3.10502e+07	3.12509e+07	3.14556e+07	3.16638e+07	3.18747e+07	3.20877e+07	3.23021e+07	3.25169e+07	3.27318e+07	3.29466e+07	3.31616e+07	3.33765e+07	3.35923e+07	3.38082e+07	3.40252e+07	3.42434e+07	3.44637e+07	3.46861e+07	3.4912e+07	3.51395e+07	3.5368e+07	3.55972e+07	3.58283e+07	3.60616e+07	3.62966e+07	3.65338e+07	3.6772e+07	3.70112e+07	3.72499e+07	3.74886e+07	3.77262e+07
22	2.60404e+07	2.61619e+07	2.62824e+07	2.6402e+07	2.65226e+07	2.66442e+07	2.67681e+07	2.68948e+07	2.70232e+07	2.71526e+07	2.72843e+07	2.74193e+07	2.75581e+07	2.76996e+07	2.78441e+07	2.79919e+07	2.81428e+07	2.8298e+07	2.84575e+07	2.86198e+07	2.87848e+07	2.89529e+07	2.91242e+07	2.92989e+07	2.94764e+07	2.96571e+07	2.98402e+07	3.00259e+07	3.0214e+07	3.04037e+07	3.05943e+07	3.0786e+07	3.09781e+07	3.11693e+07	3.13602e+07	3.15518e+07	3.1744e+07	3.19372e+07	3.21321e+07	3.23278e+07	3.25234e+07	3.27192e+07	3.2916e+07	3.31146e+07	3.33137e+07	3.35125e+07	3.37086e+07	3.39041e+07	3.41005e+07
23	2.25319e+07	2.2632e+07	2.27337e+07	2.2836e+07	2.29389e+07	2.3043e+07	2.31484e+07	2.32556e+07	2.33648e+07	2.3476e+07	2.35906e+07	2.37082e+07	2.38279e+07	2.39497e+07	2.40744e+07	2.42004e+07	2.43277e+07	2.44571e+07	2.45896e+07	2.47243e+07	2.48619e+07	2.50041e+07	2.51511e+07	2.53032e+07	2.54596e+07	2.56177e+07	2.57757e+07	2.59338e+07	2.60938e+07	2.62545e+07	2.64157e+07	2.6579e+07	2.67443e+07	2.69099e+07	2.70748e+07	2.72381e+07	2.73998e+07	2.75602e+07	2.77198e+07	2.78783e+07	2.80355e+07	2.81929e+07	2.83496e+07	2.8506e+07	2.866e+07	2.88108e+07	2.89577e+07	2.91035e+07	2.92496e+07
24	1.83632e+07	1.84501e+07	1.85417e+07	1.86375e+07	1.8737e+07	1.88403e+07	1.89477e+07	1.90576e+07	1.9169e+07	1.92809e+07	1.93922e+07	1.95036e+07	1.96163e+07	1.973e+07	1.98465e+07	1.99666e+07	2.00906e+07	2.02178e+07	2.03469e+07	2.04772e+07	2.06084e+07	2.07387e+07	2.08691e+07	2.09997e+07	2.11316e+07	2.12659e+07	2.14032e+07	2.15435e+07	2.16877e+07	2.18343e+07	2.19811e+07	2.21264e+07	2.22709e+07	2.24152e+07	2.25588e+07	2.27013e+07	2.28417e+07	2.2979e+07	2.31126e+07	2.32427e+07	2.33666e+07	2.34847e+07	2.35983e+07	2.37083e+07	2.38171e+07	2.3925e+07	2.40326e+07	2.41401e+07	2.42476e+07
25	1.46691e+07	1.47665e+07	1.4868e+07	1.49728e+07	1.50809e+07	1.51914e+07	1.5304e+07	1.54186e+07	1.5536e+07	1.56556e+07	1.57773e+07	1.5901e+07	1.60265e+07	1.61524e+07	1.62784e+07	1.6405e+07	1.65315e+07	1.6659e+07	1.67874e+07	1.69172e+07	1.70479e+07	1.71793e+07	1.73111e+07	1.74433e+07	1.75747e+07	1.77054e+07	1.78348e+07	1.79628e+07	1.8091e+07	1.8219e+07	1.83469e+07	1.84742e+07	1.85993e+07	1.8723e+07	1.88448e+07	1.89626e+07	1.90743e+07	1.91808e+07	1.92831e+07	1.9381e+07	1.94746e+07	1.95643e+07	1.96501e+07	1.9732e+07	1.98104e+07	1.98839e+07	1.99519e+07	2.00157e+07	2.00752e+07
26	1.19496e+07	1.20603e+07	1.21742e+07	1.22924e+07	1.24142e+07	1.25392e+07	1.26665e+07	1.27958e+07	1.29268e+07	1.30596e+07	1.31946e+07	1.33302e+07	1.34657e+07	1.36018e+07	1.37377e+07	1.38718e+07	1.40036e+07	1.4134e+07	1.42625e+07	1.4389e+07	1.45141e+07	1.46381e+07	1.47614e+07	1.48843e+07	1.50055e+07	1.51243e+07	1.52402e+07	1.53526e+07	1.54623e+07	1.55698e+07	1.56752e+07	1.57772e+07	1.58752e+07	1.59701e+07	1.60608e+07	1.61481e+07	1.62318e+07	1.63097e+07	1.6382e+07	1.64486e+07	1.65095e+07	1.65641e+07	1.6614e+07	1.66591e+07	1.66975e+07	1.67306e+07	1.6761e+07	1.6789e+07	1.68129e+07
27	1.03173e+07	1.04389e+07	1.05645e+07	1.06934e+07	1.08255e+07	1.09607e+07	1.1098e+07	1.12363e+07	1.13764e+07	1.15177e+07	1.1659e+07	1.17992e+07	1.19387e+07	1.20765e+07	1.22127e+07	1.23463e+07	1.24769e+07	1.26039e+07	1.27266e+07	1.28439e+07	1.29548e+07	1.30601e+07	1.31603e+07	1.32566e+07	1.33503e+07	1.34425e+07	1.35324e+07	1.36194e+07	1.37035e+07	1.37823e+07	1.38561e+07	1.39244e+07	1.39867e+07	1.40434e+07	1.40954e+07	1.41427e+07	1.41864e+07	1.42266e+07	1.42627e+07	1.42934e+07	1.43185e+07	1.43393e+07	1.43546e+07	1.43635e+07	1.43658e+07	1.4363e+07	1.4357e+07	1.43471e+07	1.43327e+07
28	9.7009e+06	9.82819e+06	9.95762e+06	1.00887e+07	1.02213e+07	1.03561e+07	1.04928e+07	1.06301e+07	1.07677e+07	1.09035e+07	1.10372e+07	1.1168e+07	1.1296e+07	1.14205e+07	1.15404e+07	1.16554e+07	1.17643e+07	1.18672e+07	1.19648e+07	1.20572e+07	1.2144e+07	1.22255e+07	1.23018e+07	1.23716e+07	1.24352e+07	1.24918e+07	1.25417e+07	1.25853e+07	1.26237e+07	1.26568e+07	1.26852e+07	1.27089e+07	1.2728e+07	1.27418e+07	1.27503e+07	1.27535e+07	1.27509e+07	1.27435e+07	1.27318e+07	1.27153e+07	1.26949e+07	1.26707e+07	1.26435e+07	1.26129e+07	1.25775e+07	1.25378e+07	1.24934e+07	1.24441e+07	1.23897e+07
29	9.62694e+06	9.7473e+06	9.86838e+06	9.99085e+06	1.01139e+07	1.02365e+07	1.0359e+07	1.04808e+07	1.06009e+07	1.07197e+07	1.08355e+07	1.09475e+07	1.1055e+07	1.11563e+07	1.12515e+07	1.13401e+07	1.14214e+07	1.14958e+07	1.15644e+07	1.16275e+07	1.16843e+07	1.17345e+07	1.17776e+07	1.1813e+07	1.18412e+07	1.1862e+07	1.18751e+07	1.18811e+07	1.18814e+07	1.18756e+07	1.18647e+07	1.185e+07	1.18311e+07	1.18062e+07	1.17753e+07	1.17384e+07	1.16956e+07	1.16472e+07	1.1594e+07	1.1537e+07	1.14762e+07	1.14126e+07	1.13464e+07	1.12767e+07	1.12036e+07	1.11273e+07	1.10478e+07	1.09656e+07	1.0881e+07
30	9.76863e+06	9.87686e+06	9.98423e+06	1.00905e+07	1.01952e+07	1.02987e+07	1.04007e+07	1.05013e+07	1.05999e+07	1.06957e+07	1.07883e+07	1.08764e+07	1.09583e+07	1.10337e+07	1.11033e+07	1.11669e+07	1.12242e+07	1.12753e+07	1.13185e+07	1.13538e+07	1.13808e+07	1.14e+07	1.14117e+07	1.14165e+07	1.14148e+07	1.14056e+07	1.13903e+07	1.13695e+07	1.13431e+07	1.13094e+07	1.12677e+07	1.12199e+07	1.11671e+07	1.11094e+07	1.10477e+07	1.09827e+07	1.09147e+07	1.08426e+07	1.07655e+07	1.06831e+07	1.05955e+07	1.05034e+07	1.04067e+07	1.03068e+07	1.02048e+07	1.01023e+07	9.99876e+06	9.89332e+06	9.78604e+06
31	9.9131e+06	1.00021e+07	1.00911e+07	1.01796e+07	1.02671e+07	1.03541e+07	1.04389e+07	1.0521e+07	1.05986e+07	1.06712e+07	1.07387e+07	1.08016e+07	1.08598e+07	1.09137e+07	1.09637e+07	1.10083e+07	1.10462e+07	1.10772e+07	1.11002e+07	1.11155e+07	1.11226e+07	1.11225e+07	1.11149e+07	1.11002e+07	1.10788e+07	1.1051e+07	1.10162e+07	1.09737e+07	1.09244e+07	1.08688e+07	1.08072e+07	1.07398e+07	1.06678e+07	1.05919e+07	1.05115e+07	1.04272e+07	1.03397e+07	1.02489e+07	1.01548e+07	1.00574e+07	9.9564e+06	9.85156e+06	9.74394e+06	9.63294e+06	9.51852e+06	9.40141e+06	9.28167e+06	9.16e+06	9.03716e+06
32	1.00294e+07	1.01019e+07	1.01751e+07	1.02479e+07	1.03186e+07	1.03861e+07	1.04495e+07	1.05078e+07	1.05618e+07	1.06116e+07	1.06579e+07	1.07004e+07	1.07391e+07	1.07736e+07	1.08029e+07	1.08262e+07	1.08434e+07	1.08541e+07	1.08578e+07	1.08545e+07	1.08433e+07	1.08244e+07	1.07983e+07	1.0764e+07	1.07225e+07	1.06751e+07	1.06215e+07	1.05617e+07	1.04964e+07	1.0427e+07	1.03531e+07	1.02736e+07	1.0189e+07	1.01003e+07	1.00073e+07	9.91051e+06	9.80998e+06	9.70582e+06	9.60032e+06	9.49311e+06	9.38353e+06	9.27139e+06	9.15632e+06	9.03755e+06	8.91517e+06	8.78994e+06	8.66384e+06	8.53771e+06	8.4115e+06
[truncated: 930 more columns]

## Sheet: Fig.4k
burst/time(ms)	-143.36	-142.336	-141.312	-140.288	-139.264	-138.24	-137.216	-136.192	-135.168	-134.144	-133.12	-132.096	-131.072	-130.048	-129.024	-128	-126.976	-125.952	-124.928	-123.904	-122.88	-121.856	-120.832	-119.808	-118.784	-117.76	-116.736	-115.712	-114.688	-113.664	-112.64	-111.616	-110.592	-109.568	-108.544	-107.52	-106.496	-105.472	-104.448	-103.424	-102.4	-101.376	-100.352	-99.328	-98.304	-97.28	-96.256	-95.232	-94.208
1	-40.9454	-40.1475	-23.5986	-16.4156	-3.61702	-14.1827	-7.71735	-16.1653	5.16317	38.997	62.853	83.5913	117.07	144.214	173.87	207.074	245.265	281.343	273.802	252.267	234.782	254.106	258.872	248.874	236.014	213.924	201.519	176.233	169.82	180.397	192.124	165.578	143.11	135.767	103.025	64.1064	19.4171	-10.117	-20.0367	-54.4184	-66.9575	-54.9312	-39.2756	5.56636	26.1808	40.0646	20.9578	-4.69425	-12.311
2	126.259	158.559	174.676	190.958	204.113	187.044	182.743	182.661	177.062	164.702	159.125	138.071	123.138	142.923	153.316	145.169	115.444	104.558	96.1291	93.1777	72.9943	64.3857	63.2364	26.365	-3.21737	-16.2639	-12.9568	-36.6542	-70.6887	-79.4389	-102.781	-136.257	-137.876	-127.417	-119.244	-86.9099	-44.1034	-3.37133	13.6178	25.2811	32.0225	32.6509	45.0905	68.2174	73.6989	84.4072	77.2591	59.3309	79.1622
3	-23.2481	-6.98729	-5.72779	-14.0948	-10.9968	-15.824	-3.87115	16.8848	0.0339818	-21.9827	-24.4503	-57.9903	-47.542	-35.8848	-3.46096	16.4237	-19.9481	-56.4924	-52.6139	-38.6627	-1.12656	22.8396	35.7544	37.4727	82.2301	120.546	113.384	94.3315	81.6903	50.0004	8.23639	-34.0347	-66.3405	-89.7565	-107.907	-108.551	-130.964	-146.037	-151.284	-131.946	-145.871	-202.127	-255.168	-256.859	-255.417	-254.88	-221.292	-201.343	-192.747
4	79.7167	111.749	119.045	109.738	110.736	116.592	118.908	136.826	167.923	176.613	169.879	161.598	171.858	198.37	228.783	253.652	250.67	237.872	228.231	185.4	146.606	117.145	94.8325	85.2095	78.4074	84.4831	79.5279	74.147	60.0901	37.5287	1.86776	-28.6767	-53.3616	-88.3271	-140.49	-164.74	-137.662	-105.616	-81.9195	-69.2182	-74.5808	-95.958	-116.182	-130.47	-119.281	-100.119	-86.6654	-69.8746	-51.7093
5	29.3497	15.9085	8.32507	27.6357	32.4671	13.3972	-7.74661	-0.459242	14.2242	16.833	0.169951	-8.21423	-19.06	-41.5561	-38.707	-22.7889	-4.86328	9.4568	16.1593	15.8101	8.06738	13.3963	9.79106	11.0905	6.83171	18.2929	46.5675	52.6002	59.1326	37.1281	7.49107	0.0427814	-4.92556	1.00158	30.3838	60.6703	87.5998	109.084	119.134	94.9983	82.3316	79.4521	96.8178	95.8134	80.13	77.8291	74.1057	77.2203	70.296
6	4.28636	14.9058	20.88	25.9731	32.0334	29.2912	61.8733	108.023	144.631	168.559	193.148	199.203	178.27	179.335	174.93	168.211	151.077	149.239	154.879	177.554	168.261	111.7	83.9656	82.3386	74.9418	63.0582	62.1048	52.4818	20.0641	-13.5042	-41.7653	-101.12	-134.392	-122.715	-143.106	-169.551	-156.633	-140.62	-117.47	-85.8205	-54.9613	-38.2473	-19.1456	-13.4487	-24.7398	-21.6152	-27.2198	-25.1704	1.10237
7	-73.5692	-100.403	-133.18	-141.369	-110.901	-93.2396	-104.086	-111.463	-105.643	-111.249	-94.4997	-70.8494	-54.9168	-45.6097	-33.4241	-14.5631	7.38038	36.3434	59.3392	84.1762	103.623	107.38	108.134	91.3009	68.9296	58.6499	76.8305	67.3942	31.6969	25.8048	34.7175	18.4967	-0.00827333	1.03327	2.73793	-1.80315	-17.4981	-21.7245	-29.5278	-41.799	-53.1574	-82.4683	-94.2275	-84.8495	-97.7217	-99.9739	-80.2621	-54.1062	-44.5723
8	12.8863	13.9009	29.9442	58.5613	78.9299	82.0096	80.877	88.8211	84.889	85.3595	98.654	109.989	116.632	134.747	150.465	160.033	180.034	194.412	208.461	218.952	220.147	215.486	204.064	182.605	170.676	159.283	134.252	108.258	83.9629	56.8018	43.322	40.0344	22.6717	-4.01588	-35.9894	-67.7704	-93.2231	-103.919	-98.4609	-93.7726	-95.7343	-101.144	-88.0046	-65.8598	-40.6477	-33.4028	-51.0201	-78.3314	-70.55
9	-34.2948	-79.2871	-94.7302	-93.6021	-76.8795	-49.3605	-31.9026	-3.77679	25.3391	17.1908	-8.65404	-5.11036	9.31464	28.5896	47.2594	71.5596	104.924	117.318	107.557	105.938	96.3779	88.4267	82.151	81.3981	87.6548	93.4357	74.4032	77.4118	71.0339	68.904	85.6444	109.435	118.108	104.154	87.779	78.2672	79.2163	56.4388	35.1002	24.9196	31.6267	34.2551	35.9119	34.6519	-0.407195	-25.9902	-16.9095	17.127	27.2829
10	-7.49458	-55.7782	-99.8387	-119.128	-127.106	-114.861	-92.4155	-58.2771	-29.0195	-11.5726	0.216128	11.9516	37.0463	51.0531	41.6848	34.7124	32.579	31.4332	39.9784	51.2066	74.0671	109.513	115.236	102.583	95.898	97.8136	112.44	148.226	173.587	188.837	191.075	173.246	166.261	160.908	158.686	151.743	128.704	107.138	85.0707	61.3772	47.1913	50.1487	46.2482	36.1771	30.9744	54.9943	79.0084	72.1662	45.3949
11	12.8863	13.9009	29.9442	58.5613	78.9299	82.0096	80.877	88.8211	84.889	85.3595	98.654	109.989	116.632	134.747	150.465	160.033	180.034	194.412	208.461	218.952	220.147	215.486	204.064	182.605	170.676	159.283	134.252	108.258	83.9629	56.8018	43.322	40.0344	22.6717	-4.01588	-35.9894	-67.7704	-93.2231	-103.919	-98.4609	-93.7726	-95.7343	-101.144	-88.0046	-65.8598	-40.6477	-33.4028	-51.0201	-78.3314	-70.55
12	21.4054	19.8849	-21.5441	-34.9742	-31.4703	-17.9812	-5.03798	-5.82983	-13.2854	-14.8133	-34.4824	-47.1999	-22.9267	10.5763	49.7267	66.9198	68.9549	54.146	50.2678	78.9146	100.193	142.266	173.149	172.336	130.58	85.7482	102.976	158.028	207.436	200.108	152.977	115.442	100.106	84.7621	101.219	102.278	87.1487	72.0561	41.8426	11.852	-5.17216	-0.808168	-8.39041	-15.4656	4.49962	-3.40077	2.98112	7.98585	13.7419
13	-73.5692	-100.403	-133.18	-141.369	-110.901	-93.2396	-104.086	-111.463	-105.643	-111.249	-94.4997	-70.8494	-54.9168	-45.6097	-33.4241	-14.5631	7.38038	36.3434	59.3392	84.1762	103.623	107.38	108.134	91.3009	68.9296	58.6499	76.8305	67.3942	31.6969	25.8048	34.7175	18.4967	-0.00827333	1.03327	2.73793	-1.80315	-17.4981	-21.7245	-29.5278	-41.799	-53.1574	-82.4683	-94.2275	-84.8495	-97.7217	-99.9739	-80.2621	-54.1062	-44.5723
14	19.6094	11.5486	36.9798	41.248	28.0098	60.6665	77.7822	98.0575	118.09	102.644	88.6183	93.9086	110.53	116.982	130.702	140.376	131.766	113.312	87.2938	80.9698	99.5833	114.293	127.784	138.488	144.624	111.051	74.1805	87.9193	88.2536	66.8484	45.219	37.0442	20.9945	-15.2452	-37.1469	-30.8663	-36.5984	-56.1753	-88.9208	-131.497	-165.464	-178.579	-179.75	-173.386	-164.534	-150.109	-149.421	-120.836	-98.2002
15	-87.5853	-80.5396	-73.8232	-65.7915	-53.2454	-45.8791	-18.7211	33.135	63.6378	76.3855	85.6376	92.6248	78.5371	54.3462	48.579	53.132	61.9637	59.1429	50.7753	47.6644	14.8027	-29.9139	-48.0092	-55.0132	-55.4717	-41.0379	-14.9803	10.9078	33.9778	19.3335	-0.692296	-26.9181	-59.2106	-92.0553	-85.4192	-53.3104	-36.4321	-23.3235	-13.0185	3.8468	28.8741	38.8776	26.8642	0.588601	14.604	32.5538	24.2502	21.2811	16.3727
16	-40.9454	-40.1475	-23.5986	-16.4156	-3.61702	-14.1827	-7.71735	-16.1653	5.16317	38.997	62.853	83.5913	117.07	144.214	173.87	207.074	245.265	281.343	273.802	252.267	234.782	254.106	258.872	248.874	236.014	213.924	201.519	176.233	169.82	180.397	192.124	165.578	143.11	135.767	103.025	64.1064	19.4171	-10.117	-20.0367	-54.4184	-66.9575	-54.9312	-39.2756	5.56636	26.1808	40.0646	20.9578	-4.69425	-12.311
17	-68.9262	-75.0084	-93.9839	-109.086	-89.6943	-57.0691	-26.999	-14.8856	-16.1969	-20.2748	-10.8737	-5.32798	-11.133	-9.34597	-11.5344	-9.44261	-11.8605	-7.45938	-16.6895	-23.2048	-6.5716	0.232983	-10.5362	-26.1857	-36.3168	-32.5029	-21.7653	-10.4417	-32.139	-45.4303	-54.2761	-79.0164	-103.256	-109.024	-105.498	-111.329	-113.914	-105.806	-108.856	-109.747	-98.9955	-96.467	-88.5574	-72.9485	-62.2233	-46.8336	-50.3487	-60.1131	-74.6202
18	-106.947	-86.3911	-68.5583	-57.5089	-59.3863	-69.9936	-76.7686	-65.3387	-46.9549	-30.5214	-43.426	-80.7639	-116.467	-130.271	-125.861	-121.115	-129.96	-176.813	-195.687	-188.385	-162.891	-131.77	-91.5874	-64.029	-55.7323	-71.7281	-115.706	-141.237	-135.737	-137.483	-160.795	-180.238	-165.265	-142.068	-119.308	-88.6387	-79.6573	-52.1927	-18.8809	-3.94746	2.902	7.37348	22.8671	40.9093	45.803	40.901	32.9914	8.24073	3.39618
19	-54.8711	-30.4368	-46.8799	-82.9228	-89.188	-100.592	-91.6576	-56.3377	0.406212	45.5079	78.2678	108.385	126.336	108.971	86.2942	61.6344	10.2419	-45.4728	-91.342	-123.369	-118.353	-93.7451	-88.0713	-115.109	-131.414	-141.113	-158.012	-131.212	-56.9315	-12.3064	-10.4785	-12.9386	-12.9397	-20.0408	-41.9397	-31.4618	-30.412	-58.9273	-70.5713	-83.9688	-82.0556	-84.6012	-98.0887	-132.243	-174.452	-168.989	-151.677	-107.601	-64.3006
20	0.173409	-6.08708	-21.4611	-48.0502	-49.8911	-17.1277	20.0256	31.7687	25.7624	7.62291	-5.21056	4.20523	13.4355	23.7906	40.3014	41.5489	39.3509	60.7047	76.7064	38.9514	18.0407	7.87749	-7.01189	0.829943	-11.3374	-37.2977	-65.5426	-72.9405	-86.317	-95.8121	-119.389	-86.6172	-52.3027	-51.2108	-60.0877	-61.0272	-79.9489	-95.8804	-139.102	-147.663	-162.535	-166.265	-119.099	-84.6347	-72.9815	-61.3804	-65.0471	-38.6802	-36.4306
21	-36.4337	-26.0525	4.40868	31.1514	42.3975	54.5735	70.7027	87.0988	95.1387	95.4409	88.3255	72.0215	55.2685	36.0308	26.7238	25.4669	41.3559	55.9325	48.6057	25.1297	-4.00275	-29.4475	-24.4106	-16.2535	-15.7111	-8.16228	8.12298	5.5582	-6.97686	-15.0947	-30.1022	-38.167	-42.9323	-66.0373	-79.4163	-66.8031	-36.6078	23.707	59.569	53.5659	50.9645	76.4776	102.47	124.054	151.416	193.621	228.097	238.048	249.625
22	-222.268	-253.418	-243.04	-207.332	-168.193	-133.047	-132.258	-153.968	-140.313	-139.547	-131.364	-108.177	-94.0799	-66.0995	-53.5131	-49.4866	-31.5189	-0.349917	-0.543744	11.312	22.6991	45.1715	47.9248	39.1315	14.7299	-10.9304	-29.2891	-34.9295	-37.3282	-54.1786	-63.4456	-58.6847	-32.5985	5.34603	11.7721	-13.4958	-32.7421	-57.4859	-89.6337	-99.9495	-92.7307	-77.4037	-85.7431	-114.287	-137.315	-152.052	-151.816	-161.24	-161.987
23	49.9453	44.3571	41.469	37.681	19.4731	-10.6308	-27.4034	-13.0676	-2.15276	-5.83181	-3.65008	-0.92889	-25.78	-37.238	-30.5547	-25.0683	-25.6177	-40.2751	-66.3724	-108.749	-139.424	-167.214	-198.771	-226.348	-244.193	-271.15	-284.285	-264.361	-225.506	-197.376	-169.419	-158.967	-163.697	-146.719	-145.2	-146.828	-147.961	-154.688	-157.346	-164.629	-155.66	-121.719	-77.2896	-53.7647	-46.2634	-33.2673	-19.0268	-12.7714	-4.84636
24	-131.424	-149.276	-141.877	-92.5417	-20.555	29.6896	58.9995	63.0094	48.4539	39.1907	36.0945	18.7328	-0.132578	-16.1729	-54.316	-92.1419	-111.371	-100.144	-74.9471	-47.1979	-7.23446	29.2412	32.2839	25.5291	29.2492	33.3338	40.3946	50.3212	64.0037	67.3523	64.4014	80.1601	74.3548	47.7884	27.2913	14.6818	14.6714	15.0147	7.05066	-12.554	-32.1658	-55.9643	-54.3074	-27.1113	-0.327036	30.1653	48.7593	48.5678	35.1767
25	-36.4337	-26.0525	4.40868	31.1514	42.3975	54.5735	70.7027	87.0988	95.1387	95.4409	88.3255	72.0215	55.2685	36.0308	26.7238	25.4669	41.3559	55.9325	48.6057	25.1297	-4.00275	-29.4475	-24.4106	-16.2535	-15.7111	-8.16228	8.12298	5.5582	-6.97686	-15.0947	-30.1022	-38.167	-42.9323	-66.0373	-79.4163	-66.8031	-36.6078	23.707	59.569	53.5659	50.9645	76.4776	102.47	124.054	151.416	193.621	228.097	238.048	249.625
26	-1.65493	-1.08434	-13.0923	-20.853	-7.57082	-0.381387	-2.60468	5.66109	27.4124	34.6431	33.758	63.174	78.2166	75.8912	81.1124	96.1767	120.976	103.644	67.328	21.0701	-29.3786	-56.2002	-65.9175	-45.704	-18.9805	8.81235	27.8038	48.2709	58.4632	64.2831	78.0599	80.7031	61.6217	43.118	46.9178	50.3969	40.068	43.6455	59.642	51.4603	56.3423	57.7756	81.782	78.3059	51.9143	68.8284	108.569	109.847	132.134
27	126.259	158.559	174.676	190.958	204.113	187.044	182.743	182.661	177.062	164.702	159.125	138.071	123.138	142.923	153.316	145.169	115.444	104.558	96.1291	93.1777	72.9943	64.3857	63.2364	26.365	-3.21737	-16.2639	-12.9568	-36.6542	-70.6887	-79.4389	-102.781	-136.257	-137.876	-127.417	-119.244	-86.9099	-44.1034	-3.37133	13.6178	25.2811	32.0225	32.6509	45.0905	68.2174	73.6989	84.4072	77.2591	59.3309	79.1622
28	58.4324	23.4011	-39.5973	-65.1983	-88.2657	-118.155	-123.639	-130.785	-163.623	-202.466	-214.095	-207.82	-185.288	-143.026	-132.441	-149.867	-162.271	-161.852	-171.5	-176.587	-184.993	-194.746	-179.372	-138.228	-105.24	-101.081	-97.4593	-103.265	-122.124	-135.75	-147.844	-171.691	-165.39	-163.633	-164.809	-146.296	-117.864	-90.744	-59.8554	-4.18298	10.4732	19.7626	23.7166	28.2462	23.469	9.30546	12.7012	33.669	54.8818
29	114.952	95.0486	65.2036	33.8984	18.872	20.0207	39.5744	51.8897	35.1906	6.44691	-21.7787	-43.4973	-54.1255	-44.7323	-47.4471	-68.4052	-92.8639	-118.017	-122.572	-116.224	-114.107	-123.976	-115.886	-97.375	-70.0646	-41.117	-17.8396	-15.1479	-28.619	-16.3575	1.4251	10.364	7.19426	15.1218	24.2512	19.0681	38.0992	54.9797	53.522	58.0414	70.6409	64.2582	53.5792	28.0998	-2.8364	-32.412	-56.2529	-81.2663	-84.4201
30	-44.9502	-47.036	-51.1724	-25.3244	-51.5367	-90.6602	-108.489	-125.283	-125.94	-138.914	-149.853	-167.297	-153.919	-159.655	-158.56	-151.331	-145.836	-176.005	-171.753	-184.242	-175.219	-136.407	-114.612	-96.8322	-64.3242	-50.4136	-53.043	-64.0849	-36.3112	-21.5096	-34.2439	-22.4683	47.8968	93.0959	42.0861	47.3939	81.9853	88.9112	100.328	107.778	104.229	90.1116	79.5602	60.6625	35.1218	38.9602	32.039	19.7591	20.8809
31	-11.308	3.87148	16.5115	38.436	54.9122	56.2948	57.7841	62.1254	67.5468	58.2089	29.4227	-3.86621	-29.159	-48.7331	-57.8921	-54.7979	-55.9927	-50.5339	-36.9442	-24.2213	-25.3933	-45.9531	-59.3696	-68.1543	-73.7841	-86.2876	-117.62	-145.903	-165.9	-196.001	-211.327	-214.474	-201.638	-185.355	-178.318	-173.003	-180.59	-201.533	-205.792	-190.146	-177.585	-160.578	-145.978	-123.133	-88.3196	-69.7088	-51.728	-15.9647	19.7192
32	145.514	157.892	170.938	174.293	159.706	150.518	160.34	197.521	189.693	174.79	174.94	152.831	130.218	137.162	143.681	134.651	120.081	113.466	103.128	71.0312	61.8723	50.0871	49.6711	53.8902	57.1167	59.5358	27.9643	6.07037	6.72923	13.1156	20.7247	17.7538	-0.476679	-7.77652	5.48154	21.3374	19.4561	1.85883	-6.80614	-15.9944	-29.2545	-19.5006	12.2591	33.864	-0.215464	-53.5106	-70.8431	-90.2605	-117.621
33	-76.2672	-70.5729	-69.5726	-92.0053	-104.763	-78.731	-42.8432	-15.6227	26.4686	50.8223	79.0989	106.304	113.51	122.086	128.014	136.665	143.449	140.138	142.193	133.055	112.2	80.0564	62.1273	50.1653	53.2145	44.4576	39.8555	38.3652	37.8449	34.3032	36.819	44.1096	30.9079	6.88765	-13.5581	-11.7288	-0.377547	-6.54423	-34.3638	-46.854	-45.7486	-50.0346	-51.814	-73.1137	-103.21	-118.51	-133.304	-116.838	-89.9289
34	-76.2672	-70.5729	-69.5726	-92.0053	-104.763	-78.731	-42.8432	-15.6227	26.4686	50.8223	79.0989	106.304	113.51	122.086	128.014	136.665	143.449	140.138	142.193	133.055	112.2	80.0564	62.1273	50.1653	53.2145	44.4576	39.8555	38.3652	37.8449	34.3032	36.819	44.1096	30.9079	6.88765	-13.5581	-11.7288	-0.377547	-6.54423	-34.3638	-46.854	-45.7486	-50.0346	-51.814	-73.1137	-103.21	-118.51	-133.304	-116.838	-89.9289
35	-218.871	-222.955	-225.596	-210.778	-173.614	-146.754	-149.099	-149.673	-137.734	-143.374	-158.639	-152.023	-132.107	-121.838	-105.951	-86.2861	-80.513	-68.9441	-33.7817	31.5131	82.072	101.955	110.867	89.0134	85.941	94.3428	93.6371	104.4	103.905	97.6664	74.0685	81.6091	108.546	124.468	109.256	68.586	44.7628	36.1329	17.0616	1.08603	-32.0702	-81.3099	-116.127	-137.266	-176.453	-197.622	-181.136	-122.61	-113.727
36	1.27391	3.45426	-4.50558	-19.7466	-18.2481	-0.365162	6.59047	10.055	16.3945	14.8765	2.19254	-25.0443	-51.4345	-68.0486	-77.5152	-72.8238	-63.5358	-54.9672	-72.1954	-91.04	-97.6343	-68.6883	-48.8471	-36.6812	-23.2552	-35.4616	-50.8423	-67.0386	-97.6558	-122.339	-136.85	-144.177	-153.493	-135.924	-110.604	-76.0469	-36.9104	-23.8316	-31.3838	-22.3053	3.62401	38.104	81.3639	104.176	103.658	92.7405	78.837	75.2762	65.9571
37	-9.89636	-18.0491	14.5654	60.9939	83.7609	86.3819	64.5297	60.7896	52.4137	13.4927	2.4279	21.5588	14.4262	0.91184	20.3209	25.9842	46.1027	62.4258	58.6959	87.8102	100.63	63.021	76.9517	108.442	68.6715	46.8241	45.9796	1.05652	19.5847	11.7752	22.4644	55.614	75.675	76.4236	83.0684	99.5135	103.898	58.8959	49.1868	46.3519	38.5306	6.80905	1.20533	0.768087	-49.2215	-82.539	-91.1691	-70.3126	-60.1651
38	-123.439	-137.32	-138.842	-126.076	-102.825	-91.8304	-80.13	-45.8915	-8.31308	3.6398	4.3332	23.5284	21.9536	39.7809	51.199	47.2358	78.3942	92.3234	95.8274	120.709	117.781	132.817	119.831	70.7737	55.5473	66.835	73.2069	73.4854	95.4874	120.371	129.775	154.197	149.745	138.075	125.614	126.682	112.084	103.343	116.739	146.91	127.706	96.0853	88.8007	100.212	87.4668	91.3196	77.3117	54.7732	63.4243
39	-19.9069	-12.0081	-29.2544	-47.1018	-67.0349	-72.5321	-64.4662	-87.7318	-101.639	-78.2056	-51.1825	-12.7009	-44.8965	-130.379	-209.005	-199.485	-180.854	-148.58	-151.166	-139.229	-109.913	-82.3544	-60.245	-66.2208	-85.7042	-97.468	-86.1351	-84.926	-76.5716	-65.7149	-50.8357	-41.6417	-23.9623	-31.5906	-62.2542	-58.3539	-53.0256	-53.8726	-91.1407	-124.576	-165.244	-212.304	-233.196	-205.263	-186.419	-153.627	-111.886	-78.6936	-61.6541
40	34.8262	78.059	88.213	70.7403	70.3957	82.19	82.5559	69.7861	56.1757	54.1377	44.5215	7.15032	-31.7154	-57.0656	-68.5326	-58.5063	-53.0708	-51.2397	-46.2934	-35.0416	-3.72549	15.5088	20.8677	13.9452	8.19586	11.3568	7.19721	-1.46397	-6.94899	-9.32298	7.21945	35.8876	57.2783	75.9295	79.2218	74.7694	80.6859	86.6607	71.6565	50.8979	29.6545	21.362	15.6113	5.03841	3.8003	11.4643	21.4136	30.4731	29.4868
41	111.778	132.017	147.08	160.01	186.44	208.804	177.666	136.674	124.639	144.71	155.727	151.742	146.764	148.684	140.593	132.185	126.119	139.612	159.197	164.293	144.132	103.815	82.889	88.839	73.925	53.7919	50.8746	25.578	-5.76384	-18.4435	-20.8291	-23.878	-18.8125	-20.7891	-22.8857	-9.36743	16.5442	52.5401	84.6658	109.627	119.211	90.867	47.4576	19.8633	16.313	25.6673	29.7439	18.8747	-1.1834
42	18.0981	21.0652	18.0882	11.3033	46.3952	39.0029	21.9592	33.0857	55.5411	75.8388	92.3915	50.4838	3.98851	-18.2802	-42.2819	-51.6164	-51.8592	-75.8344	-64.8992	-40.2915	-35.0306	-31.3045	-37.9707	-27.0481	2.33957	-3.9482	1.53676	1.50641	-20.9075	-32.8619	-33.7755	-30.1721	-39.1	-36.6075	-34.0188	-38.2456	-17.2008	0.432937	15.2307	35.3122	29.6414	14.3358	-1.51871	1.67047	8.25632	3.27923	-9.46457	-37.5667	-47.6926
43	19.2944	11.92	4.7852	16.6568	26.3081	35.3349	41.0185	33.627	23.5416	2.19534	-21.8196	-3.21925	30.7162	52.9283	55.6838	76.8485	96.3072	82.9716	57.6485	31.9747	25.2649	19.2171	15.598	15.9214	22.0823	33.4366	61.4412	97.3946	104.614	102.252	93.1023	65.2154	32.6921	4.42681	-14.291	-23.3451	-23.5227	-17.0134	-16.1619	-22.457	-15.0899	-7.70103	-18.6327	-8.7103	22.443	32.9229	18.7121	16.2547	17.3987
44	-68.9262	-75.0084	-93.9839	-109.086	-89.6943	-57.0691	-26.999	-14.8856	-16.1969	-20.2748	-10.8737	-5.32798	-11.133	-9.34597	-11.5344	-9.44261	-11.8605	-7.45938	-16.6895	-23.2048	-6.5716	0.232983	-10.5362	-26.1857	-36.3168	-32.5029	-21.7653	-10.4417	-32.139	-45.4303	-54.2761	-79.0164	-103.256	-109.024	-105.498	-111.329	-113.914	-105.806	-108.856	-109.747	-98.9955	-96.467	-88.5574	-72.9485	-62.2233	-46.8336	-50.3487	-60.1131	-74.6202
45	1.6862	7.60555	-21.5219	-49.2739	-70.8877	-68.483	-39.4657	1.68705	2.35948	11.2201	-0.564096	2.63852	14.7174	57.7777	98.2553	67.8082	26.7837	-3.30609	-64.2184	-106.12	-96.05	-52.9834	13.7429	24.934	18.1035	25.5969	26.3465	21.4818	-0.752936	-12.3222	-34.1036	-57.2629	-53.8508	-18.0183	27.8286	67.0184	98.9859	88.559	60.6004	3.06627	-31.5232	-26.922	-21.6151	-14.6183	11.3421	33.3102	45.9238	61.5902	60.317
46	-68.9206	-35.7361	-9.06407	17.4293	9.35993	-31.726	-105.283	-184.673	-182.628	-139.79	-98.6113	-97.7727	-108.51	-101.364	-80.7625	-68.8797	-88.1843	-91.8703	-72.4092	-49.4654	-48.8008	-47.2986	-38.2381	-49.4957	-78.9689	-89.9661	-99.2338	-109.066	-93.6705	-68.8122	-43.2644	-16.5958	4.07468	19.6343	24.9106	30.7318	54.601	73.8185	81.2711	70.6387	52.7693	36.8849	10.6352	-6.42578	-14.6921	-22.3633	-32.5899	-32.3251	-20.2541
47	126.259	158.559	174.676	190.958	204.113	187.044	182.743	182.661	177.062	164.702	159.125	138.071	123.138	142.923	153.316	145.169	115.444	104.558	96.1291	93.1777	72.9943	64.3857	63.2364	26.365	-3.21737	-16.2639	-12.9568	-36.6542	-70.6887	-79.4389	-102.781	-136.257	-137.876	-127.417	-119.244	-86.9099	-44.1034	-3.37133	13.6178	25.2811	32.0225	32.6509	45.0905	68.2174	73.6989	84.4072	77.2591	59.3309	79.1622
48	-73.5692	-100.403	-133.18	-141.369	-110.901	-93.2396	-104.086	-111.463	-105.643	-111.249	-94.4997	-70.8494	-54.9168	-45.6097	-33.4241	-14.5631	7.38038	36.3434	59.3392	84.1762	103.623	107.38	108.134	91.3009	68.9296	58.6499	76.8305	67.3942	31.6969	25.8048	34.7175	18.4967	-0.00827333	1.03327	2.73793	-1.80315	-17.4981	-21.7245	-29.5278	-41.799	-53.1574	-82.4683	-94.2275	-84.8495	-97.7217	-99.9739	-80.2621	-54.1062	-44.5723
49	-11.308	3.87148	16.5115	38.436	54.9122	56.2948	57.7841	62.1254	67.5468	58.2089	29.4227	-3.86621	-29.159	-48.7331	-57.8921	-54.7979	-55.9927	-50.5339	-36.9442	-24.2213	-25.3933	-45.9531	-59.3696	-68.1543	-73.7841	-86.2876	-117.62	-145.903	-165.9	-196.001	-211.327	-214.474	-201.638	-185.355	-178.318	-173.003	-180.59	-201.533	-205.792	-190.146	-177.585	-160.578	-145.978	-123.133	-88.3196	-69.7088	-51.728	-15.9647	19.7192
50	-123.439	-137.32	-138.842	-126.076	-102.825	-91.8304	-80.13	-45.8915	-8.31308	3.6398	4.3332	23.5284	21.9536	39.7809	51.199	47.2358	78.3942	92.3234	95.8274	120.709	117.781	132.817	119.831	70.7737	55.5473	66.835	73.2069	73.4854	95.4874	120.371	129.775	154.197	149.745	138.075	125.614	126.682	112.084	103.343	116.739	146.91	127.706	96.0853	88.8007	100.212	87.4668	91.3196	77.3117	54.7732	63.4243
[truncated: 232 more columns]

## Sheet: Fig.4l
freq(Hz)/ time (ms)	-500	-498.978	-497.955	-496.933	-495.91	-494.888	-493.865	-492.843	-491.82	-490.798	-489.775	-488.753	-487.73	-486.708	-485.685	-484.663	-483.64	-482.618	-481.595	-480.573	-479.55	-478.528	-477.505	-476.483	-475.46	-474.438	-473.415	-472.393	-471.37	-470.348	-469.325	-468.303	-467.28	-466.258	-465.235	-464.213	-463.19	-462.168	-461.145	-460.123	-459.1	-458.078	-457.055	-456.033	-455.01	-453.988	-452.965	-451.943	-450.92
12	3.70058e+07	3.70525e+07	3.71021e+07	3.71535e+07	3.72067e+07	3.7261e+07	3.73159e+07	3.7371e+07	3.74273e+07	3.7485e+07	3.75442e+07	3.76037e+07	3.7664e+07	3.7725e+07	3.77874e+07	3.78515e+07	3.79153e+07	3.79782e+07	3.80398e+07	3.80996e+07	3.81583e+07	3.82164e+07	3.82738e+07	3.83301e+07	3.83854e+07	3.84382e+07	3.849e+07	3.85411e+07	3.85903e+07	3.86381e+07	3.86847e+07	3.87312e+07	3.8779e+07	3.88273e+07	3.88758e+07	3.89244e+07	3.8974e+07	3.90244e+07	3.90736e+07	3.91214e+07	3.91686e+07	3.92155e+07	3.92634e+07	3.93116e+07	3.93593e+07	3.94063e+07	3.94525e+07	3.94957e+07	3.95356e+07
13	2.61591e+07	2.62734e+07	2.63882e+07	2.65039e+07	2.66222e+07	2.67417e+07	2.68619e+07	2.69838e+07	2.71061e+07	2.72278e+07	2.73481e+07	2.74678e+07	2.7588e+07	2.77083e+07	2.78292e+07	2.79508e+07	2.80717e+07	2.81914e+07	2.83096e+07	2.8429e+07	2.85474e+07	2.86637e+07	2.8778e+07	2.88912e+07	2.90033e+07	2.91131e+07	2.92193e+07	2.93236e+07	2.94276e+07	2.95325e+07	2.96388e+07	2.97456e+07	2.98524e+07	2.9959e+07	3.00648e+07	3.01695e+07	3.0273e+07	3.03748e+07	3.04743e+07	3.05718e+07	3.06666e+07	3.07584e+07	3.08472e+07	3.09347e+07	3.10212e+07	3.11069e+07	3.11888e+07	3.12674e+07	3.1343e+07
14	2.34927e+07	2.36095e+07	2.37277e+07	2.38468e+07	2.39674e+07	2.409e+07	2.42133e+07	2.43356e+07	2.44583e+07	2.45826e+07	2.47069e+07	2.48308e+07	2.49537e+07	2.50765e+07	2.51982e+07	2.53193e+07	2.54394e+07	2.5557e+07	2.56736e+07	2.57895e+07	2.59059e+07	2.60233e+07	2.61395e+07	2.62524e+07	2.63627e+07	2.64707e+07	2.6576e+07	2.66792e+07	2.67808e+07	2.68812e+07	2.69807e+07	2.70782e+07	2.71734e+07	2.72662e+07	2.73561e+07	2.74427e+07	2.7527e+07	2.76082e+07	2.76845e+07	2.77556e+07	2.78219e+07	2.7883e+07	2.79401e+07	2.7993e+07	2.80419e+07	2.80872e+07	2.81296e+07	2.81697e+07	2.82076e+07
15	2.54234e+07	2.5507e+07	2.55909e+07	2.56759e+07	2.57619e+07	2.58493e+07	2.59385e+07	2.60292e+07	2.61214e+07	2.6214e+07	2.63062e+07	2.63977e+07	2.64893e+07	2.65813e+07	2.66732e+07	2.67647e+07	2.68573e+07	2.6952e+07	2.7048e+07	2.7144e+07	2.72408e+07	2.73381e+07	2.74362e+07	2.75337e+07	2.76301e+07	2.77239e+07	2.78133e+07	2.78964e+07	2.79742e+07	2.80477e+07	2.81189e+07	2.81862e+07	2.82487e+07	2.83059e+07	2.83583e+07	2.84073e+07	2.84538e+07	2.84956e+07	2.85321e+07	2.8563e+07	2.85882e+07	2.86092e+07	2.86275e+07	2.8643e+07	2.86534e+07	2.86573e+07	2.86558e+07	2.86486e+07	2.86361e+07
16	2.57744e+07	2.58394e+07	2.59048e+07	2.59718e+07	2.60395e+07	2.61089e+07	2.61807e+07	2.62552e+07	2.63331e+07	2.64133e+07	2.6496e+07	2.65824e+07	2.66717e+07	2.67629e+07	2.68561e+07	2.6952e+07	2.70515e+07	2.71529e+07	2.72551e+07	2.73582e+07	2.74603e+07	2.75614e+07	2.76626e+07	2.77629e+07	2.78598e+07	2.79538e+07	2.8046e+07	2.81364e+07	2.8226e+07	2.83144e+07	2.84021e+07	2.84893e+07	2.85743e+07	2.86569e+07	2.87356e+07	2.88111e+07	2.88837e+07	2.89525e+07	2.90157e+07	2.90752e+07	2.91314e+07	2.91826e+07	2.92273e+07	2.92665e+07	2.93e+07	2.93288e+07	2.93528e+07	2.93713e+07	2.93841e+07
17	2.53264e+07	2.53632e+07	2.54051e+07	2.54519e+07	2.55031e+07	2.55598e+07	2.56206e+07	2.56858e+07	2.57543e+07	2.58273e+07	2.59048e+07	2.59877e+07	2.60754e+07	2.6166e+07	2.62598e+07	2.63568e+07	2.6455e+07	2.65561e+07	2.66612e+07	2.67708e+07	2.68831e+07	2.69973e+07	2.71122e+07	2.72279e+07	2.73444e+07	2.74608e+07	2.75768e+07	2.76939e+07	2.78133e+07	2.79347e+07	2.80587e+07	2.81842e+07	2.83105e+07	2.84367e+07	2.8563e+07	2.86879e+07	2.88114e+07	2.8933e+07	2.9052e+07	2.91678e+07	2.92804e+07	2.93884e+07	2.94916e+07	2.95885e+07	2.96801e+07	2.97669e+07	2.98485e+07	2.99261e+07	2.99991e+07
18	2.70694e+07	2.70682e+07	2.70725e+07	2.70827e+07	2.70991e+07	2.71215e+07	2.71485e+07	2.71796e+07	2.72149e+07	2.72551e+07	2.73001e+07	2.73493e+07	2.74016e+07	2.74588e+07	2.75213e+07	2.75888e+07	2.76618e+07	2.77392e+07	2.78219e+07	2.79104e+07	2.80061e+07	2.81082e+07	2.8217e+07	2.83323e+07	2.84545e+07	2.85821e+07	2.87141e+07	2.88509e+07	2.89909e+07	2.91342e+07	2.92818e+07	2.94343e+07	2.95915e+07	2.97513e+07	2.99131e+07	3.0076e+07	3.02406e+07	3.04065e+07	3.05722e+07	3.07367e+07	3.08998e+07	3.10633e+07	3.12243e+07	3.1384e+07	3.15446e+07	3.17057e+07	3.18673e+07	3.20303e+07	3.21948e+07
19	3.1513e+07	3.15149e+07	3.15221e+07	3.15329e+07	3.15477e+07	3.1568e+07	3.15949e+07	3.16262e+07	3.16604e+07	3.16991e+07	3.17426e+07	3.179e+07	3.18429e+07	3.1901e+07	3.19637e+07	3.20309e+07	3.21028e+07	3.21801e+07	3.22619e+07	3.23493e+07	3.24452e+07	3.25506e+07	3.26639e+07	3.27846e+07	3.29138e+07	3.30493e+07	3.31917e+07	3.33401e+07	3.34957e+07	3.36576e+07	3.38254e+07	3.40003e+07	3.41809e+07	3.4366e+07	3.45541e+07	3.47446e+07	3.49379e+07	3.51325e+07	3.53297e+07	3.55321e+07	3.57418e+07	3.59579e+07	3.61771e+07	3.6401e+07	3.66297e+07	3.68626e+07	3.71002e+07	3.73416e+07	3.75855e+07
20	3.71524e+07	3.72103e+07	3.72713e+07	3.73357e+07	3.74015e+07	3.74671e+07	3.75352e+07	3.7607e+07	3.76822e+07	3.77608e+07	3.78421e+07	3.79271e+07	3.80161e+07	3.81101e+07	3.82094e+07	3.83137e+07	3.84219e+07	3.85334e+07	3.86473e+07	3.87628e+07	3.88827e+07	3.90087e+07	3.91402e+07	3.92761e+07	3.94199e+07	3.95717e+07	3.97291e+07	3.98915e+07	4.00595e+07	4.02358e+07	4.04192e+07	4.06072e+07	4.08007e+07	4.09996e+07	4.12022e+07	4.14101e+07	4.16237e+07	4.18444e+07	4.20699e+07	4.23e+07	4.25374e+07	4.27791e+07	4.30242e+07	4.32726e+07	4.3523e+07	4.37751e+07	4.40297e+07	4.42881e+07	4.45496e+07
21	4.14913e+07	4.1628e+07	4.17632e+07	4.18974e+07	4.20311e+07	4.21634e+07	4.22965e+07	4.24328e+07	4.25722e+07	4.27153e+07	4.28589e+07	4.30033e+07	4.31481e+07	4.32941e+07	4.3442e+07	4.35926e+07	4.37463e+07	4.39047e+07	4.40664e+07	4.42304e+07	4.4397e+07	4.45676e+07	4.474e+07	4.49118e+07	4.50833e+07	4.52558e+07	4.54312e+07	4.56092e+07	4.57905e+07	4.59738e+07	4.61581e+07	4.63452e+07	4.65373e+07	4.67362e+07	4.69428e+07	4.71578e+07	4.73783e+07	4.76038e+07	4.78346e+07	4.80675e+07	4.83021e+07	4.85382e+07	4.87747e+07	4.9012e+07	4.92506e+07	4.94897e+07	4.9728e+07	4.99645e+07	5.02009e+07
22	4.23253e+07	4.25249e+07	4.27285e+07	4.2938e+07	4.31513e+07	4.3366e+07	4.35809e+07	4.37938e+07	4.40052e+07	4.42118e+07	4.44157e+07	4.46191e+07	4.48247e+07	4.50326e+07	4.52424e+07	4.54562e+07	4.56717e+07	4.58843e+07	4.60943e+07	4.63037e+07	4.65139e+07	4.67235e+07	4.69321e+07	4.71386e+07	4.73429e+07	4.75438e+07	4.77425e+07	4.79414e+07	4.81415e+07	4.83424e+07	4.85441e+07	4.87461e+07	4.89483e+07	4.91508e+07	4.93529e+07	4.95546e+07	4.97551e+07	4.99565e+07	5.01578e+07	5.03598e+07	5.05633e+07	5.07674e+07	5.09704e+07	5.117e+07	5.13652e+07	5.15577e+07	5.17474e+07	5.19354e+07	5.21229e+07
23	3.93698e+07	3.96381e+07	3.99058e+07	4.01721e+07	4.04379e+07	4.0706e+07	4.09773e+07	4.12505e+07	4.15278e+07	4.18099e+07	4.20933e+07	4.23755e+07	4.26566e+07	4.29341e+07	4.32089e+07	4.34799e+07	4.3747e+07	4.40086e+07	4.42658e+07	4.45198e+07	4.47718e+07	4.50244e+07	4.52765e+07	4.55269e+07	4.57744e+07	4.60201e+07	4.62651e+07	4.6506e+07	4.67413e+07	4.69696e+07	4.71921e+07	4.74088e+07	4.76199e+07	4.78278e+07	4.80306e+07	4.82252e+07	4.84104e+07	4.85878e+07	4.87575e+07	4.89203e+07	4.90758e+07	4.92238e+07	4.93665e+07	4.95059e+07	4.96438e+07	4.97769e+07	4.99025e+07	5.0021e+07	5.0133e+07
24	3.37303e+07	3.40495e+07	3.43747e+07	3.47051e+07	3.50378e+07	3.53711e+07	3.57042e+07	3.60368e+07	3.63709e+07	3.67062e+07	3.70418e+07	3.73767e+07	3.77093e+07	3.80393e+07	3.83646e+07	3.86862e+07	3.90056e+07	3.93217e+07	3.96343e+07	3.99424e+07	4.0247e+07	4.05471e+07	4.08431e+07	4.11326e+07	4.14164e+07	4.16954e+07	4.19683e+07	4.22371e+07	4.24993e+07	4.27551e+07	4.30012e+07	4.32363e+07	4.34587e+07	4.36677e+07	4.38614e+07	4.40407e+07	4.42072e+07	4.43623e+07	4.4508e+07	4.46447e+07	4.47694e+07	4.48807e+07	4.49798e+07	4.50672e+07	4.51424e+07	4.52057e+07	4.52596e+07	4.53035e+07	4.53414e+07
25	2.78018e+07	2.81424e+07	2.84881e+07	2.88406e+07	2.91991e+07	2.95625e+07	2.99298e+07	3.03002e+07	3.06713e+07	3.10405e+07	3.14069e+07	3.17708e+07	3.21311e+07	3.24891e+07	3.28448e+07	3.31975e+07	3.3548e+07	3.38937e+07	3.42337e+07	3.45655e+07	3.48897e+07	3.52066e+07	3.5516e+07	3.5817e+07	3.61113e+07	3.63986e+07	3.66781e+07	3.69491e+07	3.72106e+07	3.74606e+07	3.76982e+07	3.79235e+07	3.81355e+07	3.83322e+07	3.85177e+07	3.86912e+07	3.88498e+07	3.89909e+07	3.91136e+07	3.92168e+07	3.93005e+07	3.93668e+07	3.9417e+07	3.94545e+07	3.94836e+07	3.95028e+07	3.95095e+07	3.9505e+07	3.949e+07
26	2.25933e+07	2.29268e+07	2.32676e+07	2.36138e+07	2.39639e+07	2.4318e+07	2.46751e+07	2.50336e+07	2.53941e+07	2.57545e+07	2.61129e+07	2.647e+07	2.6825e+07	2.71784e+07	2.75286e+07	2.78751e+07	2.8217e+07	2.85539e+07	2.88855e+07	2.92137e+07	2.95389e+07	2.98601e+07	3.01741e+07	3.0479e+07	3.07728e+07	3.10543e+07	3.13258e+07	3.15871e+07	3.18337e+07	3.20689e+07	3.22939e+07	3.25092e+07	3.27126e+07	3.29028e+07	3.30764e+07	3.32315e+07	3.33661e+07	3.34783e+07	3.35709e+07	3.36491e+07	3.37138e+07	3.37623e+07	3.37933e+07	3.38079e+07	3.38095e+07	3.37978e+07	3.37729e+07	3.37336e+07	3.36814e+07
27	1.85672e+07	1.88678e+07	1.91727e+07	1.94804e+07	1.97898e+07	2.01006e+07	2.04125e+07	2.07271e+07	2.1045e+07	2.13653e+07	2.16876e+07	2.20109e+07	2.23336e+07	2.26554e+07	2.29759e+07	2.32956e+07	2.36136e+07	2.39286e+07	2.42388e+07	2.45445e+07	2.48442e+07	2.51384e+07	2.54275e+07	2.57069e+07	2.59778e+07	2.62419e+07	2.65004e+07	2.67499e+07	2.69888e+07	2.72153e+07	2.74276e+07	2.76243e+07	2.78052e+07	2.79699e+07	2.81203e+07	2.82567e+07	2.83801e+07	2.84886e+07	2.85813e+07	2.86574e+07	2.87168e+07	2.87582e+07	2.87782e+07	2.878e+07	2.87641e+07	2.87335e+07	2.86878e+07	2.86302e+07	2.85634e+07
28	1.59071e+07	1.61593e+07	1.64162e+07	1.66782e+07	1.69427e+07	1.72083e+07	1.74759e+07	1.77458e+07	1.80162e+07	1.82873e+07	1.8558e+07	1.88286e+07	1.91004e+07	1.93738e+07	1.96472e+07	1.99198e+07	2.01907e+07	2.04577e+07	2.07203e+07	2.09783e+07	2.12299e+07	2.14749e+07	2.17148e+07	2.19496e+07	2.21802e+07	2.24067e+07	2.26288e+07	2.28421e+07	2.30458e+07	2.32386e+07	2.34175e+07	2.35828e+07	2.37356e+07	2.38756e+07	2.40011e+07	2.41115e+07	2.42085e+07	2.42919e+07	2.43634e+07	2.44224e+07	2.44676e+07	2.44978e+07	2.45132e+07	2.45138e+07	2.45005e+07	2.44719e+07	2.44279e+07	2.437e+07	2.42997e+07
29	1.41139e+07	1.43171e+07	1.45255e+07	1.47388e+07	1.49554e+07	1.51746e+07	1.53948e+07	1.56142e+07	1.58314e+07	1.60474e+07	1.6263e+07	1.64791e+07	1.66938e+07	1.69062e+07	1.71159e+07	1.73247e+07	1.75328e+07	1.7739e+07	1.79435e+07	1.81463e+07	1.83488e+07	1.85494e+07	1.87483e+07	1.89443e+07	1.91346e+07	1.93174e+07	1.94895e+07	1.96519e+07	1.98075e+07	1.99562e+07	2.00968e+07	2.02267e+07	2.03468e+07	2.04569e+07	2.05571e+07	2.06477e+07	2.07271e+07	2.07956e+07	2.08528e+07	2.08978e+07	2.09317e+07	2.0955e+07	2.09683e+07	2.09721e+07	2.09654e+07	2.09478e+07	2.09185e+07	2.08759e+07	2.08204e+07
30	1.29891e+07	1.31501e+07	1.33131e+07	1.34776e+07	1.36428e+07	1.38085e+07	1.39756e+07	1.41435e+07	1.43122e+07	1.44797e+07	1.46443e+07	1.48063e+07	1.49649e+07	1.51198e+07	1.52708e+07	1.54197e+07	1.55681e+07	1.57165e+07	1.58658e+07	1.60163e+07	1.6168e+07	1.63179e+07	1.64631e+07	1.66034e+07	1.67399e+07	1.6871e+07	1.69971e+07	1.71168e+07	1.72292e+07	1.73351e+07	1.74361e+07	1.75321e+07	1.76238e+07	1.77081e+07	1.77847e+07	1.78524e+07	1.79106e+07	1.79605e+07	1.8e+07	1.80324e+07	1.80571e+07	1.80757e+07	1.80871e+07	1.80894e+07	1.80819e+07	1.80652e+07	1.804e+07	1.80061e+07	1.79641e+07
31	1.2294e+07	1.24251e+07	1.25544e+07	1.26826e+07	1.28093e+07	1.29353e+07	1.30604e+07	1.31845e+07	1.33085e+07	1.34307e+07	1.35494e+07	1.36642e+07	1.37757e+07	1.3885e+07	1.39914e+07	1.40941e+07	1.41948e+07	1.42949e+07	1.43927e+07	1.44872e+07	1.45784e+07	1.46669e+07	1.4754e+07	1.48405e+07	1.49253e+07	1.50074e+07	1.50867e+07	1.51649e+07	1.52406e+07	1.53139e+07	1.53822e+07	1.54453e+07	1.55021e+07	1.5553e+07	1.55996e+07	1.56417e+07	1.56813e+07	1.57157e+07	1.57438e+07	1.57661e+07	1.57822e+07	1.57905e+07	1.57898e+07	1.57825e+07	1.57691e+07	1.57523e+07	1.57333e+07	1.57111e+07	1.56857e+07
32	1.19378e+07	1.20466e+07	1.21549e+07	1.22622e+07	1.23674e+07	1.24676e+07	1.25622e+07	1.26507e+07	1.27343e+07	1.28142e+07	1.2891e+07	1.2965e+07	1.30362e+07	1.31044e+07	1.31706e+07	1.32339e+07	1.32932e+07	1.33476e+07	1.3397e+07	1.34443e+07	1.34904e+07	1.35346e+07	1.3577e+07	1.36192e+07	1.36607e+07	1.37037e+07	1.37462e+07	1.37863e+07	1.38229e+07	1.38553e+07	1.38855e+07	1.39125e+07	1.39371e+07	1.39589e+07	1.39767e+07	1.39917e+07	1.40053e+07	1.40167e+07	1.40258e+07	1.4032e+07	1.4033e+07	1.40296e+07	1.40238e+07	1.40157e+07	1.40052e+07	1.39925e+07	1.39792e+07	1.39643e+07	1.39468e+07
[truncated: 930 more columns]
