# Supplementary material for: Real-time detection of neural oscillation bursts allows behaviourally relevant neurofeedback
Source: Commun Biol. 2020 Feb 14;3:72. doi: 10.1038/s42003-020-0801-z (PMC7021904; doi:10.1038/s42003-020-0801-z)
Supplement: Supplementary file 6 — Supplementary Data 4 [file 42003_2020_801_MOESM6_ESM.xlsx]

## Sheet: Fig.5a_Model results
	Accuracy
Crossval runs					Mean of Crossval
Rat1	0.623874	0.617117	0.637387		0.626126
Rat2	0.580247	0.55311	0.54717		0.560175
Rat3	0.660256	0.647436	0.528846		0.612179
Shuffled_models
Rat1	0.463964	0.524775	0.533784		0.507508
Rat2	0.546296	0.496914	0.58805		0.543753
Rat3	0.535256	0.467949	0.442308		0.481838

## Sheet: Fig.5b_Timecourses
Timepoint	-1.1	-1.08	-1.06	-1.04	-1.02	-1	-0.98	-0.96	-0.94	-0.92	-0.9	-0.88	-0.86	-0.84	-0.82	-0.8	-0.78	-0.76	-0.74	-0.72	-0.7	-0.68	-0.66	-0.64	-0.62	-0.6	-0.58	-0.56	-0.54	-0.52	-0.5	-0.48	-0.46	-0.44	-0.42	-0.4	-0.38	-0.36	-0.34	-0.32	-0.3	-0.28	-0.26	-0.24	-0.22	-0.2	-0.18	-0.16	-0.14
Normalized mean	0.882686	0.87578	0.864535	0.852921	0.844865	0.842969	0.847442	0.855925	0.864777	0.871139	0.8742	0.874957	0.875161	0.876346	0.879113	0.882625	0.884897	0.884226	0.880739	0.876575	0.87457	0.876596	0.882721	0.891694	0.902247	0.914144	0.92809	0.944477	0.96178	0.976355	0.984619	0.985619	0.981347	0.975018	0.969413	0.966234	0.965957	0.967672	0.969378	0.96958	0.969236	0.971415	0.978089	0.987598	0.995899	1	0.999827	0.997331	0.994639
Mean	54227	53802.8	53112	52398.4	51903.5	51787	52061.8	52583	53126.8	53517.7	53705.7	53752.2	53764.8	53837.5	54007.5	54223.3	54362.8	54321.6	54107.4	53851.6	53728.4	53852.9	54229.2	54780.4	55428.7	56159.6	57016.4	58023.1	59086.1	59981.5	60489.2	60550.6	60288.2	59899.4	59555.1	59359.7	59342.7	59448.1	59552.9	59565.3	59544.2	59678	60088	60672.2	61182.2	61434.1	61423.5	61270.2	61104.8
Regression:	Slope	0.173551
	Intercept	1.0292
Individual Correctly predicted Trial		sum of attention for each timepoint
0	53521.3	54474.3	55954.7	57058.5	57242.4	57383.4	59358.3	64357.5	71835.8	79867.4	86128.5	88873.7	87562.7	82745.1	75474.1	67050.9	59236.3	54284.4	54131.8	58965.2	66554.3	73559.7	77764.5	79120.9	79149.7	79791.5	82629.2	88474.2	96753.2	104960	109628	108795	103261	95162	85990.7	76198.7	65899.9	55598.9	46767.1	41880.4	42942.4	49118.9	56193.6	59338.6	56814.3	50879.4	45406.3	42873.3	43094.3
1	21649.7	22964.3	25124.4	27083.4	27680.4	26519.1	24194.3	21617.1	19356.4	17569.5	16172.8	14933.6	13607.3	12168.9	10910.5	10262.2	10461.9	11337.3	12387.1	13132.4	13483.4	13793.9	14512.7	15743.3	17144	18208.7	18593.8	18229.4	17299.2	16272.3	15843.6	16499	17972.3	19297.7	19555.8	18519	16595	14396.2	12461.4	11138.8	10521.2	10510.8	10989	11873.3	13005.3	14091.7	14859.9	15259.7	15434.4
2	37204.7	38497.8	39717.4	39003.1	35393.8	29596.6	23342.5	18134.1	14635.8	12815.6	12285	12594.4	13447	14692.3	16127.7	17383.2	18035.8	17824.5	16819.8	15491.8	14647.2	15213.4	17888.6	22663.5	28482.7	33539.4	36247.2	36158.2	34156.8	31994.7	31458.9	33257.3	36176	37561.2	35271.3	29494.8	22636	17513.6	15753.2	17349.8	20928.3	24321.6	25629.9	24346.3	21551.7	18975.2	17842.2	18333.9	19708.9
3	73588	67400	57553.4	47348.1	39269.3	34642	33781.2	35872.5	39017.3	41093.5	41032.4	39305	37055.1	34906.2	32902.4	31430.2	31595.5	34477.3	40307.2	48406	57527.4	66304.5	74249	83053	96607.2	118554	148203	177953	196257	196007	180821	161721	147521	139406	133467	125669	114273	100002	85493.4	73951.8	67152.5	64372.2	63314.5	62353.5	62293.4	65981.1	75708.2	90520.8	105806
4	67412.6	63918.5	56438.6	45813	35002.5	27523.4	25134.1	26728.9	29178.9	29757.8	28486.1	28121.7	31511.8	38731.6	46608.6	51007.2	50022	45481.3	41381.7	40621.1	43114.3	46681.5	49030.6	48930.2	46611.2	43705.9	42194.7	42745.5	44117.2	44223.6	41712.1	36833.3	31242.4	27013.5	25607.3	27400.7	31632.2	36540	40003.2	40697.5	38878.7	35926.6	33116.8	30898	29103.8	27400.7	25487.3	23280.4	21141.5
5	18197.6	19778.3	23115.6	27979	33215	36954.8	37626.4	35090.4	30876.8	27197.5	25498.2	25600.9	25969.7	24952.9	22100.6	18436.9	15590.5	14741.1	16069.2	18714.2	21286.2	22788.3	23169.6	22988	22888.2	23634.1	26142.3	30725.2	36167.7	40010.2	40206.6	36642.3	31053.3	25692.9	22222.1	21440.8	23254.2	26575	29748.2	31596	32005.4	31391.6	30019.8	28150.5	26422.8	25624.2	26119.1	27600.5	29299.5
6	21380.4	23271.6	26351.7	29335.4	30945.1	30696.9	29062.8	26939	25167.4	24426.8	25088.8	26866.9	28727.2	29458.3	28546	26539.4	24505.9	23056.9	21890.3	20282.7	18008.1	15766.6	14742.1	15675	18197.3	20969.5	22530.9	22190.5	20314.7	17953.1	16179.7	15505.1	15617.5	15652.5	14907.3	13445.3	12025.6	11442.4	11925.2	13057.3	14144.7	14703	14719.5	14505	14339.4	14394.5	14967.7	16398.7	18449
7	99864.7	97385.8	91707.9	82739.1	72046	62377.8	56284	55152	59110.8	67140.5	76799.9	84190	85472.7	79498.5	68752.3	57366	48472.8	43126.4	40637.3	39653	39369.5	39705	40390.2	40699.4	40445.1	40511.4	42025.2	45457.1	50744.8	57749.3	66191.8	75328.6	83988.5	90861	94611.6	94140.1	89300.4	81316.8	72127.2	63417	56851.9	55573	65111.6	91904.2	139265	202592	268025	318855	346822
8	32948.6	30551.6	26976.5	23834.1	22139.9	21863.5	22134	21794.5	20089.4	17227.3	14340	12725.6	12968.4	14573.6	16288.7	16904.9	16070.1	14492.4	13354.9	13510.5	15102.5	17650.5	20321.7	22300.5	23184.2	23107.2	22483	21653.3	20737	19723.6	18692	17940.1	17866	18713.5	20360.8	22197.3	23275.4	22933.2	21415.4	19686	18575.2	18263	18584.4	19715	22685.5	29282.6	40855.2	56433.3	71912.7
9	12872.3	14199.2	15876.6	16689.4	16219.9	15234.2	14895.2	15595.1	16645.2	16990.3	16080.4	14160.3	11966.2	10254.8	9546.95	10089.6	11748.4	13807	15134.1	14959.8	13608	12329.8	12352.3	14021.5	16673.1	19262.8	21261.8	22964.6	24805.4	26470.7	27055	26158.5	24408.3	22637.9	20966.2	19101	17188.9	15829.4	15481.1	16275.3	18209.4	21137.8	24710.2	28546.8	32171.8	34570.4	34429.3	31451.7	27195.7
10	49225.2	48984.5	46940.5	42741.3	38395.4	36021	35537.9	35404.6	34970	35046.8	36214.5	37522.3	37309.1	34855.4	31098.7	28281.6	28910.3	34007.9	41526.1	46896.9	46295.4	39925.3	31918.2	26927.7	26827.2	30194.2	34568.3	39592.7	48545.3	66276.1	94096.2	125893	150424	159065	151495	133926	113543	95539.7	83280.2	78456.4	80422.4	86136.5	91368.5	92474.6	87815.5	78166.5	66053	54488.7	45824.9
11	32188.8	30216.2	27385.8	25408.5	25643.7	28170.8	31562	33734.6	33441.8	31196	28760.8	27721	28404.8	29871.4	30734.3	30102.4	27987.3	25062.8	22119.7	19562.8	17243.1	14837.1	12447.7	10743.7	10486.4	11917.4	14421.5	16650.1	17249.3	15847.9	13325.2	10969.4	9457.93	8692.39	8329.52	8228.64	8469.66	9162.49	10316.8	11798	13302.9	14429.7	14964.1	15210.7	15969.9	17976.9	21181.5	24630.9	27216
12	93507.1	92976	93206.6	96694.5	105454	117983	128070	128140	115036	92593.7	68576.3	49452.4	37616.2	31978.2	30027	29482.9	28903.1	27754.5	26580.5	26996.3	31024.9	40264.7	55681.7	77672.7	105460	136209	165432	188909	204287	210813	208078	195768	175007	149594	124902	104769	89595.7	77736.6	68222.4	61548.2	58241.1	57642.2	58286.7	58829.9	58339.7	56331.1	53098	49715.2	47248
13	18241.9	18470.2	18105.4	16639.6	14568.4	12900.7	12379.3	13285.3	15715.4	19883.7	26223.3	35117.3	46240.9	58224.1	69371.1	78584.9	85154	88270.2	87967.6	86049.3	84437.4	82631.6	78159.6	69573.3	58033.2	46103.6	35882.7	28172.9	22637.9	18460.7	15044.3	12363.8	10948.7	11727.5	15865.5	24487.4	38136.4	56168.8	76661.4	96978.5	114397	126370	130750	126600	115501	101999	91754.9	88090.6	89830.6
14	7993.88	8225.67	8937.22	10666.8	14085.1	19501.2	26263.4	32593.7	36307.7	36174.7	32861.7	28596.2	25916.4	26654.9	31707.8	41212.2	54383.6	68885.1	80857.8	86833.6	86441.4	83147	81980.3	85897.3	93338.6	99023.7	97803.3	88478.7	74395.7	60746.8	51150.3	46210.1	44686.7	45494.4	48450.9	53502.5	59480.1	63683.9	63324.2	58238.8	51896.1	48629.5	49579.4	51860.1	51798.3	48526.3	44246.7	41550.4	41059.3
15	211703	213072	214301	214302	211410	201447	180612	150680	118955	92685.6	74610.3	63199.1	55299	48252.6	40772	32925.2	25587.6	19670.5	15589	13205.3	12084.2	11694.7	11526.4	11273.9	10958.2	10801	10976	11452.2	11956.4	12096	11695.6	11039.6	10640.5	10771	11348	12233.7	13529.8	15592.1	18812.9	23283.1	28467.9	33141.9	35874.2	35974.2	34079.3	31606.3	29566	28083.2	26960.3
16	16879.5	19334.3	23623	28577.2	32628.9	34203.1	32492.3	28187.7	23340.5	20213	20030.7	22486.4	25995.2	28446.9	28351.9	25838.8	22581.5	20545.6	20599.9	22042.5	23234.9	22828.5	20727.7	18101.8	16546	17114.9	19760.2	23305.9	26087.9	27134.8	26993.6	27269.9	29225	32783.7	36773.1	39870.6	41259.8	40706.9	38444.9	35178.9	32088	30374.8	30409.2	31419.4	32350.9	32965.9	33846.7	35440.3	37380.3
17	82238.7	78551.5	70824.9	60157	49301.9	40571.2	34304.8	29553.7	25608.2	22609.2	21117.2	21538.6	23842	27339.8	30634.9	32270.8	31822.5	30257.8	29105.5	29274.1	30520	31758.7	31805.3	30100.2	27053.3	23732.9	21124.4	19588.4	18840.3	18298.9	17577.7	16887.7	16970.4	18510.8	21540.4	25219	28104.5	28966.9	27695.3	25334.6	23136.1	21822.3	21793.1	23437	26711.5	30645.5	33810.6	35412	35734.5
18	57441.6	53328.5	47928.6	44370.7	43857.6	45777.6	48928.3	51820	52562.1	49875.6	44489.8	38896.2	35444.8	34736.6	35546.8	35948.6	34805.2	32666.9	31213.7	31692.2	33978.2	36929	39082.6	39172.8	36860.2	33287.5	30406.2	29401.9	29850.5	30304.2	29494.7	27214.7	24499.2	23033.5	24117.7	27858.3	32972.5	37244	38575.4	36202.2	31199.8	25816.7	22199	21422.4	23183.2	26016.9	28021.8	28018.1	26415
19	19190.6	20178.6	22230.7	25697.2	30954.9	37687.6	44561.3	49737.2	51643.7	49489.4	43653.8	35883.7	28735.3	24254.2	22897.4	23657.1	25171.6	26672.6	27956.3	28777.2	28622.6	27160.2	24795.2	22664.1	21985.4	23333.2	26318.7	29673.4	31761.8	31631	29813.6	27756.3	26366	25432.5	24340.6	22831.3	21057.8	19351.7	18101.8	17629.3	17997.8	18977.1	20222	21574.2	23438	26790.2	32263.7	39033.1	45048
20	158184	148753	129727	104074	78282.2	58089.1	44979.4	37268.8	33069.5	31371.1	31427.8	32454.6	33953.4	35940.8	38977.5	44172.9	52996	66549.6	84039.6	101186	110931	107733	92332.6	71913.6	55141.2	47105.2	48324.7	56583.8	68203.6	78269.2	81882.5	76864.7	65330.4	51982.5	40590.8	32091	25567.5	20188.8	15934.4	13106.4	11765.1	11534.7	11667.4	11424.6	10623	9779.42	9635.74	10501.4	11945.8
21	66510.1	62694.4	55590.8	46753.7	38726.5	33890.8	33025.4	34888.2	37180.3	38050.2	37057.4	35207.8	34256.4	35603.5	39297.3	43839.6	47081.5	47626.4	45720.8	43006.5	41481.1	42591.5	46843.4	53607.7	61197.8	67663	71763.2	73109.8	71854.8	69028	66907.4	67941.7	72733.2	79250.6	84172.7	85041	81412.1	74402.2	65485	55878.3	46897.5	40147.1	36702.4	36234.6	37321.6	38527.3	38988.1	38397.6	37071.5
22	39114.7	42574.3	49160.5	57839.3	66561.6	72722.1	74607.8	72679.3	69213.8	66747.6	67033.7	70859	77839	86334.6	94342.5	100767	105549	108753	110279	110835	112491	117140	124126	130083	131350	126279	115877	103315	92439	85384.7	81283	77900.3	74559.4	72759.5	73746	76178.8	76660.3	72513	64182.2	55304.4	50426.4	52246.2	60127.4	70231.5	77262.7	77692.8	72313.8	65175.9	59864.2
23	33004.2	31521.2	28968.2	26011.8	23402.4	21839.8	21756.5	23064.8	25212.3	27596.9	29868.5	31770.3	32844.6	32581.5	31034.8	29282.3	29044.5	31478	36094	40999.9	44469.2	46292.8	47525.7	49147.6	51329.2	53816.5	56404.3	58820.5	60536.6	60957.1	59784.1	57226.3	53807.4	49873.4	45404.1	40396.6	35196.2	30363.8	26499.7	24208	23754	24497.7	25043.1	24294.4	22281.5	19882	17980.7	16959.5	16682.2
24	57719.1	58393.7	59642.1	60919	61239.5	59896	57184.1	54096.8	51199.2	48149.9	44504	40563.8	37117	34605.3	32811.3	31218	29494.8	27792	26883.8	28002.3	31979.4	38134.8	44258.9	48143.4	49186.5	48542.4	48010.5	48790.8	50833.6	53161.7	55107.5	57227.6	60565	65007.3	68834.6	69895.6	67034.5	60899	53936.9	49188.5	48157.5	49481.6	49939.1	47214.9	41888.9	36685.1	33936.3	33957.9	35446.8
25	37517.4	33929.3	28403.9	23332.5	20588	20678.6	22660.6	24730.5	25283.6	23915.7	21626.3	19982.4	19878	20875.6	21669.9	21268.4	19710.4	17673.3	15699.4	14030.5	12901.8	12574.9	13108	14315	15907.2	17537.5	18760.6	19126.7	18406	16766.6	14766	13099.4	12244.8	12318.9	13189.4	14534	15807.2	16449.8	16312.8	15747.8	15173	14677.3	14082	13223.1	12169.9	11351.6	11433.2	12790.4	14933.5
26	234729	226738	210334	186691	159225	131647	106041	83006.6	62844.7	46045.4	32980.6	23547.2	17176.1	13134.1	10812.4	9747.94	9417.87	9184.73	8565.9	7508.74	6315.98	5327.39	4723.63	4542.93	4726.13	5100.16	5406.76	5449.46	5228.05	4906.03	4659.27	4572.66	4643.75	4833.66	5100.18	5389.96	5620.3	5705.85	5621.81	5418.69	5167.95	4919.37	4708.83	4566.31	4497.27	4471.36	4444.58	4394.43	4332.84
27	94292.5	85927.1	72281.2	57795	45986.5	37955.5	32585.5	28296.7	24658.7	22358.4	22069.2	23682.3	26239.6	28204.8	28157.5	25779.3	22154.6	18825.3	16538.5	14949.5	13367.5	11593.3	10069.2	9453.52	10220.5	12615.8	16812.5	22974.2	31128.8	41055.7	52368.1	64532.7	76529.6	86462.2	91935.3	91493.3	85956.6	78107.9	71003.6	66649.7	65598.2	66692.5	67308.5	65026.3	59520.8	52584.8	46561.5	42917.2	41669
28	34390.2	32980.6	31023.4	30147	31817.9	35895.4	40281.6	42403	41104.2	37204.8	32684.2	29445.9	28238.5	28229.6	27773.9	25898.8	23044.2	20431.6	18976.6	18788	19380.6	20263.7	21447.3	23374.3	26265.5	29604.3	32452.9	34260.3	35215.7	35922.3	36968.5	38602.4	40328.8	40911.2	39431.5	36456.6	33652.1	32263.7	32414.2	33529.8	34626	34328.5	31632.5	27069.5	22672.8	20420.3	20784.4	22753.3	24886.9
29	12676.8	13439.1	14174.2	14103.9	13135.1	11768	10588.5	9969.12	10016.9	10539	11079.2	11192.7	10785.2	10136.5	9619.5	9472.97	9751.2	10280.4	10684.3	10638.6	10101.7	9231.98	8204.45	7211	6489.42	6196.96	6286.45	6576.62	6924.2	7319.04	7877.83	8756.98	10004.5	11444.8	12709.4	13401.7	13338.1	12760.7	12285.6	12494.1	13557.8	15280.5	17310.6	19099.7	19856	19030.9	16983.5	14822.8	13441.2
30	8174.04	8180.52	8269.04	8445.09	8654.72	9097.24	10464.9	13616.5	18854	25666.1	33499.2	42763.2	54500.3	68612	82987.1	95187.5	104719	112800	120150	125875	128435	127220	123221	118227	113258	108149	102965	99270.3	99215.9	103297	109464	114423	115470	111334	102403	90715.3	78914.5	68532.8	59511.2	51476.1	44797	40069.9	37169.3	35263.6	33515.5	31591.4	29742.2	28488.2	28056.6
31	38402.8	36422.9	33992	33331.3	35865.2	40884.2	45622.8	47152.8	44640.9	39920.3	36091.9	35616	39066.7	44857	50072.4	52210.1	50803.6	47647.1	45308.8	45097.7	46102.9	46019.6	43114.7	37792.7	32433.8	29651.1	30483.5	33806.6	37146.6	38322.6	36775.3	33544.5	30156	27659.5	26410.7	26175.8	26320.2	26238.9	25785.2	25235.4	24951.9	25122.1	25588.3	25829.6	25348.6	24195.4	22947.4	22127.3	21800.7
32	156071	164760	174463	177035	170316	157328	141055	122374	102625	85583.3	75767.5	75327.2	82422.1	92006.4	98515.5	98782.9	93261.5	85155.6	78495	76239.2	79132.8	85714.5	93257.5	98752.6	99560	94323.7	84010.1	71661	60459	51904.5	45867	42018.3	40621.6	41761.7	44196.3	45465.4	43389.1	37559.9	29544.6	21765	16095	13215.6	12922.4	14786.8	18530.2	23854.1	29973.4	35553.6	39404.4
33	51016.9	52903.2	56666.7	61681	66481.3	69346.1	69076	65361.6	58730.1	50388.8	42025.1	35230.3	30710.9	28154.8	26998.3	27187.8	29197.8	33653.7	41080.4	51674.7	64862.8	79107.8	92473.6	103249	109658	109588	101896	88169.5	72290.5	57872.7	46493.1	38220.4	32998.3	31252.9	33699.1	40730.6	51310.4	62109.4	68519.2	67557.8	60144.9	50498.4	43178.4	40288.6	40810.2	42069.5	41886.4	39845.6	37088.4
34	18550.1	18131.7	17557	17694.6	19674.7	23630.3	27989.9	30620.7	30752	29403.4	28052.2	27359.2	27039.7	26398.1	24933.5	22754.4	20490.2	18757.4	17793.1	17534.1	17785.4	18231.4	18484.1	18347.6	18090.4	18283.7	19196.8	20385.2	20985.7	20408	18746.3	16711.9	15333.6	15517.5	17452.6	20216.8	22212.8	22360.8	20896.4	18911	17338	16492.8	16230	16206.8	16150.7	16109.2	16345.6	16904	17481.4
..	7281.41	7307.74	7265.92	7092.57	6878.8	6828.97	7082.73	7611.98	8280.54	8926.52	9419.72	9801.46	10422	11816.7	14374.1	18199.7	23271.6	29415.5	35881.9	41269.7	44378.8	45182.9	44732.4	44194.4	44259.3	45398	48197.3	52921.9	58853.6	64607.7	69177.6	72234.3	73582.1	73012	70682.5	67165.8	63155.3	59397.5	56731.7	55795.5	56325.4	56678.4	54687.1	49841	44546.7	42463.8	45446.6	52255.2	59700.3
	19143.4	21054.8	24895.3	30340.1	36335.3	41099.1	42769.9	40519.8	35300.5	29327.9	24599.1	21817.9	20478.8	19597.3	18438.5	17004.5	16038.5	16431.9	18460.6	21439.8	24063.5	25269	25006.8	24215.6	23974.7	24586.5	25407.4	25617.3	25169.3	24817.8	25179.8	25999	26456.1	26046.4	25019.2	23999.2	23326.3	22810.2	22010.5	20647.4	18763.8	16605.6	14462	12643.1	11517.1	11440.7	12523.4	14405	16331.8
	24878.4	27051.1	30724.4	34744.3	37882.9	39258.6	38537.6	36054.9	32899.5	30540.7	29884.8	30655.6	31819.8	32497.4	32405.9	31785.7	31222.6	31311.8	32119.8	33047.3	33507.5	33714.3	34466	35955.4	37042.6	36068.4	32421.4	27239.4	22696.5	20686.7	21825.8	25134.8	28488.2	29831.4	28597.8	26138.8	24622.9	25396.4	28197.9	31542.3	33691.1	33601	31426.1	28352.7	25961.6	25495.8	27230.6	30273.4	33158
	15118.3	16507.6	18096.4	18470.9	17068.3	14452.8	11727.5	9784.53	8952.3	9017.73	9429.79	9654.27	9550.11	9429.93	9724.99	10612.5	11919.7	13274.6	14327.7	14896	14968.2	14696.8	14469.2	14871.4	16335	18668.4	20953	22059.2	21469.2	19694	17844.1	16715.8	16247.7	15796.7	14854	13507.8	12360.6	12089.9	13011.9	14892.3	17073.8	18782	19425.7	18835.8	17394.2	15920.9	15261.5	15758.4	16975.9
	130296	134369	140342	145901	150827	156368	162148	165401	164194	159901	155215	150317	142155	127885	108296	87193.6	68140.9	52664.7	41000.2	33238.1	29483.9	29548.2	32790.1	38040.2	43579.5	47612.3	49241.2	48810.7	47091.5	44509.2	41445.6	38863.8	38305.9	41279.8	48087.9	56522.4	62268.5	61858.2	55492.7	46729.5	39746.8	36920.8	37992.3	40628.6	41916.4	40055.4	35294.2	29506.3	24780.7
	27088.5	25776.4	23854.6	22440.6	22527.1	24375.9	27199.6	29462.1	29790	27889.4	24680.6	21556.5	19487	18676.8	18823.1	19535	20482.6	21226.1	21232.1	20464.4	19759.7	20170	22048.3	25112.9	29185.2	34412.7	40672.2	46889	51143.7	51742.3	48399.6	42477.8	36180.5	31407.7	29127.3	29709.9	33457.8	40139.4	47974.7	53943	55632.4	52600.2	46151.9	38488.4	31889.9	27779.1	26096	25710.5	25567.5
	42823.1	45887.1	50574	55897.5	62355	70667.3	80162.8	89205	97152.5	105353	115718	128026	138772	143435	140229	131589	122350	116535	114578	112725	105966	92656.7	76256.3	62373.6	54553	52812.6	54854.6	57672.5	58816.8	57673.7	55874.4	55801.8	58150.2	60868.4	60718.4	56153	48777.8	42210.9	39746.8	42605.3	49341.2	56423.8	60015.1	58139.6	51647.2	43242	35610.2	30208.2	27180
	34126.7	37646	44196.7	53116.7	63521.5	73943.3	82587.8	88338.4	91255.5	91958.3	90862.3	88091.2	83732.3	77995.8	71348	64659.2	59154.8	55922.3	55094.8	55450.9	55112.4	52942.3	49205.2	44863.7	40569	36512.2	32870.8	30018.2	28439.7	28732.9	31536.5	36954.6	43867.1	50107.3	53734.2	54282.9	52687.6	49962.8	46208.6	41228	36032.6	33385.6	36504	46591.3	60951.6	73763.3	79772.4	77998.1	72087
	40468.8	43123.3	47528.4	52802.2	58816.2	65525.1	71668.9	75162.7	75221.7	73276.7	71156.9	68919.7	65056.2	58516.1	50043.4	41704.3	35559.6	32651.5	32607.9	33859.2	34580.4	33905.4	32311.8	30806.4	29893.7	29373.1	28824.1	28071	27378.8	27492.2	29355.8	33312.1	38370	42640.9	44863.2	45288.5	44837.7	43771.5	41702	38709.7	35797.2	33929.8	32898.9	31466.4	28588.6	24337.3	19708.3	15782.3	13138
	89751.1	92365	95997.4	98731.1	99412.5	97764.7	94167	89751.2	86447.5	86153.6	88929.9	91870.4	90699.5	83274.5	71323.6	58664.4	48463.9	42461.7	41529.8	45513.9	52705.2	60852.8	69327.9	79597.5	93030.7	108847	124613	138049	147664	152125	150115	141587	129284	118607	115249	122437	139546	161492	179107	182942	169389	143126	113394	88581.8	73372.6	68294.4	70571.1	76040.3	81216.2
	111225	107005	98984.5	88129.6	75970.2	64315.2	54690.5	47772.7	43140.3	39575.7	35855.8	31695.1	28140.9	26821.7	28562.8	32659.8	37392.5	41090.6	42993.3	43544.9	43759.8	43940.7	43179.6	40393.7	35754.3	30867.8	27483.1	26126.1	26026.5	26039.1	25355.5	23691.9	21402.4	19473.2	19149.2	21306.4	25780.9	31039.4	34862.3	35904.5	34625	32521.5	30759.7	29841.4	30082	31611.9	33918.5	35996.9	37185.3
	28840.4	28196.1	27433.1	27409.8	28579.7	30157	30340.4	27798.2	22958.9	17714.6	13980.3	12611.5	13326.9	15177.1	17052.3	18091.3	17998	17172.4	16511.2	16815.5	18119.9	19558.6	20048.5	19219.6	17667.5	16356.5	15894	16272.3	17036.3	17609.4	17622.9	17077.8	16217	15278.7	14434.5	13906.6	14034.4	15205.7	17746.5	21704.8	26413.7	30270.4	31488.3	29552.3	25833.8	22487.2	20746.7	20364.4	20460.4
	37447.8	35156.7	31137.8	26521.1	22856.9	21501.8	22669.6	25075.9	26856.8	27020.4	26026.4	25152.7	25486.7	27231.7	29460.3	30561.1	29437.8	26449.9	22968	20087.4	18072.5	16824.3	16279.4	16263.2	16399.9	16422.4	16395.6	16500.1	16787.8	17309	18287.5	19854.2	21613.9	22752.1	22680.1	21468.2	19684.7	17963.4	16686.3	15925.8	15601	15585.4	15615.8	15333.1	14624.8	13791.2	13208.1	12942.4	12825.2
	123801	116861	105759	96220.3	94508.5	102751	116470	127379	129049	120543	105720	89799.6	76296	66292.8	59714.2	56713	57560.3	61242.3	64932.7	65996.5	64703.2	63832.9	65100.8	67186.8	68184.7	68831.5	71869.7	78578.9	87123	94397.7	98828.6	100880	100889	97234.5	87769	73037.9	56909.4	43529.4	34458.4	29068	26630.5	26945.4	29160.7	31145.2	30900.8	28429.9	25616.6	24216.2	24363.2
	13313.5	15210	18425.6	21966.5	24729.4	25957.3	25644.2	24496.1	23406.8	22923.7	23105.2	23678.6	24220.9	24356.1	23995	23350.6	22679	22104.3	21626.3	21098.7	20256.3	18987.3	17638.8	17019.6	18036.2	21094.8	25583.8	29939.1	32502.8	32637.3	31127.7	29387.8	28178.5	27134.3	25459.4	22857.3	19727.7	16715.6	14310	12757.8	12026.5	11733.4	11298.5	10400.4	9312.52	8717.39	9179.88	10720.2	12703.3
	172989	173229	176653	187964	210229	241258	274193	302615	324018	337385	339620	327544	303006	273893	249909	236941	233144	229494	216707	194115	171024	158279	159623	171072	185523	196356	199047	192561	179954	166441	155713	147870	141138	135158	131687	132128	135371	138333	138065	133391	125382	116524	109005	103587	100070	98491.5	99415.1	102903	107513
	93569.2	89174.5	83033.5	79230.9	81445.4	90779.1	104294	116414	123089	124647	124218	124009	123701	121749	117443	111869	107229	105073	105208	106649	109535	115672	126687	141446	155618	164260	164701	157131	143760	128156	114338	105012	100419	99086.6	99366.5	100152	100844	101189	101112	100513	99206.1	97115.7	94563	92182.5	90319.4	88413.5	85240.4	80188	74412.5
	699687	675064	633160	587191	551634	535532	537324	544199	537565	503497	442053	367064	295755	238199	195325	163531	139406	121735	111058	107653	109759	113782	116185	114934	109413	99562.7	85769.8	69643.6	54113.7	41973.4	34343.7	30619	29516.8	29984.6	31373.2	33052	34069.4	33441.7	30874.8	27116.3	23559	21456.5	21226.6	22259	23533.2	24559	25562.4	26808.2	28087.2
	31276.6	28940.4	25419	22040.8	19418.6	17526.3	16366.7	16220.8	17241.2	19044.3	20933.2	22583.2	24291.6	26273.5	27912.1	28208.3	26956.5	24984.9	23221	22009.3	21377.7	21359	21733.8	21918.3	21575.1	21154.3	21489.3	22938.9	25069.5	27054.7	28303.9	28806.1	28924.9	28872.8	28463.6	27411.1	25715.9	23626.6	21359.3	19018.7	16703	14556.5	12767.4	11569	11153.9	11505.8	12339	13252.1	13942.8
	72948.8	79832.4	89673.6	97291.3	98975.4	93590.2	82354.7	67963.9	53481.2	41462.8	33449.7	29721.3	29384	30946.2	33056.5	34847.1	35861.4	35955.5	35242	33955	32466.8	31457.8	31627	33004	34875	36564	37937.3	39110.9	40194.4	41429.4	43033.6	44732.9	45806.9	45641.5	43962.3	40830.1	36995.6	34108.9	33893.4	36757.1	41305	45285	46955.6	45691.6	41726.2	35778.4	28964.3	22640	17959.4
	122946	111999	94998.9	77573.4	62794.6	51469.7	43929	40707.4	41918	46657.3	53252	59832.7	64496	65388.1	61463.1	53553.5	44478.2	37628.8	35003.2	36132.4	38727.8	40850.4	42851.9	46893.7	54240.3	63218.3	70074.4	71765.9	67892.5	60248.1	51100.4	42175.4	34705.7	29624.6	27537.8	28729.8	33303.7	41375.9	53163.8	68634.6	86610.1	104324	118675	128308	133697	134785	129944	118662	104669
	99412.5	94443.1	87056.8	80678.5	77629.1	78350	81888.2	86443.3	89449.1	88146.2	81267.5	70330.3	58785.2	49948.6	46155.2	49483.1	61885.6	83440.5	110315	135184	150776	153906	146487	133128	118586	107227	102500	104620	109230	110107	103699	90896.8	75234	60264	48024.9	38847.9	32279.8	28176.4	26684.9	27249.5	28300.6	28356.7	27255.8	26082.7	26063.7	27506	29473.9	30504.1	30046.1
	19785.3	20178	21160.8	22902.6	25215.3	27392	28488	27919.1	25815	22821.7	19675.4	16958.8	15030.6	13935.2	13345.1	12768.7	11947.1	11008.7	10216.7	9688.42	9415.71	9432.21	9824.5	10557.6	11348.7	11813.5	11812.2	11601.7	11531	11615.3	11530.9	11031.7	10254.2	9600.05	9421.23	9808.2	10551.7	11255.4	11558.9	11354.4	10830.9	10288	9884.41	9584.08	9340.02	9265.27	9580.43	10385.6	11442.8
	17782.2	17932.6	19490.8	23916.4	31376.1	39967.8	46702.6	49642.4	48986.5	46181.7	42664.1	39548.7	37598.7	36963.2	37257.8	37980.8	38642.5	38730.7	37990.4	36653.8	35055.1	33100.2	30429.3	27152.6	24189.1	22712.1	23263.9	25612.1	29793	37623.9	52786.1	78073.9	111428	144915	168632	176283	167846	148439	125449	105556	92269.5	84691.7	78685.4	70367.7	59301.5	48468.4	41266.6	38684.3	39082.9
	36259.1	39128.2	42093.1	41967.2	37827.4	31525.8	25779.7	22131.9	20647.6	20836.8	22292.7	24557.6	26801.8	27902.8	26958.1	23864.8	19559.4	15691.1	13880.2	14960	18512.7	22900.9	25994.4	26421.4	24461.9	21693.7	19655.5	18804.6	18614	18372	17804.6	17199.9	17162	18123.7	19828.4	21212.6	21047.5	18963.1	15805.1	12906.8	11201.8	11086.1	12692.2	15826.4	19683.8	23040.7	25043.6	25776.6	25911.8
	24833.6	25726.2	28347.7	33024.6	38454.4	42126.3	42022.2	38205.8	32956.7	29296.1	29037.9	31710.6	34964.2	36265	34873.3	32540.4	32166.4	35445.1	41426.9	47133.1	49697.4	48261.7	44202.1	39878.6	37133	36425.2	36859.6	37035.5	36151.2	34570.9	33490.8	33897.3	35534.4	36877.6	36391.2	33895	30577.5	27766.8	25974.6	25130.8	25306.6	26727.9	29138.1	31680.4	33726.1	35594.6	38145.1	41691.3	45423.9
	75543.7	76852.6	78531.1	79900.4	80946.3	81508.1	80895.6	78388.1	73447.4	65731.7	55875.9	46103.8	39094.1	35950.4	35492.6	35406.5	33976	31051.8	27798.2	25739.2	25943.5	28674.1	33239.1	37996.4	40848.4	40371.7	36904.1	32487.1	29506.4	29232	31451.3	35023	38365.6	39728.8	37925.5	33308.4	27741.4	23334.1	21203	21195.7	22282.4	23113.4	22656.8	20797.1	18442.7	16878	16807.5	17934.6	19364.8
	7686.55	8759.18	10648.4	13108.2	16105.4	19654.9	23524.1	27312.4	30772.1	33698.8	35480.9	35312	33300.3	31145.6	31315.2	35620.5	44761.3	58813.3	77234.7	97950.7	117141	131311	140147	146670	154132	163077	171202	175020	171617	160287	143508	125823	111118	101078	96130.5	96918.3	104254	118215	138285	164388	196370	230820	259125	271496	264677	245141	223954	208885	201289
	63417.7	63718.9	64432.8	65155.5	65427.3	65616.8	65973.4	65104.5	61298	55622.3	52129	54412	62738.2	75019.7	90463	111340	139430	170200	192694	197232	182676	155796	125306	97365	74979.8	59356.2	50838.7	48762.4	51031.9	54623.6	57233	58670.5	60427.3	63710.5	67920	70940.1	70715.4	66809.3	60963	56209	55073.4	58306.6	64709.2	71403.7	74729.9	72440.3	65672.8	58134.4	52963
	224383	230823	242430	256847	270605	278677	275030	256098	225118	191687	165354	149235	139404	129475	115572	98058.7	80088.3	65163.6	55272.6	50086.1	47402.8	44753.3	41117.7	37270.1	34639.8	34146.5	35854.7	38851.8	41253.2	41169.4	38310.6	34379	31592.5	30979.5	31996.5	33432.5	34616.7	35797.2	37270.1	38490.8	38560.9	37266.6	35081.7	32588	30549.8	30230.1	32880	38533.5	45256
	22254.6	20907.4	19906.1	21154.1	25185	30707.3	35434.9	37530.3	36636.1	33866.2	31007.8	29592.4	30189.9	32159.3	34179	35252.7	35174.3	34086	31971.9	28767.5	24712.9	20407.4	16577.9	13780.7	12143.6	11323.8	10766.2	10062.9	9155.19	8306.32	7913.86	8261.97	9317.07	10682.2	11813.8	12401.7	12530.2	12436.4	12216.7	11831.9	11248.6	10474.3	9563.25	8677.72	8105.03	8168.4	9058.24	10634.8	12352.6
	18734.8	19165.4	19557.7	19334.6	18315.9	16907.8	15768.5	15300.8	15390.6	15517.6	15197.4	14489.6	14057.9	14611.1	16276.3	18597.5	21078.1	23506.3	25684.5	27131.7	27318.8	26106	23837.5	21177.1	18927.2	17722.1	17608.1	17984.5	18137	17847.8	17392.9	17058.6	16905.3	17041.3	17846.1	19654.3	22174.7	24404.4	25382.2	25132.3	24723.5	25248	26783.2	28386.2	28997.7	28325.5	26983.6	25868.4	25398.7
	32632.3	30607.1	27709.6	25337.5	24281.4	24454.8	25158.8	25739.3	26127.3	26697	27765.7	29384	31322.2	32987.7	33682.2	33233.7	32144.9	30928.6	29528	27556.5	24969.1	22377.3	20743.5	20761.6	22381	24737.7	26515.1	26634.2	24962.1	22426.1	20302	19350.7	19627	20844.7	22625.4	24523.3	26167.2	27440	28435.1	29331.3	30357.7	31708.1	33341.7	34867.2	35691.8	35363.7	33860	31644	29488
	56769.6	53084.3	47028.4	40318.3	34073.9	28687.2	24371.3	21371.4	19603	18492.1	17447.4	16383.6	15651.6	15545.9	15967.4	16521.4	16866.9	16940.4	16913.4	17068.9	17655.9	18636.6	19545.4	19799	19176	17958.9	16794.5	16538.3	17912.3	20915	24539.8	27299.7	28167.2	27042.2	24505	21370.8	18401	16093.4	14584.9	13833.1	13864.3	14697.2	16062.3	17455.4	18547.5	19366.4	19995.2	20316.9	20243.7
	45666.5	49907.6	56245.7	61634.2	63824.3	62293.1	57859.4	51888.3	46177.9	43143.2	45148	52973.5	64695.5	76180.9	83284.7	84262.3	80285.7	73672.2	65956.4	57759.7	49770	43046.8	38406.9	35951.7	35307.6	36266.3	39114.2	44040.7	50135.3	55409.6	58240.6	58783	58940.2	61016.5	66044	72934.3	79190.4	82436.4	81151.9	74568.3	63055.9	48885.1	35642.4	26123.1	20792.5	18256.2	16845.1	15681.9	14695.8
	45493.3	45385.6	46099.5	48730.7	53502	59403.6	65197.7	71162.9	79762.3	94255.6	116337	144517	174099	199146	216056	226173	234779	247033	263739	280121	289697	290328	285243	277431	265053	243913	213519	179454	149824	129752	118840	112677	106105	96009.6	82499.6	68071.8	55588.5	46931.9	43184.1	45032.2	51893.9	60603.1	66348.8	66256.2	61945.1	57950.9	57862.7	62063.6	68102
	24025.3	22555.7	20892.8	20315.2	20951.3	21801.8	21743.8	20555.4	19032.1	18126.2	18020.8	18063.2	17563.5	16597.4	16055.3	16907.5	19218.5	21710.8	22539.7	20849.8	17557.8	14512.2	13014.9	13108.1	13940.6	14641.6	14951.4	15153.6	15496.6	15732.4	15261.6	13752.4	11598.9	9721.4	8997.28	9914.81	12452.8	15885.5	18801.4	19872.3	18944.3	17236.6	16330.5	16967.6	18647.1	20081.4	20092.7	18449.9	16066.3
	39765.6	39995.3	42009.1	46372.2	51306.3	54361.5	54794.9	54024.7	54331	57482.2	64153	73802.1	84514.3	93123.5	96376.7	92866.8	84175.2	73984.3	65700.8	60516.4	57368.8	54409.1	50463.7	45544	40486	36192.9	33026.8	30806.3	29324.1	28685.1	28977.1	29722.3	30000.8	29261.9	27796.7	26283.1	25115.3	24370.1	24157.7	24545.5	25073.3	24708.2	22607	18923.5	14751	11302.9	9203.81	8387.07	8366.32
	16963.8	15731.9	14108.7	13032.3	12752.6	12727.5	12249.9	11127.3	9759.83	8712.25	8329.78	8646.42	9458.2	10476.6	11553.2	12848.9	14719.8	17275.6	19967.1	21763.7	21986.2	20968.8	19771.5	19307	19844.9	21166.5	22849.3	24323.5	24977.5	24571.1	23529.9	22525.4	21666.4	20398	18339.2	15952.3	14246.3	13952.3	14962.6	16357.5	17014.9	16480.2	15372.5	14888.2	15853.9	18149	20880.2	23072.9	24297.5
	54261.4	54835.3	55618.9	56265.3	56577.2	56323.8	55325.2	53814.1	52420.4	51625.3	51273.5	50636.5	49050.6	46610.8	44086.2	42008.1	40033.4	37329.3	33434.3	28682.9	23961.1	20162.7	17768.5	16737.6	16736.4	17474	18801.3	20608.5	22881.7	25777.3	29162.7	31973.1	32643.3	30786.7	28233.3	27718.1	30229.1	33879.3	35637.7	34086.1	30438.1	27254.5	26625.5	29375.4	35196.5	42842.9	50305.9	55630.3	58140.8
	174158	172833	170319	167736	167652	173376	187238	208441	231735	248887	253225	243366	222348	194482	164555	138718	123378	121884	132007	146605	157793	161878	160335	155912	149005	138821	126838	117019	112064	110423	107560	99880.1	87448.5	73422.9	61290.7	52614.9	46993.5	43566	42138.4	42892.4	45535.5	49191	53104.9	57157.4	61373.9	64922.7	66135.2	64128.7	60213.2
	42250.7	40427	37416.2	34470.1	32922.9	33337.4	35167.9	37133.8	37820.3	36433.6	33647.3	31561	32193.1	35790.3	40581.8	43926.7	43775.1	39715.3	33164.4	26524.2	21867.1	20061.8	20641.3	22197.4	23103.4	22355.8	20097.1	17530.4	16370.5	18106.4	23162.3	30236	36551.8	39426.8	38067	33858.3	29030.5	25230.8	22993	21878.9	20946.6	19421.8	17244.2	15110.6	14013.5	14643.6	16989	20304.7	23436.5
	5813.43	5913.11	6056.06	6160.65	6205.75	6310.75	6715.71	7713.96	9778.89	13994.7	22483.6	38046.9	62681.4	95778.9	133236	168091	192852	203155	200698	192907	189205	195695	210716	225042	228394	216980	195010	170384	150051	137989	135112	139689	147768	154395	155969	151615	141942	127569	109840	91848.8	77068.3	66940.1	60431.7	55709.1	51680.2	48163.8	45325.4	43261.9	41950.1
	47075.2	50995.3	55459.8	56294.4	51543.1	42582	32806.6	25288.1	21239.7	20094	20561.1	21457.9	21950	21730.6	21240.6	21420.1	23005.5	25970.6	29394.1	31775	31935.1	30072.2	27790	26762.7	27358.8	28542.3	28832.8	27355.1	24493.5	21980.5	22115.2	26211.5	33241.9	39936.3	42746.6	40360.4	34565	28777	25868.2	26989	31388.6	36661.8	39665.6	38289.1	32932.7	26211.8	21039.2	18788.7	18853.8
	56911.4	55403.3	52881.3	50601.9	49834.9	50362.9	50436.5	48742.9	45859.3	43393.1	42439.5	43198.9	45118.8	46815.7	46631.8	43965.7	39819.6	35843.7	33133.6	31998.5	32419	34236.9	36895.4	39309.2	40298.4	39279.3	36687.2	33922	32707.4	33969.4	37321.9	42026.7	48120.3	55765.7	63759.1	69623.7	71168.2	67527.4	59503.4	49901.2	42980.2	42274.5	48421.3	58987.3	70327.4	79968.7	87649	94201.8	99703.6
	12753.6	12908.4	13927.4	16927.2	22870.8	31878.4	42857.7	53868.5	62878.5	68208.5	68888	65345.9	59562.1	53842.2	49366.4	45971.8	42860.8	39313.4	35237	31507.8	29649.2	30775.6	34720.7	40470.1	47591.6	56852.2	69099.7	83547.1	97075.9	105092	103809	92870.4	75979.6	58465.8	44206.1	34797.9	30655.1	31733.2	36985	43684.8	48086.4	47567.4	42535.2	36052.3	31573.4	31150	35160.5	42498.9	50559.2
	53213.4	55135.4	60565.6	69740	80086.4	88499	93955.6	96923.7	97283.6	94177	87476.2	78546.2	69658.2	62806.2	58668.5	56429.2	54757.4	53075.1	51856.7	51738.6	52482.4	53101.3	53031.5	52865.4	53699.4	55894.3	58479.6	59628	57974	53871.5	49241.2	45885.6	44005.1	42400.3	39891.1	36409.6	32911.1	30613	30761.5	35286	47097	68389.9	97591.7	128414	153528	169930	180007	187447	193440
	44980.5	44499.4	43297.5	41270.8	38630.3	35723.3	32809.2	30003.6	27379.1	25076.1	23237.4	21919.5	21245.8	21544.3	23058.4	25513.1	28156.6	30209.7	31215.9	31205.6	30805.1	31043.1	32635.5	35265.3	37646.1	38406.4	37006.7	33971.1	30301.7	26642.5	23060.8	19569.1	16589.8	14829.8	14810	16433.8	18878.6	21001.3	21996	21704	20512.8	19182.4	18527.6	18816.6	19433.4	19372.5	18138.2	16132.9	14235
	25253.1	26106.3	28332.3	31717.4	34532.5	34566.3	31179.5	26202.4	22623.5	22279.2	24600.3	27336.8	28585.6	28511.1	29274.7	33057.4	39845.7	47068.3	51496.9	51710	49027	46362.2	46109	48570.3	51973.9	54203.7	54800.2	55014.2	55890.6	56950.5	56960.1	55385.5	52884.9	50913.2	50980.7	53644.2	57678.9	60491.6	60018.9	56530.3	52386.3	49962.5	50039	52017.1	54866.1	57418.4	58474.3	57560.2	55531.2
	30677	30232.2	29255.4	27644.3	25470.1	23121.5	21096.7	19565.3	18242	16742.5	15020.5	13451.4	12551.8	12664.5	13840.5	15876.9	18410.4	21068.4	23599.9	25831	27488.7	28137.4	27344.3	25016.7	21657.2	18183.1	15419.9	13823.4	13552.3	14465.5	15996.7	17353.9	18063.3	18198.9	18005.9	17511.4	16728.1	16135.4	16738.5	19564.7	24963.6	32190.1	39700.4	45970.4	49986.2	51205.9	49714.1	46538.2	43301
	15368.7	15864.5	17278.1	19669.2	22180.4	23544.8	23229.6	22010.7	21436.6	22736.1	25986	30049.6	33333	34806.1	34445	32882	30893.2	29201.7	28302.8	28087.1	27771.1	26538.7	24268.2	21512.8	18928.3	16902.7	15563.3	14944.5	15176.1	16502.2	19006.3	22315.4	25604.5	27845.1	28209.3	26617.3	23980.6	21660	20559.1	20718.4	21548.2	22208.5	21934.5	20449.8	18325.8	16860.3	17379.5	20288.1	24434
	374165	352391	315984	275149	238471	210709	192891	182551	173895	160619	141055	120125	104794	97478.2	94345.3	89544.6	80278.5	68070.6	56521.9	48456.8	44301.4	42115.2	39249	34486.5	28711	23595.4	20050.2	18030.5	17262.8	17568.9	18582.2	19614.7	20023.5	19677.4	19048.9	18853.5	19513.9	20975.6	23179.8	26684.1	32451.1	40696.6	50061.2	58408.3	64703.8	69956.7	76227.2	84635.9	93810.6
	27338.7	26927.6	27324.8	29857.1	35027.5	42255.1	49882.2	55676.9	58127.5	57419.8	54909.7	51791.3	48481.1	45074.6	42128.8	40787.8	41789	44189.8	45512.8	43732.1	39119.2	33832.2	29797.4	27451	26458.8	26758.6	28415.9	31128	34561.5	38735.2	43422.8	47464.2	49411.2	48932.7	47061.9	44961	42948.6	40983	39519	39260.1	40289.8	42029.9	43878.3	45258.4	45340.6	43622.4	40790	38277.3	36925.5
	35656.9	34538.3	33022.5	32123.5	32637	34623.9	37113.1	38643.8	38568.7	37787.1	37912.5	39669.8	42133.6	43469	42478.7	39663.2	36966.2	36515.1	39411.1	45474.1	53958.2	64385.5	76606	90081.9	103427	114688	121830	123146	118022	107801	95435.7	83705.5	73721	65230.6	57956.2	52219.1	48592.2	47397.9	48167.8	49138.3	47924.5	43563.5	37800.9	33878.8	34055.2	38115.3	43688.8	47955.1	49670.7
	65144.5	63175	60972.6	60698.7	63278.4	67889.3	73193.1	78903.4	85693.2	93632.6	101334	106813	108786	107202	103264	99077.6	96455.2	95430.2	94066.9	90060	82525	72217.9	60579.7	49198	39855.5	34028.8	31797.3	31506.8	30829.4	28371.6	24481.1	20690	18450.2	18324.3	20071.6	23241.7	27608.9	32942	38399.4	42843.9	46311.7	50469.2	56689.2	64038	70122.4	73914.7	76857.4	80812.6	85565.2
	181660	171402	156995	145603	140258	138828	137011	132108	124492	116308	109264	103661	98871.7	94092.1	88547.9	81527.4	72992.6	64481.6	59090.9	60056.3	68906.8	84554.2	103732	122138	135557	141083	138554	131008	122869	116669	111399	104352	94263.7	82379.4	71195	62749	57576	54763.8	53209.9	52742.4	53522.3	54624.4	54084	50567.5	44544.5	37708.4	31691.6	27382.3	24899
	62503.5	63954.6	64058.3	59747.1	50676.4	39862.6	31406.1	27768.7	28913.7	33094.2	38094.4	42404.9	45893.5	49244.8	52543.5	54719.1	54634.9	52415.1	49325.3	46504.1	44166.9	41989.8	39908.2	38286.9	37276.1	36194	33887.7	29858.8	24888.7	20481.4	17922.3	17800.9	19806.3	22633.5	24572.3	24785	24046.5	24146.9	26674.9	32061.3	39051.8	44903.2	46846.5	44134.8	38633.3	33116.3	29124.3	26559.2	24842.9
	35030.1	34875.4	35349.4	37245.1	40176.8	42128.4	40805.4	35923.4	29869	25738	24907.9	26467.9	28297.2	28431.3	26135.4	22338.1	18904.2	17151.4	16998	17386.4	17298.7	16445	15315.4	14775.2	15580.2	18052.4	21836.9	25758.1	28227.6	28274.6	26223.2	23227.7	20358.3	18252.4	17202.8	17099.9	17405.8	17607.6	17824.3	18781	21015.3	24067.4	26519.4	27017.3	25387.1	22758.6	20663.3	20003	20575.8
	37851.2	40421.4	45455.5	52576.1	60810.4	68323.2	72619.2	71472	64290.6	52939.6	41018.4	31817.3	26527	24101.7	22637.7	20911.9	18868.6	17060.9	15952.5	15713.3	16336.7	17648.2	19228.6	20511.7	21047.4	20699.8	19785	19134.8	19739.3	21934.4	24917.2	27238.6	27910.5	27219.6	26620.5	27754.1	31356.1	36918.3	43314.6	49677.7	55517.3	60020	61857.3	60216.1	55781.7	50293.4	45274.8	41385.4	38715.8
	217274	186116	139891	97918.1	71504.4	62607.6	67313.3	78262.4	86862.5	86952.8	77656.5	62752.1	47480	35610.4	28329.3	24813.1	23550.2	23359.8	23612.3	24038.8	24666.9	25758.1	27406.4	29185.6	30530.6	31669.4	33951.8	38861	46747	56771.9	67740.5	78216.6	86123.7	89567	88342.8	83837.8	77539.3	70448.4	63886.5	60059.8	61302.4	68494.3	80156.7	93666.8	108174	126064	150306	179729	207452
	17385.6	17023.4	16748.9	16978.9	17672.7	18376.7	18604.6	18164	17197.5	16019.3	14996.6	14581.2	15313.8	17615.1	21521.5	26690	32655.9	38982.4	45232.5	51073.9	56531.3	61942.1	67422.2	72325.6	75328.5	75237.4	71906.3	66401.1	60108.3	53640.3	46833.5	39840.7	33804.8	30090.1	28905.3	28968.2	28727.4	27770.3	26790.4	26577.8	27929.4	32636.2	43539.6	62542.5	88368.7	116788	143283	165135	180959
	58790.6	59576.1	59990.3	59569.7	60146.9	65244.2	77280.9	94747	112066	122920	124604	119719	113745	110530	109619	108028	105129	105243	113900	131143	149881	161745	163657	158119	148698	136962	123170	108019	92994.4	79635.4	68816.8	60586.7	54665.3	50874.5	48850.6	47816.4	47402.9	48488.4	52100.2	57112.1	60154.9	58667.9	53481.8	47834.3	44385	43577.9	44192.9	44763.9	44659.9
	68694.8	64741.5	57456.7	48247.9	39236.5	32570.1	29383.9	29358.9	31389.4	34512	38003.8	41004.2	42821.9	43725.4	44813.1	46801.3	49212.5	50808.8	50450.6	47582.6	42662.4	37716.5	36035.2	40132.8	49201.1	58918.9	64850.5	66387.2	66643.3	68276.9	70503.5	70748.1	67999.4	63508.3	59036.3	55542	53189.7	51778.6	51291.3	52353.6	55722.8	60969.4	66179.7	69495	70696	70767.7	70147.2	68278.5	65196.3
	8034.37	10507.5	16081.1	25241.2	37482.5	51171.4	64282.6	75323.2	83507.1	87947.9	87051.4	79514.3	66151.8	50143.7	35171.4	23505.9	15644.3	11005.9	8682.84	8088.75	9630.55	15090.3	27054.9	47065.6	73718.5	103216	132543	161220	188624	210377	219315	210752	186689	154954	124211	99546.8	81959	70289.9	62524.5	56420	50746.1	46063.9	43587.3	43476	44714.2	46444.2	48860	52507.3	56822.9
	38308.8	36972.3	35762.3	36497.6	40105	46011.1	52492.1	58039.7	62990.6	69911.2	82157.1	101638	127258	154868	178683	193642	197621	191999	179861	164037	147592	134953	129740	131103	134215	134893	132347	127437	120304	110748	99714.8	88995.1	79522.9	70766.8	61882.5	52890.3	44516	37356.5	31504.5	26685.3	22496.9	18692.9	15414.4	13048.6	11737.5	11060.6	10285.5	9010.26	7524.77
	20265.2	20280.5	20692.2	21780	23212.8	24100.5	23691.6	22110.6	20401.3	19829.5	21063.4	23761.1	26668.6	28284.3	27899.6	26153	24414.6	23605.1	23628.5	23723.7	23139.7	21600.7	19440.7	17422.1	16402.8	17044.4	19439.1	22666.7	24979.9	25005	22864.7	19884.6	17355.9	15912.6	15817.9	17158.7	19522.8	21823.5	22819.2	21988.2	19923.2	17814.7	16555.8	16287.6	16584.4	16960.4	17308	17872.9	18730.6
	92705.9	93190	92369.6	88685.2	82360.9	75012.2	68223	62452.2	56878	50381.7	42960.5	35969.2	30777.8	27483.9	25175.2	23200.3	21918.8	22322.7	25017.2	29327.2	33268.8	34806.1	33575.8	31368.6	30667.5	32483	35427.5	36918.8	35515	32198	29444.8	29108.6	30989	33071.1	33272.9	31439.2	29694	30661	35226.6	41641	46429.5	46664.6	42220.7	35988.1	31615.2	30884.4	32937.7	35543	37072.4
	33399	36693.7	41246	44149.3	43396.6	39209.7	33910.9	30333.7	30051.6	32663.3	36203.4	38256	37416.3	34379.5	31663.6	31775.6	35088.8	39290.1	41165.4	39357.5	35675.8	33803.4	36485	43276.5	50498.2	53779.7	51480.2	45929.1	41343.8	40691.8	44131.8	49325.9	52780	51844	46534.2	39498.2	33813.1	30683.9	29150	27730.5	26193.6	25700.3	27296.8	30463.5	33273.2	33863	31662.9	27544.4	23231.4
	270768	266123	259137	252521	246943	240371	230357	217197	204382	195453	190811	188165	185383	181893	177722	172589	166687	161656	159549	160558	162665	163761	163162	160785	155741	146313	131304	111585	90360	71501.4	57318.6	47928.7	42328	39511.6	38884.5	40545.4	45388.2	54003.8	64581.9	72361.3	72618.6	64818.6	53131.2	42599.8	35443.2	31036.9	28222	26645.8	26218.5
	110665	110769	110424	109210	107317	105379	104010	103099	101192	96090.5	86770.3	74587.1	62164.8	51353.9	42691.8	36558.3	34151.7	36953.7	45164.6	56671.5	67918.2	76283.8	81581.1	84908.9	86410.2	84807.2	78931	68962.8	56278.7	42857.5	30879.7	22093.7	17087.4	15211.6	15175.9	15691.8	15911.9	15666.3	15329.6	15315	15660	16097	16391	16466.6	16294.5	15871.1	15332	14924.4	14779.9
	19673.2	19102.4	18467.1	18467.8	19512.7	21337.9	23062.6	23793.8	23456.1	23150.9	24505.4	28271.7	33349.3	37306	38066.5	35284.8	30479.1	26164.5	24538.6	26265.5	30164.8	34169.7	36701.1	37291.4	36341.9	34616.5	32743.1	30787.1	28255.1	24684.8	20317.7	16196.6	13631.7	13483.1	15630.5	18797.8	21062.2	21089.5	19116.4	16587.9	14867.9	14375.5	14653.7	14900.5	14492.4	13284	11586.4	9904.41	8651.79
	73984.2	79112.4	87747.7	98118	109311	120989	133087	146005	160005	173560	182738	183076	172601	153346	129987	107064	87376.2	72095.7	61207.3	53807.8	48720.9	45098.7	42495.1	40620.5	39124.7	37490.9	35270.5	32635.2	30543.3	29914.2	30421.6	30454.6	28763.8	26043.6	24472.2	25691.3	29374.8	33469.1	35608.2	34724	31732.4	28661.5	27066.3	27267.6	28729.3	30679.5	32435.4	33607.7	34205.5
	21390	24848.9	30485.9	35930.3	38662.7	37570.3	33734	29533.9	26961.5	26567.3	27482.4	28289	28207.9	27675.6	27814.3	29466.2	32637.5	36358.4	38863.7	38478.4	35037.4	30409.5	27165.6	26586.6	27951.3	29448.2	29545.5	27764.1	24648.6	21297	18878.4	18260.9	19650.7	22366.1	25030.7	26282.9	25735.7	24470.8	24396.2	26852.6	31698.6	37378.7	41524.7	41930.8	37965.6	31429.9	25543.6	22606.5	22501.7
	110906	105752	99029.2	94178.8	91334.9	88264.2	84086.6	81057.6	82059.4	86756.4	90970.9	89950.3	82014.4	69505.3	57141.3	49461.7	48758.2	54281.1	62730.1	69622.8	71278	66701.5	57844.1	47728.3	38399.2	30622.8	24626.3	20291.3	16969.9	13927.1	11062.3	8885.06	7833	7811.38	8341.73	8987.59	9619.88	10344.7	11218.4	12033.1	12409.1	12132.4	11394	10681.4	10435.4	10765.3	11456.7	12235.4	12924.7
	13575.6	14389.9	15645.5	16731.7	17100.3	16566	15323.5	13731.5	12167.1	10993.5	10472.8	10668.1	11434.2	12449.5	13316.3	13842.9	14403.5	16020.2	19838.9	26067.6	33189.1	38488.8	39829.2	37215.6	32833.9	29629.4	29475.9	32107.3	35509.1	37437.7	36886.6	34561.2	32255.2	31502.7	32322.1	33172.5	32350.7	29501.9	25813.1	22972.5	22077.8	23251.5	25797.9	28553	30454.4	31343.2	32341	34893.9	38909
	17072.7	18642.8	22248.6	27923.3	34537	40243.2	43824.5	45535.3	46528.2	47473	47793	46256.3	42273.3	36573.6	30689	25927.2	22870.2	21593.7	21989.8	23718.4	26018	27868.2	28544.6	28002	26680.9	25078.3	23625.7	22799.7	23024.6	24343.7	26223.6	27703.4	27915.7	26738.3	25018.8	23941.9	24006.6	24689.9	25167.8	25162.3	24897.3	24468.9	23670.8	22454.4	21237.4	20599.9	20723.1	21210.3	21534.8
	20300.1	21714.5	23968	26033.7	26972.6	26595.1	25424.5	23973	22338.1	20490.7	18542.5	16669.3	15088.6	14200.1	14561.6	16511.7	19690.5	23028.7	25458.3	26686	27163.5	27445.2	27759.5	27978.7	27723.1	26585	24463.9	21701.5	18851.5	16372.3	14525.8	13367.8	12713.8	12246	11845.3	11803.9	12593	14414.3	17018.8	19859	22256.8	23499.1	23143	21487.6	19647.8	19006.7	20502.5	24089.5	28472.3
	4485.01	4682.08	5126.34	5889.8	7061.12	8760.1	11080.2	13895.1	16703.2	18804.1	19778.9	19774.9	19243.1	18466.5	17460.9	16276.5	15206.8	14587.1	14455.4	14530.1	14514.5	14336.7	14100.5	13868.9	13562.6	13121.7	12739.8	12823.1	13683.1	15345	17726.9	21038.5	25988.4	33288.1	42439	51055.2	56202.6	56986.3	55475.1	54663.5	55815.9	58091	60181.6	61573.5	62567.6	64109.9	67613.3	73807.3	81210.6
	63070.6	61516.7	58724.6	54981.2	50410.2	45305.3	40416	36594.9	34130.3	32611.8	31427	30128.4	28468.1	26593.6	25228.2	25286.2	27203.1	30616.7	34437.8	37311.4	38492.3	38410.8	38081.7	37868.4	36995.2	34373.3	29912.8	24929.5	21197.2	19790.8	20967.8	24700.8	30611.5	37389.4	42988.5	46009.1	46924.9	47801.2	50715.3	56138.9	62402	66614.4	66416.8	61280.4	52632	42984.7	34610.4	28552.7	24745.9
	224423	216082	198331	172817	146502	128899	125516	133593	144225	148849	144596	135002	126452	123272	125120	128484	130233	129317	125926	120281	112342	102128	90237.7	77938.9	66616.5	57340.6	50864	47357.2	45936.6	44891.9	42760.5	39309.7	35496.1	32476.3	30647.1	29519.5	28312.4	26621	24734.1	23560.1	24247	27595.2	33586.4	41599.8	51417.5	63793.9	79217.3	95957	110152
	48530.6	47821.6	46180.1	43814	41552.7	40230.5	40095.8	40921.1	42536.6	45010.3	48150.5	51043.9	52507.7	52080.6	50308.6	48024.8	45637	43131.7	40419.8	37474.9	34304.9	31016.9	27877.4	25185.2	23099.4	21723.8	21304.4	22113.8	24106.9	26914	30164.3	33561.1	36711.9	39257.7	41096.6	42103.5	41761.1	39519.6	35518.8	30733.1	26487.4	23821.5	22939.9	23059.9	22977	21952.9	20105.7	18083.7	16507.6
	50323.1	46977.3	41190.4	35001.5	30727.2	29178.5	28992.4	28065.7	25503.5	22123.5	19393.4	18095.7	17852.5	17772.5	17597.6	18301.3	21561.7	28288.6	37108.3	44411.7	46972.9	45057.9	42370.3	42649.4	46697.7	52273.2	55886.8	55035.9	50059.5	44369.4	42359.6	46295.3	54406.4	61556	62481	55669.4	44530.2	34559.5	29403.3	29270.9	31871.2	34123.2	33759.5	30491.9	26012	22643.4	21757	23151.4	25494.5
	48680	46670.4	42659.4	37441.1	32573.3	29220.3	27292.9	25798.4	23839.9	21419.1	19663.9	20369.8	25086.8	34340.3	47235.6	61156.5	71848.7	75095	69703.3	58882.4	47987	40747.3	37561.3	36619	35917.5	34372.6	31856.4	28860.2	26179.6	24685.4	25085.2	27481.1	30995.7	34282.2	36721.9	38857.5	41501.3	44664.5	47383.5	48428.3	47336.7	44993.9	43159	43404.4	46776.4	54356	67134.5	84325.7	101772
	18826.7	19054.8	19601.8	20618.8	22133.5	23835.6	25149.9	25636.4	25349.7	24785.9	24440.8	24413.9	24483.5	24583.1	25080.3	26427.4	28575.5	30833.9	32226.1	31991.9	30112.8	27608.3	26015.8	26209.3	27674.7	28912.5	28476.3	25861.3	21784.2	17676.7	14739.8	13323.8	13022.3	13169.8	13275.1	13212.2	13164	13305.2	13461.9	13190.7	12261.9	10941.5	9739.93	9002.91	8784.26	8978.15	9495.89	10307	11263.4
	8923.6	9853.19	11835.9	14655.7	17480.2	19305	19765.2	19346.8	18703.7	17973.1	16955	15746.7	14836.7	14570.4	14803.7	15188.8	15628.7	16285.8	17169.9	17850	17679.7	16353.6	14236.4	12092.6	10467.5	9376.13	8574.14	7967.62	7704.66	8045.24	9235.14	11310.6	13829.1	15910.5	16809.5	16485.6	15471.9	14284.8	13185.4	12378.2	12073.2	12287.9	12775.1	13212.5	13441.7	13578.5	13919.4	14646.4	15570
	76777.4	75592.1	74754.2	76715.7	83185.9	93164.6	102769	107594	105390	96687.5	83648.5	68832.3	54622.2	43017.4	35366.7	32055.5	32506.4	35626.1	40293.1	45424.7	49624.3	51120.3	48802.8	43688.1	38725.8	36649.1	38299	42955.1	49334.7	55739.9	59921	59806.5	54814.2	46469.9	37674.1	31213.6	28555.5	29422.4	32275	35581.9	38992.3	43237.9	48913.1	55654.1	62566.2	69077.1	75110.1	80578.3	84964
	19978.5	22058.9	26525.2	33458	41972.2	50049.8	55440.8	56947.9	54901.1	50732.4	46351.5	43399.4	42378.1	42469	42331.6	40927.6	37789.3	33117.6	27786.3	22919.4	19375.4	17657.2	17964.2	19937.4	22470.6	24238.5	24675.2	24400.2	24676.6	26453.2	29656.1	33060.9	34899.4	33982.3	30595.8	26514.7	24129.7	25229.8	30205.6	38041	46752.1	53974.3	57977	58778.9	58056	57638.8	58315.8	59932.9	61861.7
	32909	30913.1	27910.5	25374	24430.5	25168.9	26547.5	27073.6	25941.7	23710.1	21814	21416.4	22715	25034.2	27253.3	28364.6	28158.7	27515.6	27738.1	29381	31729.7	33425.8	33574.4	32317.9	30509.2	28963.2	27939	27060.4	25624.8	23227.2	20266.7	17726.6	16388.5	16384.6	17413.7	19013.3	20547.5	21365.3	21313	21026.7	21547.7	23489.1	26395.2	28967.7	30131.1	29856	28859	27782.5	26908.8
	16511.3	17840.8	20575.1	24434.8	28575.3	31912.8	33579.9	33173.1	30935.7	27828.2	25182	24010.7	24403.7	25452.9	25939.4	25340.7	24178.2	23330.4	23067.7	22786.4	21624.6	19330.3	16573.2	14504.9	14134.6	15970.5	19761.1	24235.9	27391.5	27699.8	25294	21732.9	18576.5	16403.8	14951.4	13669.2	12149.3	10425.6	8991.21	8395.65	8783.83	9816.67	10973.2	11924	12686.7	13459.7	14313.1	15082.4	15570.4
	28068.4	28940	30440.4	31852.3	32394.2	31933.7	30773.1	28872	26003	22658.6	20084.5	19260.1	20196.9	22212.4	24643.5	27354.3	30698.7	34901.1	39482.4	43495.8	46291.1	47777.8	48022.3	46915.7	44277.2	40227.4	35582.2	31820.3	30323.9	31413	34129.5	37044.7	39272.3	40676.3	41305.2	41061.6	40026.9	38600	36946.9	34673.1	31568.7	28526.1	27126.9	28146	30713.8	32948.2	33229.9	31144.8	27792.9
	40588	41509.7	43912.3	47547.6	50583.6	50680.9	46964.1	40911.8	35272.4	32015	31181.8	31435.1	31376.5	30376.9	28642.8	26876	25872.5	26179.1	27710.7	29486.3	30156	29288.3	28062.5	28380.3	31273.9	36047	40563.3	42423.2	40557.5	36234.8	32377.6	31382.9	33304.9	36070.1	37399.8	36570.4	34543.6	32696.5	31603.2	30943.7	30248.1	29352	28141.5	26331.7	23839.5	21188	19222.4	18410.2	18505.8
	70393.8	62625.4	51233.6	41536	37170.5	39108.7	45655.8	52876.5	56288.8	53690.9	46753	39493.5	35079.2	34083.4	35260.7	37204.1	39104.2	40662.6	42156	44694.9	49759.4	58070.1	68928.6	80300.5	89281.4	93443.8	92804.8	89964.8	87432.4	85195.4	81423.8	75147.6	68017.1	63742.6	65373	72095.9	78623.6	78788.4	70487.9	57067.9	44061.9	35032.2	30224.6	28086	27256.4	27210.8	27708	28315.7	28637.4
	22912	24548.8	26522.2	27592	27763.8	28061.4	29357.8	31621.7	34182.4	36390.1	37877.5	38402.2	37730.5	35810.7	33031.9	30181.2	28050.2	27119.5	27641.7	29760.4	33161.8	36682.5	38833	39109.7	38547.9	38399.8	38282.4	36360	31640.9	25426	20122.8	17148	16348.5	17115.4	19734.8	25456.2	34734.1	45183.7	52221.5	52734.2	47719.5	40821.8	35138.5	31872.7	30821.3	31097.2	31750.9	32302.4	32722.2
	69923.1	67756.1	62051.6	52116.9	39569.9	27576.1	18599.6	13124.7	10219.1	8752.95	8053.52	7883.19	8236.9	9497.75	13165.6	22536.9	41916.8	73458.8	113436	152617	182709	202691	216756	226177	226207	212118	186246	157915	137069	128225	129716	137725	150326	167656	189582	214500	239418	259294	267012	256814	228976	190241	149657	114485	88671.8	72768.5	64534.4	60585.9	58438.8
	96979.7	97596.9	98324.4	98990.4	99878.7	100697	100185	97603	94358.8	93295.2	96149.3	102039	108065	110678	107065	96869.5	83073.5	70126.9	60667	54566.2	50973.4	49977.3	51652.6	54455	55788.2	54325.7	51325.7	49677.8	51919.2	58785.2	68807.3	78918.6	85902.2	87873.3	84706.6	77565.6	68562.7	60394.8	55224.3	53422.2	53393.1	52664.5	49574.8	44468.1	39205.5	35323.9	32923.8	31316.3	30116.8
	10920	12302.4	14558.1	16918.3	18641.5	19214.6	18524.8	16995.3	15493.6	14921.5	15716.1	17577.9	19575.1	20612.6	20084.5	18289.3	16203.1	14756.4	14268.1	14447.2	14817.8	15171.2	15666.5	16458.2	17264.4	17466.6	16685.1	15192	13808.2	13478.5	14800.3	17624.5	20963	23487.3	24406.8	23937.6	22889.3	21871.3	20930.4	19794.8	18327.5	16786.8	15748	15764.8	16932.2	18624.9	19797.2	19801.8	18944.2
	36758.4	42520.9	50828.1	57162.6	58829.7	56953.3	55182	56122.6	58891.2	59911.1	56109.3	47663.2	37876.9	30579.9	27739.9	28989.6	32570.6	36701.6	40710.5	45248.9	51346.9	59134.7	67440.9	74534.2	79205.1	81516	83027.5	85988.5	91339.2	97261.8	100215	97566.6	89221.5	77353.8	65116.2	55175.6	48724	45547.5	44755.8	45256.9	46029.2	46679.2	47747.9	49982.2	53132.7	55589.7	55322.4	51531.6	45804.4
	39022.7	38309.1	36571.5	34435	34016.9	37707.9	46158.4	57127.1	66255.4	69719	67026.4	61438.8	57290.6	56477.8	57188.8	55886.5	50632.5	42566.9	34352.8	27746.6	22887.7	19272	16737.4	15590	16241.6	18895.8	23515.4	29996.2	38042	46494.8	53032.1	55321.7	52805	47067.8	40509.1	34985.8	31530	30621.6	32246.9	35802.9	40158.1	43828.6	45298.5	43750.9	39794.9	35130.8	31243.6	28593.2	26978.3
	31756.7	32129.7	32272.2	31753.3	30796.6	30099.9	30514.6	32633.3	36033.2	38907.6	39112.6	36022.4	31322.3	27871.6	27607.5	30133.1	33022.1	33694.1	31447.6	27925.9	25659.3	26046.5	28401.5	30655.7	31050.6	29448.8	27243.3	26134.7	26983.8	29535.7	32750	35144.4	35252.2	32631.9	28724.1	26172.8	26763.4	29967.3	33530.5	35392.4	35103.4	33687.2	32416.4	31747.8	31281.3	30602.6	29986.6	30081.6	30971
	66687	66491.1	68144.3	73511.2	82120.8	91148.6	97353.7	99113.5	97097.7	93653.6	91516.9	92247.4	95166.6	97862.3	97994.1	94833.8	89655	85004.2	83040.2	83991.7	86542.9	89697	93266.7	96164	95425.7	88150.4	74402.6	57903.2	43914.5	36293.7	35796.1	40116.3	45131.1	46905.2	43798.4	37235.1	30328.4	25617.4	24177.3	26483.6	33156.2	44104.1	57141.1	68510.5	75657.1	79178.8	81428.1	83732.1	85754.6
	4865.11	4695.14	4417.79	4148.68	4002.15	4014.5	4126.76	4256.59	4381.28	4539.72	4758.13	4997.53	5191.31	5324.97	5468.91	5801.74	6748.38	9233.27	14725.5	24722	39896.4	59760.4	83134.8	108371	132502	150856	159460	158710	153319	147398	140521	129553	113153	93255.7	73070.6	55044.3	40613.2	30570.1	24814.3	22067.9	20545	19133	17839.4	17153.1	17193.8	17513.8	17517.8	16925.4	15961
	52548.8	50399.4	48568.1	49612.3	53628.7	57935.1	59445.7	57419.4	53682.7	50404.1	48365.4	47387.5	47495.3	49040	51933.8	55189.7	57328.2	57316	55283.4	52418.9	50056.8	48931.8	49497.5	52377.9	57423.9	62503.9	64625.6	62781.9	59102.6	57199.9	59963.6	68694.1	83403.7	103329	127070	152306	175504	192039	197041	187271	163582	131936	101041	77701.3	63723.2	56699.2	52987.4	50034.3	47177.7
	194052	190187	184541	178093	168997	154784	135413	113424	91756.3	72269.4	55920.5	43301.6	34648	29556.3	26863	24988.3	22713.9	19769.9	16636.7	13831.8	11493.2	9556.9	8097.36	7341.97	7447.84	8462.27	10560.2	14247.4	20259.6	29126.7	40439.7	52201.5	61203.7	64734.4	62192.8	55016.1	45407.9	35435.5	26718.2	20070.9	15341.6	11928.2	9441	7781.28	6840.71	6397.85	6243.8	6250.61	6328.68
	58157.8	58840.5	60867.5	64024	66085.2	63961.1	56518	46147.5	37268.2	33372	35389	41941.1	50375	57797	61795.4	60814	54662.5	45144.6	35636.5	29236	27004.5	27766.9	29252.2	29554.1	28152.8	26063.2	25075.1	26492.9	30091.6	34073.2	36326	36051.5	34271.8	32772.8	32476.8	32671.1	31814	29246.8	26097.7	24445.5	25609.1	29003.4	32266.4	32708.1	29298.6	23469.8	17833.1	14158.3	12557.2
	71344.2	70704.5	69915	70250.8	73582.8	81421.1	93689.5	108094	120844	128506	129610	124984	117017	108347	100657	94924.6	93027.7	98083.6	111763	131057	148709	158014	157626	151387	143396	133985	121015	104114	86224.2	71079.1	60314.7	53387.1	49465.7	48409.3	49801.2	52044.3	53453.3	54064.3	55220.4	57096.6	57916.7	56327.7	53411.9	51434.6	51336.4	52167.6	52433.2	51417.2	49574.8
	37246.7	33875	28958.3	24741.9	22813.5	24162.8	29295.1	37686.5	47631	57249	65291.9	70479	70816.1	64915.9	54149.6	42519.5	33928.7	29911.2	29845.2	32471.5	36731.8	41474.5	44978.5	45342	41720.8	35155.7	27993.9	22466.5	19664.2	19523.2	21566.7	25605.9	31733.4	39741.7	48753.5	57497.8	64756.6	69400.7	70444.5	68015.1	64465.1	63489.1	67282.7	74821.9	83204.5	90146.5	94921.1	97735.9	99090.1
	65812.4	66239.2	64893.2	60873.3	56221	53387.6	52319.4	50842.1	47217.6	41692.1	35929.8	31536.5	29044.8	27777.2	26444.4	24106.3	20882.6	17865.4	16322.8	16868.8	19178.2	22319.3	25452.9	28412.1	31568.2	34969.2	37750	38706.7	37511.5	35205.4	33434.1	33194.5	34186.2	35168.2	34961	33385	31373.1	30055.6	29730.5	29785	29414.4	28141.8	25832.4	22689.3	19399.5	17041.3	16526.2	17915	20207.8
	79121.4	84584.8	90741.3	92091.6	86475	76014.4	65381.1	59315.4	60504.2	68312.2	79047.7	87785.7	90642.2	86226.3	75803	62521.2	50085.8	41175.2	36330.8	34247.4	33315.8	32991.2	33979.6	37521.2	44399.8	54176.6	65262.6	75772.7	84051.1	88542.9	88174.9	83323	75716.4	67037.8	58203.9	50072.5	43824.4	40096.1	38326.4	37368.7	36481.1	35555.7	34541	33017.8	30690.4	28114.9	26406.8	26153.3	26897.5
	33835.4	32429.9	30743.1	29976.1	30459.6	31614.7	32660.6	33336.5	33929.4	34644.1	35154.8	34889.6	33603.2	31584.1	29473.4	27919.5	27222.8	27168.1	27176.7	26657.2	25349	23526.3	21939.7	21392.7	22134.5	23557	24548.4	24322.7	23080.9	21883.4	21723.9	22592.5	23571.1	23923.6	23805.4	23780.4	24098.1	24716.1	25673	27127.4	29189	31839.6	34860.4	37670.6	39348.8	39103.1	36930.7	33799.5	31034
	44766.8	40636.8	34416.6	28807.2	25650.8	25250.2	26570.3	27997.6	28372	27686.3	26867.2	26947.9	28425	31039.7	33961.4	36616.6	39774.6	45468.2	55080.6	67179	77701.5	83120.4	83876.6	84241.7	88048.3	94420.6	98293.2	95413.2	86398.4	76015.9	69568.4	70123.5	77603.3	88890	98807.4	102456	98235.8	89025.5	79824	73834.7	70990.4	70015.7	71106.6	76194.3	86882.7	102171	117854	128710	132624
	23331.9	22645.5	21772.7	21478.6	22424.3	24733.6	27747.7	30375.4	31894.9	32444	32789.7	33692.7	35263	36690.1	36741.6	34760.5	31230.7	27466.4	24795.6	23734.3	23594.2	22998.5	21078.1	18269.3	15983.6	15610	17705.1	21749.5	26487.4	30630.8	33340.3	34120.5	32645.9	29091.5	24458.5	20173.9	17326	16351.7	17217.4	19685.8	23376.4	27491.6	30611.5	31306.8	29238.5	25401.7	21229	17717.2	15302.2
	62393.8	61709.8	60021.6	57102.3	53790.9	52417.8	55466.2	63473.7	74385.9	84900.6	92315.8	95438.8	94511.4	90820.6	85942.9	80525.6	73967.4	66000	58259.6	53468.8	53090.9	56338.8	61302.4	66372.6	70484.5	72784.9	72822.5	70889.6	67600.5	63233.5	57919.7	52298.6	47506.5	44528.5	43643.9	44223.7	44932.6	44408.2	42043.3	38393.3	35025.8	33793.1	35756.1	40454.7	46111.9	50602.6	52421	51210.1	48093.4
	15781.7	14585	12577.5	10467.3	8995.1	8524.87	8910.45	9779.95	10900.4	12271.6	14052.2	16611	20657	26979.3	35543.9	44655.3	51486.7	54105.2	52952.7	49968	46478.7	42437	37503.9	32162.1	27471.7	24104.3	22016.5	21043.2	21636.8	24873.4	31429	40272.5	48641.8	53934	55794.4	56183.6	57487.8	60543.5	63904	64778.1	61315.4	54428.1	47185.5	42430.2	41115.4	42511	45389.4	48836.7	52105.7
	12247.1	12388.7	12924.6	14030.2	15573	17094.5	17907.7	17483.7	16046.4	14638.4	14327.2	15334.9	16947.5	18118.1	18187.5	17330.3	16495.2	16815.9	18867.8	22345.6	26328	29757.1	31725.2	31728.6	30195.9	28742.9	29208.2	31969.6	35376.5	37083.6	35970.9	32957	30404.2	30708.1	34645.5	40555.2	45457.3	47305.2	45983.2	42409.6	37618.6	32885.8	29714	28892.9	29675.1	30315.1	29608.8	27780.1	25895.3
	35372.3	35029.8	34291.8	32990.5	30937.6	28227.5	25521.6	23965.5	24539.5	27139.8	30235.2	31772.4	30797.6	28272.8	26261.4	26319.5	28505.9	31549.4	33755.8	33995.9	32282.5	29746	27998.7	28093.9	29724.2	31411.7	31647.6	29971.1	27079.8	24178.2	22324.1	22031.8	23045.9	24500.6	25581.2	26129.2	26584.7	27445.6	28774	30000.1	30178.5	28711.5	25989.9	23263.7	21767.7	21835.2	22708.8	23221.4	22870.4
	67151.7	67084.4	67161.8	68097.5	70454	73545.5	75699.7	75550.4	72452.6	66163.4	57292	47962.4	40965.3	37777.1	37514.2	37784.6	36592.9	33721	30575	28930.1	29798.1	33064.9	37650.1	41876.5	43981.9	42884.1	39048.7	34587.8	31967	32284.2	34787.7	37799.1	39739	39522	36795	32258.6	27452	23812.6	21876.7	21310.3	21397.3	21360.1	20546	18802.5	16794.3	15681	16245.4	18272.5	20704.9
	136795	140024	144304	148159	152328	157956	164466	169925	173120	175025	177998	182753	186230	183538	171901	152036	126672	99404.5	74548.1	56194.6	46416.5	44548.5	48397.5	55821.6	64970	73633.6	79425.9	81052.1	79072.3	75000.4	69653.8	62747.7	54281.2	45840	39918	37990.9	39620.4	43247.3	47214.1	50072.8	50870	49694	47435.7	44625.9	41029.9	36796.8	33372.9	32425.1	33891.2
	22727	24515.7	28564.2	34812.8	41965.9	48368.3	53976	61018.7	71694.5	84786.8	95076.7	96799.2	88149.1	72777.5	57196.5	46653.1	42682.1	43303.6	44924.2	44777.3	42679.9	40943.5	42413.7	48131.4	56254.9	62892.2	64435.6	60012	52109.1	44716.5	40609.4	39901.4	40469.9	39608.6	35940.3	30445.8	25756.1	24202.6	26163.9	29915.4	32979.3	33829.9	32585.9	30421	28598.5	27963.1	28837.3	30941.3	33387.3
	46261.8	49686.5	53656.9	54550.4	50496.5	42445.7	33377.9	26376.7	22912.6	22497.9	23621.5	24791	25032.4	24134.7	22715.9	21790.8	21997.2	23102.1	24168.8	24294.7	23398.7	22382.8	22466.4	24203.7	26932.6	29056.3	29033.2	26487.8	22654.3	19798.8	20023.6	24106.4	30799.5	37063.8	39667.1	37409.4	32052.5	27040.4	25351.4	28178.8	34587.2	41675.9	45623.9	43906.6	37214	29029.2	23067.8	20932.3	21655.9
	30974.5	30858.8	30800.8	31088	32059.9	33947.7	36619.3	39569.4	42283.1	44402.9	45314.5	43936.6	39523.2	32710.9	25430.8	19688	16421.9	15265.9	15074.7	14735.2	13791.8	12588.5	11926	12509.4	14456.8	17088.6	19240.1	20019.1	19411.3	18213.4	17470.8	17935.6	19771.1	22504.7	25259.1	27175.7	27781.4	27157.8	25842.1	24433.6	23237.3	22256.7	21331.7	20239.2	18965.7	18023.8	18268.2	20122.2	22893.7
	50967.2	52185.2	54093.9	55904.3	57053.1	57842.1	59803.9	65160.6	75408.6	89901.1	105449	117555	122820	120614	112427	99927.7	84293.4	67306.6	51829	40286.9	33018.9	28615.7	25536.1	23031.6	20968.2	19430.9	18534.4	18240.8	18204.3	17891.1	16936.7	15463.9	14228.9	14427	16970.9	21601.7	26765.4	30708	32802.6	33789.7	34981.3	37389.5	41097.4	44926.1	46964.5	46050.9	42954.9	39828.6	38242.3
	36430	37417.4	39287	41933.7	45204.4	48607.3	51114.2	51501.6	49130.5	44435.7	38641.7	33065.2	28601.6	25571.3	23806.1	22891	22491.4	22568.7	23258.8	24482.6	25693.9	26124.5	25354.5	23670.7	21904	20940.6	21214.9	22428	23762.7	24517.6	24527.7	23971.6	23007.2	21831.2	20949.8	21020.4	22243	23992.6	25175.6	25020.3	23605.9	21792.7	20725.1	21237.8	23445.9	26730.3	30107.3	32738.9	34295.2
	24467.7	22509.3	20395.9	20220.8	22771.7	27091.3	31267.7	33683.8	33826.5	32277.7	30169.8	28592	28146.2	28739.6	29821.5	30918.9	31803.5	32135.6	31310.7	28889.6	25045.5	20545.4	16384.9	13348.1	11664.4	10960.6	10570.1	9994.11	9213.18	8645.95	8791.95	9829.51	11428.8	12882.2	13536.1	13279.9	12591.4	12012.6	11668.7	11364.7	10946.2	10400.7	9757.15	9086.35	8610.26	8713.29	9738.1	11644.5	13812.5
	39390.7	37895.2	35338	32412.6	29731.1	27534.4	25701.8	24001.2	22292.4	20561.1	18909.9	17610.7	17158	18100.7	20505.8	23445.1	25312.1	25010.1	22816.7	19980.4	17643.1	16232.7	15571.6	15248	14946.7	14688.9	14885.7	16077.5	18448.5	21538	24547.9	26960.8	28758.9	30111.4	31118.4	31872.6	32463	32746.1	32226.1	30370.6	27169.5	23326.1	19830.4	17355.3	15954	15169.4	14424.4	13438.8	12384.8
	18872.9	18513.8	18229.8	18514.2	19341.7	20015	19836.5	18945.8	18354.3	19176.1	21888.4	26123.3	30824.2	34562.8	36097.7	35121.8	32584.6	30062.4	28666	28567.7	29391.3	30630.2	31635	31714.7	30594.6	28587.8	26188.2	23651.6	21054.7	18602.1	16720.9	15879.8	16415	18449.9	21663.8	24955.4	26682.1	25768	22632.9	18841	15943.4	14739.3	15285	17194.5	19854.9	22500.3	24319.3	24807.7	24213.3
	20234	21571.5	23672.3	25394.9	25604.1	24091.7	21759.9	19765.5	18606.2	17992.9	17314	16134.8	14443.5	12608	11141.9	10417.2	10463.8	10969.8	11502.2	11798.1	11917.6	12172.5	12898.1	14203.1	15824	17212	17861.3	17638.9	16843.7	16036.2	15804.2	16447.2	17691.3	18795.7	19072.3	18301.2	16711.2	14784.1	13115.4	12203.9	12183.9	12783	13564.8	14188.7	14491.2	14472.6	14297.3	14219.7	14360.1
	21727.6	23746.9	28740.8	37413.6	48478.6	58237.6	62936.4	62095.9	58977.7	57463.2	58894.1	61858.6	64100.5	64392.3	63356.6	62953.6	64980.5	69613.1	74788.4	76945.9	73384.1	64897.4	55973.8	51471.1	52349.5	54648.3	53135.4	46165.1	36836.6	29833.5	27663.9	29413.9	32069.7	32939.9	31555.5	29708.2	29657.1	32178.6	36010.6	38823.2	38949.3	36685.7	33900	32099.3	31044.9	29473.1	26807.7	23717.1	21247.4
	94593.2	100112	107607	114392	121289	130236	140685	149405	153242	151465	145560	137012	125904	112219	97710.4	85256.8	76605.7	71477.8	68544.7	66768.8	66153.3	67834.6	73541.9	84271.6	98420.3	110908	115291	108378	93309.7	77473.6	66797.6	62059.5	60422.6	59415	58698	58756.5	59147.4	58341.4	54907.2	48720.1	41098.1	33867.4	28351.6	24921.2	22961	21229.9	18716.3	15403.2	12215
	43848	45594.2	49373.8	54955	61058.4	65835	67966.2	67407.8	65065.6	61717.8	57477.7	52492.4	47797.7	45027.6	45321.1	48604.4	53628.8	58467.5	61225	60648.7	56347.5	48809.3	39428	30155.6	22597.2	17269.1	13732.9	11322.1	9696.67	8919.82	9194.32	10483.8	12241.7	13509.5	13453.6	11965.9	9737.94	7719.66	6529.85	6344.85	7206	9266.11	12577.5	16561.2	19870.6	21127.7	19938.1	17149.3	14214.8
	7502.71	9298.99	14677.4	27114.5	50658.7	87236.4	134034	184115	230521	269657	300524	321783	331149	328191	317170	306159	302529	308866	322657	339329	355576	370670	385274	399238	409378	408050	385934	340208	279680	219226	170064	136264	117003	108493	104561	98710.4	87377.5	71400.8	54402.6	40064.5	30437.2	25660.1	24459.1	25004.1	25805	26234.4	26432.2	26788.4	27409.6
	27842.8	28767	29650.7	29436.5	27907.2	25786.8	24056.7	23326.3	23668.4	24696.2	25866.8	26993	28403.7	30386.3	32542.1	33971.3	34179.6	33693	33661.7	34755	36453.8	37696.9	38466.1	40758.3	47927.7	62589.3	84097.6	107643	126619	136439	136077	126919	111537	93179	74974.1	59022.2	46201.6	36607.7	30170.9	27064.8	27489.9	30960	35826.3	39649.7	40463.4	38214	34999.1	33359.9	33991.1
	15344	13336.9	10478.6	8043.93	6563.08	5917.14	6043.32	7540.72	11793.2	20376.6	33699.1	49909.5	65697	78571.6	87842.6	93538.2	95877.2	96261.3	97172.8	100142	104583	108999	112460	114333	113289	107738	97751	86179.7	77054.7	72603	72123.2	73627.9	75840.1	78482.5	81135	82140.4	78948.5	70222.7	57763.4	45653.1	37076	32253	29451.1	27327.9	25919.3	25769.8	26797.9	28259.1	29449.7
	41557	40034.4	36821.4	32162.6	26831.3	21629	17085.4	13585.2	11406.1	10483.6	10326	10386.3	10590.7	11464.4	13770.1	18107.5	24935.5	34812.7	48243.6	65128.5	84714.4	106275	129033	150468	165185	167159	154225	130375	103584	81379.9	67591.3	61675.1	60235.4	59528.2	57246.5	52620.5	45776.8	37546.3	29351.8	22500	17451.9	13892	11311.2	9363.94	7887.22	6853.64	6327.78	6338.53	6711.71
	186694	190617	193048	189785	182994	179600	186082	205908	240367	287320	335774	365103	356982	310763	245020	183627	140730	116232	101698	89735.5	79542.4	75455.9	81342	96541.8	116529	136892	156231	175146	193353	208612	217734	218160	210453	200724	199242	214889	250851	304265	366561	423313	457809	459537	430516	382953	330632	282290	241778	211454	192738
	15158.3	16394.9	18365.7	20753.6	24656.8	33557.6	52360.2	83605.1	123306	161217	186699	195000	188846	176081	166025	165349	174849	189833	203982	212850	214601	209283	198267	183764	168206	153847	142330	134005	127947	122820	117076	108460	94862.1	76606.7	57216.6	41104.9	30657.3	25592	24422.9	25970.6	29767.1	35660.4	43214.8	51396.9	58785.9	64084.2	66547.8	66271.1	64375.5
	30934.6	35355.1	42289.4	49254	54386.3	56733.6	56306.5	54235.6	52251.3	51373.5	51166.7	50444.1	48521.5	45683.2	42692	40047.7	37607.9	34751.3	30913.7	26113.3	21068.2	16791.8	14034.2	12960.7	13152.2	13887.4	14607.6	15184.7	15721.7	16185.6	16353.6	16099.1	15667.8	15641.5	16598.4	18704.8	21449.1	23734.3	24507.1	23625.4	22093.2	21187.9	21258.6	21515.3	21031.9	19750.5	18393.5	17621.7	17493.2
	20105.9	23820.6	30465.5	38035.3	43904.8	46836.4	48363.9	51426	57317.6	64411	70082.2	73275.3	74922.1	76938.8	82050.9	93564.9	112482	133847	148324	149608	139221	123045	105498	88968.9	76568.4	71898.3	75526.9	83174.6	88327.6	86665	78311.1	66684.8	55892.2	48887.2	46830.4	49062.7	53639.6	58553.9	62753.5	66053.3	68349.2	69138.6	67633.5	63309.1	56675.7	49665.7	44878.8	43864.3	45811.1
	145080	142030	136298	129905	126187	127499	133551	141970	150389	158088	165192	169931	167862	155157	132558	105723	81698.5	64736.6	54675	48596.1	43698.6	38888.4	34510.5	31321.2	29764.4	29796.2	31045	33134	36197.5	41313.1	49913.9	61900.5	74134.8	81615.2	81015.8	73231.1	62264.4	51778.9	42957.6	35248.3	28187.2	22092.4	17529.9	14756.5	13728.6	14339.6	16472.7	19770.1	23306.4
	26851.4	26731.7	27702.4	30625.1	34631.2	37469.2	37312.2	34320.9	30572.3	28504.8	29146.3	31411.5	33002.6	32304	29780.7	27743.5	28692.5	33435.4	40264.3	45930.3	47884.9	45939.6	41999.9	38496.6	36940.3	37267	38120.8	38031.3	36606.7	34653.1	33329.3	33257.9	34096	34714.3	34019.4	31853.4	29025	26480.8	24701.3	23936.3	24598.5	26929.9	30259.1	33073.2	34208.9	33860.4	33226.7	33303.2	34108.5
	34302.9	33442.3	31924.3	30396.4	29631.2	29642.8	29344.4	27431.8	23677.1	19236	15691.8	13913.5	13746.4	14493.5	15489.3	16292.2	16644.8	16554.3	16421.2	16782.4	17690.9	18468.1	18304	17098.8	15555.5	14499.7	14290.7	14787.5	15571	16147.5	16184.7	15694	14937.5	14174.5	13591.3	13424.2	13989.4	15517.5	17996	21146.7	24424.1	27017	28079.4	27292.3	25288.6	23289.9	22133.7	21741.5	21595.2
	26522.4	32527.7	44376.9	60526.1	76875.7	87781	89587.9	83646.2	75573.5	71192.8	72425.9	76163.3	77053.6	72105.8	62816.6	52885.7	44707.6	38631.4	34610.1	33097.7	34101.5	36176.9	37009.6	35115.2	30895.4	26110.3	22613.9	21614.6	23432.1	27178.7	30806.1	32270.3	31066.5	28458.2	26209.6	25240	25193	24857.9	23133	19977.4	16506.3	14099.8	13426.1	14173	15416	16240.4	16295.2	15882.5	15492.8
	154127	146156	132974	118615	106087	95828.5	86462.3	77247.6	69534.6	65730	67152.1	72812	79883.8	85345.5	87285.4	84841.8	77801.9	67233.7	56042.8	47521.9	42983.4	41367.5	41069.7	41373	42047.7	42501	42238.9	42152.8	44564.1	51158.7	60577.3	68467.3	70641.9	66574.9	59674.7	54019.6	50915.8	48517.6	44409.3	38423.4	33129.8	31711.6	35229	41565.1	46764.5	47737.7	44316.5	38967.5	34515.5
	10226.2	10165	9974.3	9810.65	10131.5	11317.2	13221.2	15151.1	16343	16486.6	15848	14973.8	14305.5	14014.2	14091.8	14478.3	15056.6	15642.5	16176	16957.5	18594.1	21657.2	26489	33480.5	43496.3	57375.4	74089.4	89490.7	98376.1	98884.5	94308.4	89839.3	87969.8	87468	85954.2	82307.1	76814.2	70199.2	63002.5	55481.5	47853.8	40688.3	34911.5	31178.3	29361.1	28911.2	29579.2	31393	33879
	88638.2	88155.9	86359.7	82231.2	75037.8	64653.7	52104.5	39681.7	29877.4	23862.9	20958.6	19458.2	17966.5	16406	16374.2	20720.4	32232.6	51649.3	76034.1	99192.3	114786	120050	116735	108624	98568.1	87858.8	77399.6	68466.9	62283.2	59352.7	59254.9	60865.3	63064	65507.7	68449.8	71601.8	73561.4	72632.5	68023.1	60406.6	51902	45405.9	43041.8	44682.4	48115.5	50864.8	51851.7	51504.1	50771.8
	68398.6	63783.7	57164.6	52037.2	50411.3	51447.6	52340	50779.2	46529	40794	34860	29704.7	26146.2	24491.6	24133.5	24064.7	23856	23851.9	24463.2	25524.4	26354.7	26326	25408.5	24181.6	23249	22707.1	22257.3	21649.2	20830.2	19880.8	19115.1	19164.8	20641.2	23531.5	26942.6	29559.8	30511	29904.1	28593.7	27466.9	26853.7	26377.9	25312.5	23352.2	21221	20405.4	22129.7	26372.1	31540.3
	148412	154165	164630	177328	188137	192648	189037	179601	168798	160388	157369	162758	176744	192584	198996	189313	167159	142051	121125	106008	95230.3	87328.2	81883	78524.4	75624.7	71178.9	65474.3	61608.4	62306.7	66958.5	72470.1	76056.3	76356.2	72782.4	65201	54378	42108.2	30598.8	21610.1	15967	13614.5	13963.4	16196.9	19465.5	22982.9	26044.4	28115.5	29051.9	29182.2
	4775.74	4728.79	4645.91	4556.95	4506.63	4524.36	4593.54	4668.3	4737.32	4865.57	5164.49	5717.83	6524.45	7484.61	8416.63	9095.32	9337.4	9144.65	8771.37	8552.98	8615.75	8789.18	8795.46	8480.4	7896.42	7274.2	6940.71	7167.52	8062.96	9788	13086.7	19574.4	31171	48813.3	71432.1	96132.3	119731	140804	160847	183087	208985	235720	258114	273561	284434	295806	311741	332717	354327
	3977.7	3928.33	3852.25	3797.69	3816.78	3921.81	4070.34	4209.57	4332.7	4477.74	4669.62	4882.55	5076.25	5271.84	5591.97	6243.42	7464.66	9454.09	12303.9	16003.3	20499.3	25653.5	31022.9	35728.2	38689	39118.4	36951.8	33016.2	28817.9	25943.9	25320.9	26647.4	28336.9	28373.9	25815.4	21566.6	17450.3	14562.7	12707.7	11181.6	9646.46	8228.97	7166.12	6581.53	6461.38	6672.57	6992.1	7203.7	7232.05
	34109.4	31044.5	27068.8	24738.5	25217.1	27703.9	30073.8	30293.9	27889	24260.2	21401.5	20251.1	20221	20038.9	18875.8	16848	14741.5	13369.3	13068	13582.4	14283.4	14539.1	14052.2	13019.6	12026.5	11696.8	12283.8	13494.8	14702.6	15362.7	15291.3	14661.6	13867.1	13380.9	13555.8	14379.5	15409.8	16103.4	16354.7	16717.2	17997.5	20465.7	23340.7	25178	25040.2	23357	21531.7	20716.3	20975.1
	147942	146290	143992	142302	141329	139581	135594	129889	124705	121813	120898	119711	115523	107145	96017.7	84999.3	76190.3	70303.9	67473.9	67609.1	69959.9	73043.5	75398.2	76322.8	75669.7	73264.8	69372.1	65766.2	65142.7	68664	74662.5	80365.1	84675.5	88971.4	95178.7	103042	109666	112785	114865	122824	142132	170545	198422	216987	227497	242105	274542	327536	386586
	16320.5	18450.1	23254.4	31183.3	41404.2	51130.3	56829	56756	52193.5	46160.7	41366.7	39230.7	39731.5	41543	42738.1	41876	38578.6	33367	27322.9	21783.9	17938.4	16466	17412.5	20188.9	23630.1	26389.8	27742.2	28184.3	29101.1	31578	35303.2	38514.9	39155.1	36395	31350.6	26505.4	24380.7	26334.5	32133.3	40381.8	49214.7	56717.7	61370.3	62814.5	62158.6	61071.9	60533.5	60527.7	60654.5
	57882.4	56371.1	52887.1	47429.8	41153.3	35920.6	33060.7	32424.5	32477.1	31365.1	28204.2	23632.4	19278.4	16677.7	16360.5	17547	18716.5	18816.4	18076.4	17606.8	18275.2	20105.8	22589.3	25197.6	27432.3	28697.5	28675.5	27990.5	28035	29653.7	32025	33141.1	31502.4	27358.5	22492.2	19012.4	18110.4	19389.6	21098.6	21349	19563.6	16837.2	14854.4	14526.3	15536.8	16849.4	17521.1	17251.6	16429
	58750.6	56214.6	51103.7	44214.6	37162.7	31189.9	26433.8	22426	18857.1	15744.4	13260.3	11705.9	11620.4	13775.4	18858.4	26984.9	37435	48942.2	60278.3	70531.9	78973.8	85174.5	89701.9	94383.6	101059	109778	118573	125109	128552	130060	131274	131901	129241	121123	109020	97161	88739.6	83902.8	80920.4	78230.8	75341.3	72354.7	69104.3	65075	60112	54798.8	50084.3	46738	44982.2
	16991	17513.9	18410.9	19507.4	20916.5	23214.9	27172.1	33295.1	41436	50368.7	57785.5	61463.5	60867	57302.1	52508.2	47740.2	44097.3	42529.2	42872.6	43561.9	42891.7	40297.5	36352.7	32113.3	28599.4	26390.4	25404.7	25033.5	24468.4	23153.4	21304.4	19979.9	20396.1	23004.7	26962.2	30319.6	31154.3	29083.5	25570.5	22467.5	20495.4	19350.6	18768.6	18784.8	19025.8	18532.9	16726.8	14144.4	11893.7
	15012.1	15587.3	16652.7	17771	18234.6	17652.2	16422.4	15539.2	15870.9	17525.4	19793.3	21647.8	22322.5	21577.2	19710.6	17457.8	15692.3	14975.6	15325	16404	17791.7	18978.9	19365.4	18609.4	17007	15340.3	14276.6	13951.9	14098.1	14421.2	14742.6	14880	14599.9	13764.3	12497.9	11229.8	10586.5	11127.5	13019.7	15885.1	18936.8	21249.3	22092.6	21379.5	19880.9	18684.4	18291.7	18400.7	18523.7
	69355.1	69903	69024.3	65772.2	61643.1	58460.3	55993.6	52468.7	47005.8	40986	37067.6	37092.7	40841.2	46477.3	51966	56204.6	59343.7	62625.3	67948.5	77032.6	90250.3	105715	119568	128094	130633	130174	129840	128688	122433	108746	90533.8	73607.5	62200	56788.2	54955	53874.5	52681.3	52969.3	56853.2	64453.8	73435.4	80717.1	84123.8	82731.6	76748.1	67563.3	57407.1	48416.2	41932.4
	24775.1	25059.7	24787.7	23254.5	20724.9	18241.1	16738	16394.5	16627.3	16570.6	15738.9	14420.9	13409.8	13281.8	13903.8	14569.9	14590.3	13871.1	13063	13134.3	14650.5	17301.2	20031.7	21671.5	21614.2	20103.4	18004.7	16304.7	15702.6	16425.6	18126.6	19889	20692.3	20220.2	19093.2	18148.1	17710	17651.9	17738.4	17657.3	17066.8	15979.2	15026.4	15133.2	16827	19751.4	22784.6	24768.9	25373.4
	60696.4	60930.2	59353.7	54057	45439.9	36249.6	29690.3	27596.6	29905.4	35031.3	40589.8	44508.6	46198.8	46674.5	47251.2	48204	48850	48574	47292	45114	42140	38767.4	35949	34736.9	35242	36094.2	35318.7	31984.3	26948.8	22074.2	19041.2	18752.6	21048.7	24521.2	27086.1	27478.3	26390	26016.3	28383.7	33799	40432.2	45315.6	46255.5	43338.7	38684.3	34587.3	31930	30296.9	29136.7
	43186.6	40930.3	37701	35842.2	37884.1	45312.6	58135.8	75641.9	96897.4	119651	138968	148358	143606	125941	101375	76941	57258.5	43599.4	35036	30168.3	28201.8	28936.4	32015.3	36305.9	40117.9	42261.2	43097	44486.6	48369.6	55033.1	62499.4	67546.3	67695.3	62853.1	55405.6	48606.6	44479.1	42857.7	42034.3	40206.9	36715.9	32435.3	29184.5	28601.9	31154.7	35745.6	40172.5	42456.7	42318.6
	170888	183472	202481	219182	227030	224867	216717	208027	201287	194910	185621	171093	151164	128001	105096	85352	69964.7	59001.4	52292.4	49238.5	48160.8	46662.2	43052.7	37345.3	30892.3	25297	21522.4	19480.8	18192	16551.6	14167.5	11498.6	9282.2	7941.37	7448.2	7518.16	7843.36	8259.43	8786.58	9483	10284.3	11080.6	11905.5	12902.6	14093.1	15238.1	15927	15860.8	15192.6
	59132.1	54877.4	47739.7	39624.3	32034.1	25656	20511.5	16378.4	13142	10837.9	9462.8	8843.83	8678.37	8646.6	8520.42	8237.71	7882.88	7568.82	7321.1	7068.08	6725.71	6293.82	5872.88	5578.56	5435.45	5363.25	5268.42	5132.82	5008.56	4956	5004.27	5148.92	5356.7	5571.38	5734.99	5819.27	5846.91	5880.01	5962.51	6059.95	6077.11	5952.09	5717.71	5469.02	5303.55	5304.61	5535.9	5989.85	6524.17
	89809.3	83748.6	74245.3	64562	56838.3	51827.9	49446.4	49527	53080.2	63671.8	87104.4	128215	186037	250775	306085	336643	335887	307708	261949	209526	160460	122564	99313.8	89009.9	86378.7	85381.7	81967.9	75625.3	68544.2	63178.7	60451.8	59585.3	59169.5	58675.2	58986.2	61044.3	64133.4	66072.9	65098.2	61368.9	56950.6	54476.1	55148.4	57501.8	58685	57709.8	57039.3	59974.1	66372.4
	12243	12872.5	14069	15660	17218.8	18091.8	17825.4	16581.7	15007.7	13695.8	12794.3	12069.2	11276.7	10479.4	10009.8	10125.7	10722.1	11401.1	11801.1	11834	11628.8	11328.2	11047	11002.7	11446.1	12291.1	12975.8	12945.2	12264.4	11607.8	11621.2	12380.4	13447.4	14313.1	14727.8	14747.7	14610.3	14518.4	14434.4	14133.4	13521.6	12801	12223.1	11800.1	11438.2	11351.2	12129.1	14157.2	16893.2
	133612	122662	105934	89885.7	78265.7	71224.5	67178.3	64773.9	63276.7	62134.2	60948.9	59729.5	59004.1	60179.2	65707.1	77549.6	94368	110687	119787	117935	106414	90291.3	75211.8	64583.9	58962.8	57222.6	57616.4	58140	57172.9	54616.7	52160.8	51794.4	53769.2	56250.5	57305.3	57232.4	58440.9	62599	68179.9	71501.9	70142.6	64652.2	57108.1	49195.1	42064.8	37064.8	35609.3	38047.8	42699.2
	16164.3	16442.6	16399.7	15523.4	13926.9	12199.3	10928	10508	11277.5	13523.3	17051.1	20738	22930.6	22769.7	21195.7	20479.8	22793.2	29277.8	40316.7	56178.5	76485.9	98257.4	115137	120745	114122	101018	88735.7	80166.7	73803.3	69143.4	70283.2	82819.1	107326	136650	160478	173125	176648	176195	173650	167139	155573	141294	127898	117028	107912	99076	89906.7	81051.6	73925.3
	25787.4	29489.3	36726	46020.6	54453	60026	63988	69071.1	75326.2	79622.9	79435.5	75116.6	68404.2	60833.8	53841.9	48633.5	45448.5	43766.1	43333.4	44443.4	47114.5	50472.9	53324.2	55280.6	57044.1	59515.7	62896.6	66731.9	70608.8	74492.8	78154.1	80197.2	78159.1	70447.9	58402.9	45784.6	35888.1	29346	24711.2	20662.2	17190.5	14930.6	14072.7	14182.3	14699.8	15246.7	15567.4	15485.8	15066.3
	52794.9	48982.7	42819.6	36518.5	31895.4	29518.7	28743.2	28383.3	27443.2	25626.3	23406.9	21513.6	20248.4	19330.1	18330.8	17166.9	16186.9	15893.7	16657.8	18554.5	21178	23576	24683.5	24081.1	22389.4	20986.8	21261.7	23656.5	27048.2	29293.3	28887.8	26263.8	23440.8	22582.6	24932.8	30436.2	37562.6	43606.9	46069.9	44322.4	39943	35539.1	33276	33916.5	36596.1	39601.8	41817.8	43413.6	44930.5
	18933.6	20798.7	23502.4	25753.1	26878.5	27057.3	26760.6	26109.6	24894.6	23134.1	21352.7	20162.6	19717.5	19684.6	19558.3	18900.4	17572.5	16007.3	15122	15761.6	18111.3	21465.6	24545.4	26373	27020.7	27256.9	27360.4	26719.3	24800.8	22008.1	19245.1	17044.9	15436.2	14340.5	13814	13994.2	14871.6	16057	16888.2	16962.4	16530.2	16299.9	16915.5	18543.8	20747.2	22773.7	24154.4	25004.6	25647.3
	38728.7	41222.7	46303.7	53108.3	59387.7	62903.1	63327	62131.9	60505.9	58007.7	53489.6	46820.7	39319.3	32667.7	27708.7	24334.6	22250.4	21554.5	22544.5	25113.1	28462.5	31617.4	34393.3	37575.1	41728.1	46098	49294.3	50898.9	51601.2	51773.2	50813.6	48188.6	44390.9	40359.1	36357.7	31972.4	27091.8	22460.9	19203.9	18058.9	19119.2	22010.9	26116.2	30706.5	34995.6	38316.2	40524.8	42133.2	43619.1
	23283.5	23448	23778.2	24377	25365.6	26671.2	28012.6	29117.7	29905	30460.7	30846.4	30940	30618.7	30230.2	30623.1	32279.4	34480.6	35802.6	35522.1	34188.5	32774.3	31719.9	30980.6	30592.3	30830.2	31969.9	33997	36357.6	38062.8	38438.1	37788.5	36961.7	36332.1	35685.6	34977	34523.8	34477.1	34752.7	35385.6	36234.3	36492.8	35355	33077.9	30746.8	29175.2	28576.6	29019.7	30517.6	32578.5
	21513.8	22849.8	24835.2	26950.1	29332	32265.8	35439.6	37976.4	39203.8	39159.4	38258.3	36752.4	34693.2	32199.6	29594.7	27389.9	26096.8	25903.1	26663.4	28286.2	30692.6	33193	34584.4	34515.6	34307.7	35499.9	37579.8	38018.2	34957.9	29298.1	23715.5	20111.2	18510.3	18161.7	19195	22875.6	29952.2	38745.7	45523.7	47364.6	44410.6	39136.7	34108.8	30726.6	29251	29267.5	30213.1	31705.8	33363.6
	58358.4	61197.4	66364.8	73136.8	81023.4	90149.5	101042	113493	125662	135281	141865	146395	148442	145356	135364	120339	104628	91799.4	83047.8	77899.3	75598.9	76285.3	82082	97248.9	125675	166090	209038	239804	246393	226580	188784	146668	111662	88438.8	75493.4	68774.4	64842.5	61967.3	59687.3	57871.7	56150.4	54088.4	51709.3	49601.9	48385.1	48063	47980.1	47468.6	46508.9
	44876.5	47647.4	55191.3	69141.4	87254.3	102420	106918	98535.5	81975.9	64457.9	50897	42889.8	40410.7	42892.1	48452.3	53259.1	53396.9	48138.3	40815.7	35947.2	35596.9	38253.8	40531	39877.6	36271.9	31686	28065.6	26074.8	25556.6	26360.3	28426.4	31647.8	36024.2	41628.5	47961.2	53345.9	55497.4	53240.1	47658.7	41302	36317.2	33567.6	33254.8	35525.5	39969	44966.6	48247.1	48429.2	46198.8
	51135	49752	49045.4	51533.1	57635.3	64711.9	69331.2	70207.5	68470.9	65810.2	63075.3	60266.4	57247.3	54311.7	52202.4	51766.8	53414.4	56435.5	58782.7	58065.4	53296.5	45758.9	38088.7	32515	29815.2	29437.4	30277.6	31596.3	33549.7	36979.9	42589.6	49972.1	57223.7	61813.4	62317.4	59342.6	54711.1	50066.2	46385.2	44320.4	44747.8	49410.3	61149.2	82881.7	116021	160146	213495	271559	324117
	17569.1	17343.7	16890.4	16309.9	15831.3	15778.9	16507.6	18130.6	20167.6	21648.8	21834.2	20943.4	20196.6	21065.6	24258	29244.8	34801.5	39904	43812.1	45517.1	44055.2	39820.5	34942.3	31741.6	30865.3	31075.9	30800.9	29861.2	29616.5	31341.9	34553.2	37072.4	36751.6	33151.2	27719.4	22532.3	18894.2	16950.3	16233.3	16232.7	16538.9	16814.5	16805.7	16353.5	15438.3	14293.7	13358.9	12963.4	13047.2
	35610.6	30985.2	24008.3	17471	12949	10468.1	9310	8963.75	9565.45	11721.7	15926.9	21925	28522.3	34331.7	39012.2	43539.3	48980.6	55358.6	61913.8	67792.7	71970.5	73149.7	70553.1	64744.2	57440.5	50756.3	46566.6	45840.1	47928.1	50762.2	52416.8	52468.4	51455.2	49553.6	46725.6	43874.2	42803.8	44955.6	50631.2	58980	67845.2	73796.6	73572	66461.1	55282.2	44583.1	37629.1	34889.6	34795.8
	78104.7	73768	65468.6	54652.6	43907.1	35997	32872.4	35213.9	42044.6	50400.3	55980.2	55246.7	47753.6	36565.6	26089	19173.8	16035.6	15518.6	16935	20524.5	26381.9	33363	39330.5	42595.9	43168.2	42657.2	43058.5	45574.4	50242.1	56225.8	62322.9	67563	71695.2	74898.2	76644.2	75213.6	69172	59389.9	49012.8	41396.9	38386.9	40200.1	45963.3	53863.7	61325.2	65962.6	66864.1	64969.7	62213.5
	4335.55	4323.98	4329.49	4416.31	4679.08	5251.52	6466.78	9317.17	15996.9	29686.7	52562.4	82792.3	113906	138886	155311	165310	170935	171931	168299	162503	158007	157070	160726	169293	181129	191237	193108	183303	164030	141120	120060	103743	92461	85055.2	80317.4	77860.7	77914.1	80428.2	84329.8	87476.7	87530.4	83285.1	75470.1	66473.8	59348.3	56661.9	59417.9	66377.9	74352.6
	33073.3	31970.8	29796.1	26905.3	24056.6	22048.4	21246.4	21361	21592.9	21103	19593.4	17592.4	16128.8	15976.2	17059.1	18480.8	19182.5	18791	17966	17910.6	19465.3	22495.7	25893.9	28153.4	28247.6	26277	23365.9	20843.7	19343.7	18524.6	17596.4	16110.4	14290.8	12778.5	12221.6	13003.4	14998.4	17403.8	19043	19190.2	18171.3	17089	16930.4	17823.3	18947.8	19160.4	17880.9	15496.3	13022.7
	55551.7	67219.1	84734.4	98895.1	101749	91191.2	71889.4	51579.2	36260.4	28119	26474.4	29708.5	36535.2	46265.2	58607.7	73448.4	90269.8	107082	120062	125175	121027	110365	98214.6	87985.1	79450.1	70635.5	60923.9	51788.7	45269	42553.6	43572.6	46964.7	50225.6	50618.4	46826.5	40005.8	33015.3	28412.9	27011.7	27917.9	29519.4	30465.1	30151.6	28755.6	26901.7	25134.5	23587.4	22133.3	20800
	141767	150544	161760	167774	165274	156954	148284	142517	138431	132305	121200	104655	84887.4	66319.4	53825.1	49686	51755.8	55252	56784.9	56167.6	54369.6	51165.2	45658.7	38089.4	29984.4	22838.2	17285.2	13325.2	10742	9238.99	8456.42	8037.57	7680.21	7188.66	6540	5860.86	5320.72	5094.29	5474.62	7055.72	10896.8	18578.9	32067.4	53309.7	83262.9	120225	158831	191862	214190
	49046.5	48193.9	47192.1	46268.7	44598	41138.4	35735.9	29293	23087.3	18032.9	14438.5	12225.3	11230.2	11390.8	12899.3	16368.1	22764.5	32755.2	45522.8	58077.1	66530.3	69101.4	67890.3	66984.1	68825.1	73008.5	78367	85247.3	95467.2	110281	128065	143676	151010	147518	136283	123360	113799	110204	112881	119471	125199	125355	118337	106218	92391.3	78922.5	66261.7	54811.2	45842.4
	45742.1	42531.8	37358.2	32905	32389.3	37631	47838.8	60196.7	71561.5	79929.8	84945.8	87571.9	89379.1	91681.6	94503.9	96068.4	93848.6	86605.4	75365.5	62563.4	50668.8	41624.5	36863.1	36989	41044.7	46238.3	49091	47696.4	43091.3	38275	36029.7	37659.1	42996.9	50604.3	57834.4	61585.2	60091.5	54374.3	47496.3	42131.1	39080.3	37873.7	37955.5	38939.4	40193.9	40934.2	41059.5	41420.1	42627.7
	32473.9	31281	29195.6	26691.5	24227.6	22074.3	20285.7	18936.9	18470.9	19625.2	22652.8	26535.8	29348.5	29781.5	28230.1	26236.9	25114.4	25236.3	26313.6	28082.7	30841.8	35342.7	41967.7	49977.7	57648.4	63090.6	65005.8	63106.3	58235.2	51926.7	45484.9	39478.5	34296.8	30886.8	30265.1	32137.5	34731.6	36426.1	36920.3	36485.9	34999.5	32289	28696.6	24798.3	21031.4	17857.1	15867.9	15371.8	15961.9
	34874.2	36059.1	39008	43710.3	48753.1	51870.1	51419	47611.4	42447.3	38170	35552.2	33763.7	31776.9	29494.6	27531.5	26381.8	26096.7	26572.2	27707.1	29108.8	29991.1	29838.1	29209.1	29527.7	31783	35347.7	38146.1	38239.3	35478.3	31683.8	29224.3	29304.5	31335	33640.6	34767.9	34468.4	33664.7	33355.9	33495.4	33171.6	31910.5	30291.3	29001.3	27837.4	26154.3	23963.1	22076.3	21238.3	21396.7
	4049.67	4264.21	4779.21	5673.68	6952.14	8606.78	10719.7	13362.1	16317.3	19018.3	20901.6	21787.6	21817.5	21101	19644.1	17667.9	15773.4	14568.8	14174.1	14223.3	14292.8	14204.2	13973.8	13629.2	13150	12569.6	12107	12130	12936.4	14600.6	17109.3	20656.5	25793.1	33040.1	41868.4	50012.5	54636	54819.8	52486.3	50495.6	50362.3	52022.5	54834.9	58117.1	61407.4	65035.4	70179.2	77568.6	85822.6
	10655.9	10738.5	10735.6	10620	10716.5	11615.1	13953.9	18203	24385.5	31729.7	38517.9	42636.6	42956.3	40379.7	37050.6	34340.7	31934.8	28826.6	24747.8	20578.7	17682.5	17035.2	18863.3	22677.4	27211	30500.1	30766.5	27726.9	23001.3	19105.4	17909.8	19678.4	23126.6	26411.3	28473.1	29712.8	31406.8	34463.1	38657.4	42862.8	45884.8	47063.2	46239.1	43588.5	39814.9	36215.7	34002.9	33420.8	33745.1
	94240.5	85024.2	70763.8	56995.2	47496.6	42982.5	41762.6	41322.1	39771.7	36599.9	32685	29745.5	29356.1	31826.8	35704.2	38559	38825.3	37193.8	35908	36379.4	37818.8	38523.7	37954.2	36991.8	36577.4	36782.6	37153.6	37452.4	37749.3	37836.5	36906.6	34170.5	29808.4	25087.6	21517.9	19936.4	20151.6	21165.1	21802.7	21429.1	20232.4	18917.5	18199.3	18437.8	19417.2	20405.8	20656.1	19991.3	18896.7
	44377.6	46254.3	49766.9	54168.7	57953.9	59331.9	57568.6	53837	50291.3	48260.8	47572.4	47420.6	47421.6	47753.6	48574.2	49491.5	49547.3	47713.8	43622.9	37979.7	32209.7	27581.1	24534.9	22691.8	21411.2	20373.3	19770.2	20038.1	21311.5	23051.8	24332.2	24629.3	24319.2	24329.9	25249.1	26690.1	27603.7	27421.1	26926.1	27887.5	31606.1	37381.3	42232.7	42824.4	38437.7	31885.1	27100.2	25976.5	27488.7
	133752	129130	118432	102147	84424.6	70408.3	62389.3	59140.1	58547.5	60071.1	64392.4	71359.1	79139.4	85421	88909.9	89657.4	88873.4	89227	95268.7	112256	142565	181842	219044	242058	245228	232560	213654	195920	180370	164376	147130	131533	121707	119739	124436	132168	138839	141762	140500	136746	133741	134930	141686	151662	159950	162536	158918	151764	144686
	280668	283286	293666	315502	345469	374908	396839	411524	425399	444591	469799	497009	520558	534092	530761	505805	460478	403156	344990	293233	249212	212855	186861	174821	175935	182956	185896	177857	157990	130819	103683	83242.6	72309.4	69444.4	71340.9	75479.4	81375.7	90039	101775	114444	124559	129956	130615	127109	119351	107554	94016.8	82667.3	76070
	95240.6	92157.3	86047.9	77345.9	67115.5	56857.1	47962.4	41206.4	36504.6	33089.8	30164	27720.6	26740.7	28285	32268.9	37234	41362.6	43644.8	44307.9	44449.6	45089.9	46166.2	46419.3	44465.4	40173.6	35030	30993.5	28968.2	28473.8	28454.5	27976.7	26484.5	24076.1	21692	20838.3	22840.6	27828.7	34095.6	38862.8	40289.9	38742.4	35933.7	33226.5	31096.7	29705.5	29269.5	29873.2	31256.2	32836.1
	18749.8	19398.7	21007	23833	27659.7	31725.7	35132.4	37298.1	37933.9	36784.8	33829.7	29743.1	25649	22245.7	19526.9	17376.2	15965.1	15495.7	15968.5	17241.6	18943.3	20323.5	20603.4	19658.8	18256.7	17559.5	18353	20561.6	23356.2	25733.7	27047.8	27065.5	25733.3	23198.3	20092.1	17533.8	16643.9	17952.2	21045.5	24594.4	26871.3	26620.2	23773.2	19474.9	15350	12587.7	11551.6	11946.4	13059.3
	42136.8	46383.3	54849.7	67203.1	83139	103626	131117	166286	203222	229876	236348	222973	199339	176092	157827	142254	124919	104444	83380.5	65175.7	51583.8	42704.6	38250.4	38352.2	43186.9	51744.1	61152.6	67898.5	70115.3	68349.1	64060	58270.4	52031.6	47100.8	45019.4	45552.2	46599	45895.5	42698.7	37867.7	32830.3	28784.6	26427.8	25845.5	26655.7	28540.6	31637.5	36105.4	41108.7
	385443	355909	308619	261135	229972	226404	254224	309499	384060	470205	559754	637698	682473	679211	632133	560490	484214	415222	357538	310382	271597	240636	219035	207856	204018	199356	185273	159655	128474	100430	81199.7	72287.8	72736.9	80219.1	91187.3	101989	111244	120659	132039	143350	148918	143979	128606	107448	86607.5	70766.3	61868.4	59115.2	59864.7
	41395	38306.5	34184.3	31587.9	31774.6	33957.6	36060.2	36364.4	34797.6	32799.2	31925	32462.6	33207.7	32521.5	29810.9	26203.1	23790	24076.9	26933.1	30785.5	33710.8	34614.5	33834.2	32829	33127.9	35236.7	38238.5	40302	39831.5	36673.2	32611.4	30567.9	32780.7	39090.5	46581.9	51103.6	49928.6	43772.2	36487.5	32458.8	33672.6	38571.6	43242	44104	40374.1	34334.6	29203.9	26737.9	26555.9
	57735.8	56695.5	56458.5	58878.9	63801.5	68895.1	71733.7	72133.8	72328.4	74848.3	80290.4	86978.4	92438.4	95191.8	95592.2	95293.9	95710.4	96614.9	96227.8	92844.4	86204.5	77119.3	66401.4	54917.5	44272.6	36363.7	31941.2	29995.5	28624.3	26423.9	23296	20241.6	18422.2	18331.3	19729.8	22221.7	25705.6	30121.4	34896.5	39274.3	43514.6	49051.1	56723.6	65252.8	72366.3	77425.9	82042.3	87773.5	93910.8
	19545	26203.9	38505.5	54657.2	72836	92318.9	114074	139536	167616	192680	206784	205073	188925	163913	135853	109200	87516.3	73457.8	67944.9	69602.9	74888.5	79198.2	78999.4	73727.1	65663.4	57882.6	52461.1	50321.7	51742.9	56215.1	61956.8	66159.2	66255.6	61452	53359.1	45121.4	39785.3	39026.8	42660.3	48867	54971.6	58381.6	57430.2	52135.8	44433.7	37171.1	32380.6	30371.3	30163.1
	104143	103957	103704	103422	102302	98309.3	89524.4	76222	61136.2	47456.6	36902.7	29680.7	25586.9	24519.6	25895.1	28131.2	29361.9	28860.7	27479.6	26523.4	26488.9	27202.4	28705	31119.6	33659.8	34852.1	34215.4	32923.2	32241.7	32010.8	31356.2	30479.5	30924.7	33937.4	38917.5	43801.5	47090.5	49300.2	52081.1	56016.9	59630.6	60509.5	57275.3	50776.4	43678.7	38788.7	37434.1	39031.9	41775.4
	15554.3	16324.3	17744.9	19478.9	20991.7	21876.2	22259.6	22851.9	24448.6	27179.8	30142.3	32030.3	32400.1	32092.2	32098.7	32302	31776.5	30168.4	28398.6	28004.4	29826.8	33181	36298.3	37764.6	37424.2	35829.8	33313.7	30018.7	26400.6	23114	20518.5	18682.5	17774.9	18024.4	19157.1	20209	20312.1	19600.3	18935.8	18723.3	18452.7	17582.2	16426.9	15875.8	16542.4	18416.7	21014	23594.5	25475.8
	96479.6	91104.4	82586.5	73034.8	62900.2	51891.4	40547.6	30338	22483.1	17106.1	13499.1	11009.7	9790.59	11323.5	19310.9	40664.9	84467.2	156278	249207	339835	397655	404848	369169	316232	268819	233839	206253	180447	156128	136178	122072	112166	103647	95281.3	88259	85248.1	88877.9	99862.5	115407	129880	138054	138006	131055	119628	105652	90472.4	75393.7	61986.8	51929.5
	29630.8	27135.3	23746.4	21416.4	21018.5	22013.2	23334.6	24263.1	24421.6	23520.4	21623.5	19447.1	17956.9	17619.5	18093.9	18522.1	18162.7	16989	15730.6	15214.5	15632.6	16458.2	16967.5	16815.8	16243.2	15827.7	16052.7	17125.9	19119.7	22017.2	25373.5	28001.7	28389	25845.6	21372.2	17221.3	15459.3	16780.6	20226.9	23680.8	25029.4	23610.9	20807.8	19105.2	20435.5	25089.3	31673.2	37986.8	42346.1
	83255.1	76381.8	65488.3	55068.7	49122.8	49197	53845.8	59766.9	63755.2	64177.3	61223.4	56207	50684.4	45968.6	43177.8	43479.9	47980.4	57073.6	69611.3	82640.7	92396.3	96474.9	96024.5	96124.4	103361	121490	147811	173643	190406	196984	199972	205201	210516	208789	196489	176766	154952	133844	114010	96593.3	83772.7	76206.2	71135.1	64213.7	53644.2	42001.6	33627.1	30704.5	31872.4
	62011.5	59796.8	56168.6	52507.5	50084.2	49441.7	50570.3	53504.8	58502.6	65665.9	74399.4	83185	90281	95131.9	98678.3	101506	102035	97793.3	88761.5	78497.6	71480.8	69731.4	72122	76457.2	81681.2	87884.9	94445.4	98869.4	98308.1	92637.6	85617.2	82268.6	85204.6	93861.5	106399	120670	133150	138611	132667	115240	91183.3	67114.7	47501.9	33459.4	24255.9	19031	17208.3	18033.8	20176.1
	66816.5	71301.6	78786.4	86606	91621.8	91381.8	85425.5	75940.5	66983.6	62289.7	62949.7	66738.1	69791.6	69421.9	65916.8	61943.3	60038.7	60433.4	61293.5	60852.2	58987.2	57011.5	56528.3	58497.9	62891	68674.6	73862.8	76032.4	73772.1	67944.8	61010	54927.8	50021.8	45684.9	41576.7	38001.4	35612.9	35154.9	37255	41900.8	47898.2	53043.1	55140.9	53254.9	48340.3	42674.4	38388.8	36299.5	35873.8
	25875.2	26022.8	26412	26838.3	26893.1	26454.5	25631	24302	22270.4	19887.4	18027.2	17366.6	17993.8	19733.3	22602.8	26890.4	32863	40187.3	47362.5	52032.9	52620.1	49811.5	45905.1	42520.4	39416.7	35714.3	31730.7	29155.9	29512	32644.9	36719.8	39707	40921.4	41070.5	40986.4	40750.9	40127.4	39223.6	38232.6	36880.5	34891.6	33072.9	33138.2	35899	39944.6	42564.6	41904	38202	33450.7
	18817.6	19076.5	19438.7	19982.5	21179.5	23684	28249.4	35864	47525	63287.8	81284.8	97922.2	109479	113899	111674	105682	99951.2	97355.5	97834.2	99017.8	98673.2	96461.2	93716.2	92217	93389.9	97987.3	105631	114480	121743	125002	123479	118391	112137	106635	102067	97476.2	92942.4	90430.6	91389.7	93873.2	93761.3	89666.7	85450.7	86343.8	92703.3	98652	97188.3	86553.8	71936.4
	243388	237926	229452	220757	213638	208519	203542	195091	181559	165786	151745	139762	126862	111338	95475.5	83537.1	77869.6	77437.7	79409.3	80952.9	79738.4	74543.2	66255.3	57399	50104.9	44984.4	42003.2	41446.5	43290.2	46033.9	47086.1	44873.5	40565.9	37497.7	38619.9	44226.5	51813.4	57794.8	59493.7	56320.4	49914.2	43247.9	39045	38348.9	40270.9	43254.1	46626.3	50634	54974.2
	34431.9	33203.8	31415.6	29987.9	29740.9	31479.8	36331.4	45728.2	60758.4	81276.3	105277	128866	147154	156285	155740	148950	141087	135736	133290	131646	127811	119848	108862	99228.1	95583.4	98665.3	104113	105862	101139	92418.2	84962.4	82700.4	85845.3	91490.3	95937.4	96655.1	92987.5	86125.6	78849.5	75063.2	78863.3	92912.7	116669	145898	174427	197251	212519	221036	224769
	57958.4	58159.7	59338.4	61508.7	63068.2	62072.7	58216	53048.8	48297.7	44528.1	41456.8	38824.8	36634.4	34973.1	33867.1	33124.7	32350.5	31354	30536.9	30711.9	32496.1	35831.3	39903.3	43465.6	45486.1	45857.2	45591	46105.8	48060.5	50846.9	53414.3	55613.2	58471.2	62992.1	68680.5	73183.5	73592	68739.1	60540.1	52912.2	49033.5	49117.2	50340.4	49182.7	44450	38075.2	32964.9	30522	30192.2
	18085.6	16817.6	14937.4	13116.5	11536.1	10009.9	8435.36	7015.47	6098.09	5901.19	6391.77	7330.5	8354.01	9059.68	9180.22	8855.83	8848.96	10664.9	16684.9	29865.9	52472	84416.7	123134	165492	209128	250714	283704	300661	299277	284686	264500	242191	216295	185628	153383	125268	105125	93263.6	87717.2	85789.5	84908.4	82993.2	78542.9	70922.6	60933.3	50657.4	42132.4	36126.7	32341
	22296.9	23812.2	26847.8	31216.4	36183.3	40338.9	42269.1	41713.7	39910.4	38601.2	38912.6	41090.5	44544.4	47863	49490.5	48931	47136.2	45525.3	44690.2	44125.2	43058.4	41270.3	39105.5	37111.9	35831	35545.8	36048.6	36860.2	37646.9	38251.9	38434.2	37782.9	35953.1	33011.4	29544	26341.4	23934.2	22367.8	21258.7	20078.8	18632.2	17330.9	16865.3	17523.5	18846.3	19932.6	20080.7	19234.4	17957.7
	59609.3	62718.9	67104.2	71066.2	74071.9	75888.5	76049.7	74684.9	72896.1	71648.9	70759.6	69453.8	67775	66865.5	67363.8	67795	65408	58968.3	50168	42038	36631.8	34584.6	36063.9	41285.3	50223.7	62214	75711.4	88415.1	98111.1	103545	104256	100092	91764.9	81642	73007.6	68263.6	68030.1	71556.3	77330.9	83562.9	88831.1	92530.5	94340.4	93249.8	87790.2	77762.7	65386.3	54154.3	46533.8
	10340.8	11123.6	12954.6	15932.8	19652.8	23523.4	27451.8	31830.7	36529.8	40198	41091.2	38668.9	34192.9	29744.5	26664.6	24795.8	23108.7	20995.7	18844.7	17411.5	16967.1	17215.3	17786.8	18538.8	19429.8	20372.9	21294.9	22147	22770.3	22996.9	23022.8	23329.7	23915	23893.2	22312	19270.3	15942.6	13605.1	12808.3	13281.5	14334.1	15356.3	16091.5	16548.3	16818.6	17180.1	18229.9	20444.2	23370.1
	20747.4	20470	20417.4	21228.1	23025.1	25088.8	26435.5	26761.7	26589.5	26482.5	26409.5	25975.6	25109.1	24396.5	24678	26208.5	28254.5	29667.6	29791.7	28724.7	26996.9	25323.5	24422.8	24578.7	25232.3	25200.4	23544.3	20384.8	16875.6	14318.1	13248.9	13268.7	13594.9	13713	13573.9	13378.4	13334.3	13492.7	13611.9	13262.8	12243.4	10849	9643.7	9017.16	8987.66	9354.77	9979.41	10854.2	11860.6
	166684	155568	133777	105278	77504	56621.8	43903.2	37065.5	33556	31846.9	31046.9	30767.6	31304	33430.2	37952.4	45370.2	55736.1	68691.5	83116.2	96063.7	102608	98610.6	84731.5	67131.1	53510	48404.6	51791.6	60777.3	71540.8	80116.8	82975.9	78373.6	67493.3	53797.8	40835.5	30467.5	22834.3	17422.6	13829.1	11817.4	11134.7	11363.6	11856.7	11979.7	11618	11377	12110.4	14123.2	16726.2
	52505.7	50891	47711	43535.1	39512.5	36791.5	35934.5	36798.1	38790.5	41210.9	43398	44738.4	44911	44336.6	44090.4	44928.9	46423.4	47318.9	46677	44421	40970	36805.7	32401.3	28220.3	24638.6	21994.9	20704.1	21076.8	22934.9	25616.5	28433.3	30957	33034.5	34945.8	37281.6	40001.1	41755.3	40859.3	37023.9	31799.1	27380.6	25101.5	24698.2	24693.3	23618.4	21105.9	17921.3	15105.4	13231.6
	18902.4	18707	18665.7	19356.1	21248.1	24319.4	28004.2	31542.8	34340.9	36061.3	36597.9	36084.9	34878.8	33402	31804.8	29738.2	26715.2	22844.2	19004.5	16171.7	14669.3	14096.6	13831.7	13568.7	13456.6	13824.9	14798.8	16079	16995.9	16908	15757.1	14212	13159.9	13121	14078.5	15510.7	16504.8	16274	14871.7	13301	12800.6	13954.2	16217.5	18164.6	18483.6	17031.5	14885	13301.1	12711.5
	117963	118607	119161	119003	117653	114273	108240	100177	91597.3	83500.3	75719.4	67541.2	58672.9	49662.6	41640.7	35853.4	33382.3	34949.8	40529	48954.5	58144.2	66145.7	72244.4	76788.9	79603.4	79020	73249.8	62551.1	49438.8	36926.3	26961.2	20151.4	16228.5	14542.5	14307.9	14684.4	14991.7	15052.3	15174.5	15639.3	16303.6	16825.7	17104.8	17285.3	17445.8	17539.8	17630	17931.1	18491.2
	16716.4	16438.7	15717	14587.8	13503.8	13046.1	13422.3	14318.6	15249.2	16004.2	16756.4	17832.6	19418	21373.2	23253.7	24598.4	25257	25438.6	25582.1	26208.2	27515.9	28885.7	29133.9	27655.6	25252.7	23679.5	24340.6	27237.8	30839.3	33043	32694.2	30328.6	27392.8	24955.1	23273.7	22134.5	21157.8	20049.7	18980.1	18672.2	19865.6	22553.5	25636.3	27392.4	26642.1	23698.3	20116.8	17456	16242.2
	39775.5	39371	38336.9	36377.7	33436.5	30003.2	27116.3	25821.7	26376.1	27970.3	29330.3	29590.3	28674	27126.6	25770.7	25333.1	26092.7	27745.1	29525.6	30453.2	29754.7	27500.4	24863.5	23372.3	23628.1	24825.1	25662.9	25720.3	25913.8	27704.1	31740.4	36859.4	40365.6	39914	35592	30030.1	26328.3	25852.2	27705.8	29845.8	30640.6	29699.8	27590.1	25043	22491	20103.8	17961.7	16144.8	14773.9
	21160	21024.5	20769.8	20405.2	20000.8	19870.1	20605.1	22714.1	26093	29923.9	33261.1	35783	37898.1	40062	42142.4	43730	45060.7	47252.2	51309.5	56854	61952.9	64326	62896.9	58442.1	52918.2	48114.7	44845.7	43175.9	42761	42629	41384.1	38541.5	35532.5	34646.3	36654.7	39645.2	40473.7	37609.2	32596.8	28673.6	28110.7	30824.4	34862.9	37729.8	37745.3	35013.7	31310.6	28681.7	27864.5
	35766.8	37454.3	39271.7	39135.9	36116.2	31295.2	26853.7	24506.8	24885.5	27806.7	32483.4	37779.5	43072	49063.2	57143	67438	77629.1	84102.9	84383.1	78305.6	67463.1	54694.9	43795.5	38098.9	38711.3	44380.1	52820.8	62113.5	71852	84081.3	102754	130248	162751	189928	201751	196540	181351	164577	149443	134441	117957	101224	87580.4	79796.7	77694.5	77733	75398.4	68825.2	60321.1
	33456.4	35919.1	38844.5	39612.8	36951.6	31855.6	26594.8	22974.5	21523.4	21841.2	23190.9	24739.9	25643.8	25277.2	23492	20648.3	17479.2	14952.1	14085.7	15570.1	19214.7	23625.5	26698.8	26953	24636.5	21429.1	18986.8	17839.3	17530	17409.7	17178.4	16986.9	17300.4	18556	20644.9	22603.2	23075.5	21418.8	18314.2	15164.8	13102.5	12691.9	14133.5	17231.4	21216	25023.5	28008.1	30260.7	32057
	37477.6	40690.7	45493	49143.3	49418.8	46404.5	42413.1	39902.4	39449.4	39564.2	38240	34719.2	30025.9	26055.3	24182.9	24427.9	25626.5	26464.4	26553.2	26621.4	27744.9	30295.4	33289.4	34722.6	32989.9	28314.6	22718	18521.7	16812.2	17041	17797.4	17957.4	17326.5	16477.8	16143.4	16657.3	17746.2	18782.5	19329	19496	19787.7	20588.6	21719.5	22459.7	22181.9	21180.1	20725	21925.2	24434.3
	32090.7	32293.5	33735.7	36862.6	40720.2	44143.8	47278.1	51568	58434.7	68047	79036.2	89092.7	95941.3	98211.6	95877	90167.6	83182.6	77216	73616.4	71837.1	69854.1	65784.3	59163.6	50957.5	42769.2	35979.7	31245	28611.4	28010.5	29392.6	32237.4	35193.8	36622.6	35684.5	32872.2	29507	26806.3	25332.4	24927.6	24876.3	24269.4	22504.7	19589	16061	12685	10116.4	8656.72	8189.37	8302.86
	70758.4	69867.5	67463.1	62861	56031.8	47996.8	40714	36308.7	35658.5	37414.9	38800.8	37825.2	34862.8	32199.6	32182.3	35499.4	40736.7	45430.8	47694.1	47030.2	44174.8	40767.4	38839.2	39676.7	42980.6	47651.6	53428.5	61111.9	71150	83055.6	96658.3	112478	129619	144421	153145	156372	159496	167503	179152	187447	186197	174959	157256	136059	112713	89108.5	68584.6	54008.9	45837.3
	50997.1	51168.7	50725.4	48657	44490.8	38763.6	32843.7	28184.7	25593.2	24973.4	25470.7	25812.9	24938.6	22826.3	20804.3	20747.7	23707.8	29064.6	34742.2	38350.1	38587.1	35886.1	31855.5	28157.1	25690.1	24299	23022.6	20928.5	17995.5	15182	13658.9	13977.4	15725.3	17732.1	18727.5	18095	16148.7	13772	11837.1	10799.9	10584.4	10753.3	10862	10766.5	10671.1	10864.8	11369	11876.7	12102.7
	57342.2	54434.5	49719	45589.6	45120.5	50197.2	59565	68818	73051.2	70324.6	62953.5	55492.9	51333.3	50940.5	52801.5	55326.8	57545.8	58620.5	57809.1	55328.9	52665.7	51259.9	50801.9	49341.5	45285.7	39023.2	32620.3	28325.4	27404.3	30045.3	35955.5	44627.7	54826.8	64276	70504.9	72302	70548.3	67995.9	68056.3	72777.5	81308.1	90713	98138.1	101293	97958.6	87688.2	74021.5	62620.9	56586.8
	37101.6	40394.2	45073.1	48413.2	48511.7	45290.1	40037.1	34167.9	28509.2	23359.3	18785.1	14865.7	11830.9	9967.8	9333.37	9548	9885.51	9699.56	8898.64	7977.63	7543.11	7857.42	8824.8	10266.6	12106.2	14288.8	16565.9	18420.9	19280.4	18841.9	17254	15072.2	13050.2	11864.7	11864.5	12919	14482	15903.6	16767.3	16963.5	16590.8	15940.2	15446.9	15432.3	15894.7	16587.5	17193.6	17446.4	17305.8
	20504.1	19991	18996.5	17653.8	16192.6	14810.1	13593.1	12634.8	12149.7	12312.7	12965.3	13598.2	13706.1	13176.3	12370.3	11871.5	12123.5	13230.2	15015.9	17195.3	19467.4	21514.1	22974.4	23462.2	22732.9	20985.2	18968.9	17619.9	17510.5	18681.3	20862.1	23581.9	26118.8	27698.7	27851.2	26483.9	23788.8	20310.5	16936.3	14539	13658.2	14603.7	17576.9	22347	27872.9	32536.1	34926.4	34625.5	32593.6
	49334.2	47501.2	44181.7	40004.2	35653.9	31689.5	28609.6	26945.9	27086.5	28959.5	31984.1	35359.1	38375.1	40560	41739	42095.7	42189.6	42860.7	44886.5	48357.7	52109.4	53951.1	52036.7	46317.9	38559.5	30968.9	24946	20900.8	18706.3	18056.7	18587.8	19903.3	21504.5	22681.9	22663.1	21142.9	18653.6	16188.6	14406	13317.5	12689.5	12520	13094.3	14762.5	17756.8	22103	27508.1	33238.8	38154.1
	39590.1	40108.3	41990.6	46492	54138.8	63665.3	72339.1	77632.1	78638.7	76063.8	71326.8	65987.3	61541.5	58935.7	58075	58150.6	58446.9	58610.1	58627	59275.8	62467.3	70302.3	83173	98583	112285	121380	126427	130194	134619	139482	143539	146206	147906	148693	146767	139238	124930	105960	86269.2	69079.3	55930.2	47168.5	42425.6	40793.3	41208.5	42944.8	45635.6	48839	51766.8
	46705	44569.8	40505.2	35683.6	32162.4	31436.7	33098.8	35052.8	35092.2	32531.4	28575.2	25151.2	23350	22922.9	22934.9	22515.1	21210.5	19233.2	17538.6	17321.2	19106.7	22165.1	24758.4	25255.5	23482.3	21147.8	20806.4	24095.5	30425.9	36963.8	40282.6	38810.2	33901	28445	24610.7	22899.7	22699.3	23107.9	23398.8	23313.9	23165.1	23470.5	24333.2	25160.5	25029.7	23386.7	20470	17132.7	14333.4
	23180.6	27753.4	35499.9	43471.7	48498.2	49938.3	50988.4	56145.6	66661.3	78792	87078.2	89024.1	86223.7	82117.8	80189.6	83573	93994.7	110013	127113	140259	145978	142365	129184	109642	90917.1	80604.7	81472.9	89509.6	96840.7	96894.8	88106.9	73910.7	59737.5	49894.4	46196.4	47941.6	52648.8	57629.1	61450.1	63947.7	65164.3	64753.6	62199.5	57334.4	50895.6	44766.2	41306.7	41799.8	45132.4
	17191.4	17864.5	18708.9	19208.6	19239.6	18988.1	18655.7	18437.9	18664	19595.4	20951.7	21953.1	22106.7	21752.1	21559	21701.8	21870.8	21875.9	21770.4	21485.2	20824.4	19846.5	18869.8	18064.8	17336.9	16622.2	16079.9	15978.8	16531.5	17817.6	19709.5	21765.5	23269	23636.8	22953.4	21982.7	21483.3	21582.3	21857.7	21878.3	21605.2	21364.4	21478	21995.8	22877.9	24277.2	26370.5	28940.4	31312.7
	43093	40719.7	36644.6	32384.8	29849.6	30113.8	32506.7	35050.8	35946.2	34870.5	33139.8	32707.5	34734.7	38761.2	43007.6	45363.7	44339.7	39744	32937.3	26301.8	22006.8	20874	22099.9	23902.7	24589.7	23435.7	20942.1	18481.7	17647.8	19592.3	24382.4	30544.8	35379.3	36433.5	33242.5	27626.4	22213.4	18763.2	17593.2	17908.4	18429.8	18137.9	16870.6	15363.8	14717.1	15730.9	18454.9	22109.7	25456.7
	64272.3	65357.3	65430.9	62562.3	56945.9	50587.4	45389.2	41685.2	38358.3	34109	28652.9	22961.6	18588.4	16711.4	17416	19512.2	21160.6	21160.5	19887.2	18888.9	19483.8	21776.7	24869.5	27682.1	29431.4	29680.3	28510.3	26788	25812.2	26262.7	27483.6	27963.8	26586.3	23505.6	19983.2	17479.1	16741.7	17450.2	18481.7	18628.6	17413.1	15409.3	13730.5	13138.1	13568.8	14339	14697.4	14314.5	13458.3
	37392.9	36133.1	35007.4	35449	37689.4	40542.3	42021.9	40481.3	35797.3	29577	24033	20673.1	19842.3	20863.2	22390.3	23174.7	22946.4	22450.3	22578.7	23642.6	25213.1	26258.8	25733	23530.9	20763.8	18822.8	18278.4	18749.6	19526.2	20051.4	19985.4	19239.1	18185.7	17672	18514.2	20834	23870.7	26478.6	27860.3	27872	26829.9	25382.2	24504.5	24974.8	26478.3	27648.3	27394.3	25939.6	24350.2
	133117	128737	120841	111298	101984	93678.1	86763.5	82594.8	82880.1	87364.2	92832	94943.9	91121.6	81820.5	69468.7	56513.6	44340.8	33505.8	24431	17618.8	13298.7	11071.9	10030.2	9309	8655.23	8669.64	10793.6	17246.1	30853.1	54348.2	88605.1	130090	169733	196056	201930	189375	167434	145078	126220	110559	97099.7	85720.8	76498.9	69162.1	63421.1	59168.1	56238.7	54348.3	53245.9
	43211.8	40475.1	36140.6	32223.3	30847.1	33087.8	38088.7	43225.2	45478.1	43237.2	37337.1	30556	25913.8	25008.7	27437.9	31564.6	36040.7	40612.9	45246.6	48910.2	50057.1	48338.1	45161.3	42275.3	40131.5	37964.4	35294.9	32832.8	31634.6	31609.6	31344.6	29598.4	26628.5	23753.1	21915.3	21032.9	20463.4	19631.4	18346.4	16969.6	16350.4	17310.2	19942.5	23304.8	25848.2	26386	24877	22342.7	20049.9
	24302.3	24591.3	25129.7	25722	26018.6	25679.1	24542	22773.6	21010	20252.9	21330.3	24338.9	28729.8	33853.7	39089.5	43471	45739.9	45121.6	41934.1	37337	32573.2	28421.4	25172.7	22946.2	21904.7	22076.9	23008.3	23801	23662.7	22405	20451.2	18474.4	16956.1	15947.6	15241.5	14720.3	14473.6	14699.7	15601.1	17248	19392.4	21438.9	22738.1	23076.5	22994.9	23566.8	25657.2	29202.5	33065.7
	173942	160056	137642	114196	95658.5	84480	79769.9	78798.8	78762.9	77809.3	75230.1	71401	67613.8	65467.8	65745.8	67438.9	68033.8	65306.8	59151.6	51695.9	45644	42426.1	41629.1	41859.7	41914.3	41171	39293.6	36140.6	32176	28644	26836.2	26961.4	27815.7	27700.1	25742.4	22408.7	18866.3	15979	13902.7	12497.5	11985.3	13116.1	16587.7	22202.8	28570	33688.3	36018.2	35367.5	33053
	63196.1	69911.2	85602.1	111264	142824	172364	194907	212664	229916	244510	247306	230550	196104	156507	129024	127178	154550	203066	255431	291341	296584	270333	224479	175023	133073	102345	82212.3	71119.5	67672.3	70270.5	76547.4	83252.8	87040.8	85853.2	79712.9	70350.5	60206.6	51594.7	46276.4	45119.6	47708.4	52339.1	56636.6	58551.3	57365.8	54284.1	51827.7	51906.2	54143.2
	18934.3	17832.9	16109.9	14249.8	12514.6	11140.4	10453.3	10708.6	11937.8	13988.2	16614.7	19401.8	21609	22414.8	21585.6	19739.8	17756.7	16111.8	14868.5	13970.3	13316	12780	12370.2	12260.5	12558.3	13165.2	13929.1	14770.6	15556.1	16078.1	16355.8	16758	17669.1	19152.9	20873.5	22075.5	21852.8	19950.3	17287.4	15348.8	15071.7	16377.2	18415.8	20042.9	20406.8	19504.8	18165.6	17300.9	17163.9
	624606	608929	570699	510709	443984	388712	353325	336186	331871	332531	326624	303277	260091	205345	152342	111715	87351.8	77102	75889	78655.6	82275.9	86009.3	90158.3	94311.5	97431	99066.2	99516	99264	99055.1	99863	101787	103293	102246	97549.9	89527	79237	68127.2	58222.8	51812.9	50361.8	53717.4	60374.6	68220.2	74795.3	77405.3	74292	66448.6	57554	51170.2
	112229	111585	108008	99446.5	86882.5	74420	66220.1	63285.4	63322.5	63483.4	62784.1	61929.6	61653	61906.6	62223.9	62009	60610.4	57990.2	55335.6	54259.1	55319.2	57724.8	60224.1	61784.8	61657.7	59463.2	55641.2	51742.9	49764	50781	54174.9	58053.7	60313.4	59766.5	56977.7	54164.9	53669	55786.6	58019.5	57059.3	51937.9	45006.2	39793.7	38333.7	40293.9	43641.5	45866.5	45497.3	43165
	51528.3	51981.7	53006.5	54996.2	58748.1	64697.2	71559.1	76550.6	77619.8	74992.6	70272.8	64702	58610	51989.9	45139.9	38864.7	34247.7	32127.9	32487.6	34204.4	35622.5	35621.1	34189.1	32149.2	30528.4	30016.2	30661.2	31997.9	33584.9	35484	38144.9	41646.6	45086.1	47083.4	47026.6	45507.9	43435.4	41131.3	38525.7	35814.9	33499.7	31852.9	30548.9	28842.2	26148.5	22565.3	18840.9	15801.5	13843.7
	21685.4	19755.2	17009.3	15059	15042	16855.3	19206.5	20614.6	20575.2	19803.7	19415.2	19903.2	20751	20907.4	19701.5	17364.8	14752.7	12740.1	11836.6	12009.3	12679.8	13111.8	13009.2	12742.5	12991	14169.8	16036.2	17702.9	18174.4	17128.6	15260.4	13820	13722.7	14916	16441.3	17213.8	17040.9	17002.7	18712.3	22974.9	28905.1	34220.8	36611.7	35318.3	31775.8	28704.7	28188.2	30271.8	33277.2
	69862.2	69659.4	68616.9	66331.4	63090.5	59250.7	54545.4	48478.1	41287.7	34139.4	28334.5	24419.5	21941.2	19975.2	17977.2	16173.5	15114.1	14963.7	15339.8	15723.9	15829.2	15626.7	15276.8	15069.3	15309.2	16386.1	19091.8	24539	33168.9	43570	52608.4	57364.2	57395.6	55067.2	53440.9	53950.9	56133.1	58906.2	61452.7	63390.1	65002.6	67176.7	70475.5	74272.4	77038.5	77552	75940	73560.9	71791.4
	300745	293975	280148	260904	241380	227307	219126	210623	195157	172255	147341	126580	112950	105958	103403	102854	101947	98769.3	92925.5	85718.1	78662.8	72360.9	66878.1	62176.5	57891	53644	50041.3	48585	49896.1	52265.8	52593.7	49158.9	43460.6	39159.4	39088.6	43220.6	49158.3	53943.6	55407	52815.8	47172.7	40830.6	36322.1	35048.5	36636.8	39420.4	41763.3	43090.8	43710.7
	39598.7	37879.6	35196.9	32573.9	30710.7	29692.7	29162.9	28769.5	28529.7	28825.8	30040.4	32178.3	34794.5	37151.2	38463.6	38336.2	37235.4	36373.3	36905.5	39238.3	43147	48627.4	56704.2	68969.3	85575.1	103563	117994	125207	124660	117840	106482	92483.5	78529.8	67272.2	59735.5	55365.3	53551.1	54159.9	56622.8	59615.9	61950.2	63123.8	63170.8	62589.9	61990.5	61180.1	59140.8	55472.6	51339.3
	43081.4	43382.8	43043.3	41101.9	37566.9	33530.8	30281.5	28255.6	26864.3	25218	22872.8	19971.3	16929.6	14106	11732.8	10154.7	10117.6	12680.1	18550.2	27253.6	37067	46143.5	53839.3	60799.9	67767.7	74384.8	79046.6	79912.6	76386.6	69852.2	62960.3	58065.6	56013.9	56028	56561.7	56188.2	53924.7	49341.4	42808.3	35525.4	29035.9	24597.5	22809.3	23391.1	25184.7	26783.1	27493.6	27578.8	27560.7
	190541	209439	238365	262541	267555	247433	208558	164619	127159	100657	84211.5	75112.3	70682.4	68610.5	67078.7	65025.6	62219.9	59083.4	56332.8	54442.3	53244.5	52156	50766.8	48993.7	46702.9	43581.3	39670.9	36041.9	34659.5	36971	42256.9	47780.4	51133.8	52319.5	53299.2	55782.6	59535.1	62409.5	62034.4	58096.8	53163.1	50799.7	52516.5	56406.9	58633.1	56416.1	50033.1	42225.6	35916.7
	198796	194304	183351	166363	148097	134619	129202	130661	134573	136378	134192	128840	121438	111959	100448	88633.2	79400	74639.7	73898.1	75129.6	76554.9	77668.3	78904.6	80952.6	84580.4	90795.5	100509	113301	126254	134553	134294	125392	111794	98720.4	89537.4	84445.1	81197.6	77139.7	71384.7	65424.8	61625.9	61075.6	62691.7	64113.3	63416.7	60332.1	56212.5	52853.5	51134.7
	33476.9	34980	36177.5	35211.9	31854.1	27635.6	24763.3	24882.2	28250	33652.3	39312.4	44134.4	48012.5	51094.5	53200.3	54079.6	53866.6	52994.2	51701.7	49877.7	47522.1	45178.5	43758.8	44056.5	46245.6	49271.3	50735.7	48278.1	41754	33890.9	28497.1	27813.4	31033.4	34938.8	36348.8	34526	31223.7	28458.1	26694.1	25235.3	23680	22416	21874.3	21878	21960.5	22067.6	22629.8	23916.5	25535.9
	180721	186154	196321	207384	213462	212675	210130	212005	217839	221247	217354	207018	193899	179552	162600	142338	122234	109619	111859	131975	166643	207356	243083	263125	260996	238269	204394	171389	147497	134403	128972	127182	126786	126950	126467	123395	116979	109533	105556	108394	117354	127393	131743	126254	112219	94995.1	79972.9	69854.7	64565.8
	205414	191430	166986	137378	107922	83184.7	66628.9	60269.6	64629.3	78864	100252	123005	138657	140393	128667	111535	98151.9	92136.8	91132.8	90864.2	88046.3	80763.7	68777	54169	40536.1	30928.5	26586.4	27169.8	31515	38181.4	45846.3	53716.9	61804	70309.1	78017	81668.7	78247.9	68290.6	56123.1	46571	41785.4	40765.1	40931.1	40156.1	37958.6	35103.5	32345.2	29898.1	27895.9
	74954.5	73476.5	70615.8	67316.2	64981.3	63808.9	62293	59039.4	54674.1	51564	51711.9	54822.8	58217.8	58726.3	54908.1	47755.4	39790.1	33685.4	31031.6	31519.3	33301.2	34627.7	35186.5	35716.6	36711.3	37986.1	39252.2	40591.8	42333.3	44586	46752.7	47440	45304.3	40433.6	34623.2	29842.5	26681.6	24594.4	23105.3	22188.5	21846.4	21931	22341.2	23034.9	23842.8	24480.5	24749.4	24642.6	24321.3
	76136.3	73087.1	67602.9	60841.8	54462.4	50109.8	48277.8	47769.5	46843.1	44977.4	43130.6	42210.3	41840.1	41149	40567.6	42044.3	46943.3	53896.3	59329.6	60452	57511.5	53083.9	49869.3	49520.7	52622.9	58656.9	66063.4	73073.9	78705.7	82851	85505	86094.2	83667	77841.3	69542	60595.5	52461.5	45392.4	38852.9	32595.7	27115.8	23062	20502.5	18987.8	18141	17901.7	18251.2	18960.3	19668.8
	45899.3	45625.6	46414.2	49961.3	56954.1	66383.1	76161.9	84393.2	90024.9	92597.9	91914.5	88135.2	81931.2	74324.8	66344.5	58791.6	52339.6	47804.4	46002.2	47086.4	50031.2	52846.5	53473.9	50978	46226.7	41219.1	37481.7	35254	34304.9	35053.2	38338.9	44110.5	50707.1	55629.1	57081.4	54982.8	50704.5	45851.5	41190.9	36740.7	32868.3	31183.8	34134.7	43274.1	57287.7	71534.1	80390.6	81291.4	76794.4
	68586.8	65066.4	58484	50023	41522.2	34713.3	30501.8	29196.8	31213.7	36953.9	45714.7	55074.9	61972.5	64736.8	64118.9	62502	62357.8	65199.5	71168.3	78877.4	85508.3	87702.4	83554.2	74449.5	64635.4	58458.1	57617.6	60383	62903.6	61764.4	56226.7	48454.9	41622.3	37656.8	36409.8	36597.2	37320.6	38578.9	40481.9	42527.3	44101.6	45533.9	48223.3	53432.3	60610.7	66707.3	67766.5	62301.6	53332.8
	37836	38194.8	38379.6	37912.8	36865.5	35695.7	34682.9	33719	32732.6	32174.9	32935.9	35616.6	39587.1	42840.2	43597.4	42607.1	43202.7	48163.3	56441.2	63435.7	64800.7	59991	52151	45084.7	40698.6	38691.5	37663.3	36450.7	35036.7	34350.2	34961	36051.1	35879.4	33220.4	28302.6	22554	17674	14834.9	14367.5	15833.9	18343.9	21028.6	23437	25588.1	27742.6	30178.7	32995.6	35902.5	38276
	18888.8	18333.3	17642.8	17286.2	17357.1	17489.1	17205.1	16397.9	15463.2	14959.8	15190	16140.3	17746.9	20086.3	23318.3	27598.3	33132.9	40106.3	48289.1	56765.8	64405	70775.3	76298.7	81208.5	84577.6	84758	80812.5	73429.9	64455.7	55587	47606.1	40803.2	35715.1	32995.3	32546.2	33146.4	33328.4	32590.7	31488.2	30910.2	32115.6	37474.7	50162.4	72091.8	101467	132265	157017	171353	176434
	97455.8	96147.8	92694.3	87032.3	80522.9	74709.8	70169.4	67061.4	66341.2	69686.6	77829.2	89041.3	99514.3	105331	104242	96219.6	83344.3	69295.6	57903.5	51115.2	48152.7	46761	45239	43450.4	42316.1	42581.2	43976.1	45323.8	45309.5	43313.4	39843.8	36270	33947.2	33328.3	33716.5	33823.2	32695.7	30254.6	27086.5	23978.3	21703.6	20858.5	21458.6	22713	23496.9	23178.4	21914.3	20262	18768.9
	12155.8	12557.4	13640.1	15712.4	18854	22951.5	27894.5	33415.4	38564.7	41715.7	41615.5	38581.4	34479.3	31302.6	29587.9	28182.7	25639.6	21786.5	17834.3	15146.5	14214.9	14738.1	16263.3	18455.4	20891.4	23053.7	24686.9	25832	26361.9	25975.3	24901.9	24014.1	23742.9	23324.6	21670.8	18747.7	15669.3	13601.7	12882.9	13052.3	13425.9	13633.6	13751.1	14038.7	14686.7	15895.4	17966.4	20954.3	24174.8
	59445.5	57274.8	55048.2	55692.8	60601.1	68254.9	75480.2	79907.2	81210.3	80574.4	79217.8	77343.2	74620.1	71404.3	68860.1	67968.3	68728.7	69909.9	69313.4	65098.8	57531.9	49002.1	41964.7	37225.1	34235.5	32302.5	31161.2	30992.9	32395.2	36210.2	42972.9	52124.9	61550.4	68207.9	69910.6	66769.7	60791	54280.4	48835.7	45349.8	44521	47558	56632.9	74455.8	103025	142229	188918	236747	276895
	16673.5	16013.2	15649.8	16590.9	19015.4	22182.9	25075.7	27117.4	28265.3	28545.7	27873.6	26423.2	24818.9	23736.8	23421.6	23666.8	24231.8	25258.3	27109.9	29570.8	31379.2	31099.4	28602.8	25321.4	22863.1	21661.1	21058.5	20312.2	19255.8	18180	17326.8	16553.2	15473.8	13960.4	12456.9	11767	12492.3	14524.6	16939.1	18509.3	18607.5	17718.2	17111	18008	20805	24755.5	28426.5	30707.3	31509.9
	43264.4	38767.9	32642.8	28268.7	27282.3	29074.7	31642.4	32918.2	31982	29444.5	26743.1	25056.9	24706.3	25234.1	25836.2	25816.9	25041.2	24207.9	24433.4	26249.8	29100.5	31921.3	33972.5	35068.5	35455.6	35756.3	36679.5	38262.5	39328.1	38175.5	34229.8	28884.7	24521.4	22825.5	23957.6	26757.2	29432.7	30501.7	29637.2	27711.2	25910.9	24837.4	24340.1	23884.9	22971.7	21503.1	19949.8	18985.7	18820.9
	100529	101562	105049	112979	125486	138824	146987	145890	135610	119125	100108	81859.9	67047.3	57481.8	53712.7	54619.4	57829.2	61166.8	63884.8	67133.2	74534.4	91692.8	121733	158870	188131	194869	175703	139989	101789	71203.3	51413.4	40671.4	35482.7	32734.6	30589	28452.2	26385.5	24536.3	23092.5	22460.2	23175.4	25662.3	30164.9	36685	44704.6	52996.6	60023.2	64774.2	67256.5
	19616	18838.6	17527.7	16031.5	14607.4	13321.6	12102.6	10901.9	9832.95	9164.94	9171.59	9964.88	11389.3	13008.9	14268.6	14848.2	15082.3	16172.4	19789.8	26860.8	36180.3	44292	47448.5	44438.2	37714.7	31627.7	29309.9	30870.8	34004.5	36031.3	35690	33636.7	31674.7	31375.3	32909.4	34879.8	35404.9	33598.3	30119.7	26484.5	24063.7	23581.8	24965.6	27310.9	29282.1	30081.6	30146.5	30569.5	31741.9
	143621	128046	104857	82990.2	66464.9	54718.9	46311.5	41112.9	39778.7	42398.2	47959.5	54706.1	60623.4	63709.8	62427.6	56614.2	48179.4	40430.4	36042.1	35358.3	36792.1	39115.8	43158.2	50706.4	61639.4	72622.9	79013.1	78081.2	70550.6	59530.3	48330.7	39043.7	32478.3	28869.1	28558.5	32157	40115.3	52113.7	66848.2	82378.4	96668.4	108107	116222	122096	127152	130877	130726	125269	116915
	163657	154807	138298	116904	94228.4	73267.5	55909.6	43110.5	34876.7	30414.7	28738	28933.4	29912.8	30531.4	30195.7	29192.7	28374.1	28526.3	29759.4	31475	33371.5	36457.7	42294.8	50828.3	59405.6	64422.6	64103.5	59955.2	55758.9	54870.3	57897.1	62537.6	65539.1	65112	61885.4	57658.3	53421.3	49075.1	44871	42020	41415.3	42320.8	42736.8	41224	38673.8	38452.3	44472.4	58000.7	75038.7
	25549.7	26150.7	27013.8	27513.5	27326.1	27212.1	28850.3	33350.9	39669.7	44710.7	45562.8	41984.1	36654.7	33076.7	33268.6	36911.3	42092	46987	51261.5	55992.3	62017.2	68170.5	71386.7	69086.1	61678.2	52505.4	45256.9	41473.6	40171.7	39380.2	38047.1	36644.2	36062.7	36345.3	36791.9	36859	36448.6	35690	35012.3	35252.1	37112.5	40442.3	44398.1	48356.7	52277.4	56042.7	58819	59549.5	58300.3
	42726.8	39905.9	35083.6	29675	25031.7	21799	19901	18944.4	18531.5	18464.4	18962.9	20552.6	23453.2	27139.9	30746.9	33786.2	36173	37650.6	37637.4	35913.2	33302.6	31338.3	31062.2	32182.3	33383	33374	31811.1	29538.2	28083.6	28696.2	31436.3	34896.4	37066.8	37034.9	35878.2	35552.5	36892.4	38858.6	39577.4	37951	34503.4	30927.5	28679	27857.6	27529	27047.1	26769.2	27389.8	28833.1
	18318	19360.3	20257.3	19727.6	17489.4	14354.2	11458.3	9536.53	8737.95	8780.08	9168.21	9473.98	9619.35	9922.84	10812.7	12429.8	14437.7	16192.5	17167	17285.9	16866.4	16310.6	15968.7	16259.9	17627.8	20074.4	22724.1	24174.5	23589.8	21430	18983.1	17245	16298.8	15590.2	14599.8	13293.4	12098.2	11516.8	11737.8	12562.6	13626.1	14617.4	15309.7	15518.6	15201.1	14651.3	14447.2	14993.5	16072.2
	10783.2	11086.9	11774.1	13139	15567.1	19007.2	22543.5	24750.8	24757.9	23005.5	20916.1	20012.2	21356.7	25153.3	30172.8	33939.3	34413.4	31627.5	27266.6	22910.2	19170.8	16147.8	13919.5	12471.9	11588.3	11062.9	10902.8	11190	11781.2	12288	12422.2	12331.5	12545.1	13551.9	15374.6	17537.7	19505.9	21162.5	22836	24936.2	27601.1	30555.2	33210.9	35063.7	36127.9	36916.7	37941.2	39272.5	40558.4
	125770	133946	148755	167614	187600	206240	222300	236012	248118	258107	263308	260135	246621	224195	197544	172647	154403	145710	147776	159846	178027	194903	201500	191800	167371	137568	113998	104078	109221	126824	151418	174463	186778	183839	168346	147232	126661	109221	94363.5	81101.1	70150.2	63219.4	61073.4	63063.7	67686.1	72925.4	77070.3	79803.8	81762.7
	79196.9	82115.8	85388.4	86609.1	86160.1	87120.7	92485.7	102092	112023	117319	115854	109878	103897	100900	100269	99336.6	97488	98648	108762	130043	157503	181063	191508	185807	167952	144931	121846	100643	82184.7	67736.3	58107.9	52665	50112.5	49623.5	50522	51596.5	51808.4	51522.7	51976.1	53293	53884.1	52236.1	48715.3	45208.9	43355.5	43394.1	44355.7	44999.6	44794.9
	68235.5	68109.7	67463	66462.7	66481.3	69297.1	75338.6	82693.3	87983.6	88530.8	84166.7	77231.3	70781	66809.3	66177.9	69471.3	76704.8	86056.7	93971.5	97212.4	94684.4	87587.5	78669.1	71268.7	67977.3	69232	72834.5	74986.7	72418.8	64268	52475.5	40608.3	32032.8	28329.3	28730.1	31176.5	34405.5	39036.9	46358.5	56175.2	66184.2	73270	75139	71381	64019.8	56940.4	53696.7	55160.4	59172.4
	97136.4	92963.6	88292	86499.2	88366.8	93538.7	102115	113710	125750	133795	133931	124931	108629	88875.2	70018.6	55369.5	46122.7	41396.3	39488.3	39369.8	41230.4	45769.3	52811.6	60236.2	64471.6	62799.2	55549.9	45836	37057.6	30805.9	26851.4	24384.5	22900.4	22246.2	22400.9	23522.6	26171.2	31096.8	38378.5	46783.9	54484.6	60536.8	65147.8	68293.6	68841	65693.6	59334.8	51696.4	44998.9
	29792.2	29764.2	29474.4	28767.2	27803.9	26846	25880.7	24747.1	23599.4	22938	23146	24099.4	25153.5	25498	24745.6	23324.2	22230.6	22343.3	23842.8	26061	27848.6	28285.6	27262.7	25514.3	24078.3	23546.3	23659	23624.1	22941.1	21894.4	21154.2	21012.2	21238.6	21559.4	21853.9	21869.2	21211.7	19881	18570.1	18201.1	19198.9	21144.9	22949.9	23453.8	22184.9	19723.8	17277.1	15780.5	15332.2
	50997.7	52838.6	57072.9	63698.5	71092.2	76397.3	77334.7	73611.8	66648.5	58307.7	49950.9	42357.5	36204.8	32275	30831.2	30856.3	30451.7	28428.5	25459.5	23541.6	24271.1	27391.6	30656	31294	28173.9	22679.6	17394.5	14121.9	13122.6	13583.3	14361.9	14616.5	14233.3	13725.1	13580.1	13752.7	13879.4	13882.3	14185.1	15381.9	17877.9	21759.2	26581.9	31095.7	33653.5	33447	31264.3	28738.4	27002.4
	22820.2	24679.1	27623.5	30316.2	31480.3	30648.7	28392.8	25877.2	24194.8	23937	25070.7	26968.1	28604.5	29088.7	28357.3	27339.5	27136.7	27834.5	28242.1	27011.1	23995.5	20440.9	18013	17745.6	19570.3	22386.4	24599.8	25033.9	23658.2	21490.3	19754.1	19011.1	18867.8	18374.5	16832.4	14412.4	12039.7	10666.7	10641.5	11625.6	12928.2	13947.4	14468	14650.7	14818.7	15338.5	16603.7	18779.7	21354.1
	17952.5	18406.5	19853.9	22893.6	27435.1	32224.9	35348.7	35646.8	33773.4	31839.9	32021.3	35102	39688.9	42882.7	42439.2	38550.5	33399.4	29296.8	27521	28249.9	30664.7	33119.8	33924.5	32414.2	29292.4	25919.6	23308.3	21657.7	20557	19555.5	18646.4	18249.4	18781	20384	22985.4	26248.7	29305.9	30860.6	30027.8	27179.3	23808.9	21508.3	21046.2	22260.8	24642.1	27830.9	31428.1	34632.4	36648.2
	61336.8	59350.6	54819.6	47944.8	40527.3	35374.2	34980.9	40203.5	49169.1	57387.9	60026.4	55098.8	44642.7	32851.4	23265.6	17309.9	14563.2	14041.8	15492.9	19580.8	26695	35589.6	43476.2	47802.4	48157.2	46453.3	45267.6	46062.1	48801.4	52749.6	57309.5	62369.9	68221	74852.6	80803.3	82972.2	78592.4	67938.6	54752.8	43717.6	37682.3	36998.7	40430.3	46109.4	52169.1	57178.7	60244.8	61020.7	60049.6
	27917.8	34318.8	44137.3	53141.7	58738.2	61745.3	65023.3	70255.8	76602.7	82414.2	86959.5	89450	87550.1	79027.8	64934.9	49505.6	36667.4	27694.5	21942.7	18547.8	17149.6	17777.9	20485.4	24983.7	30555	36592.8	43297.5	51240.5	59731.1	66299.1	68573.5	66097.2	59860.9	51178.9	41734.6	33711.3	28829	27294.7	27871.4	28902.1	29483.4	30104.7	32132.9	36483.2	42782.1	49725	55815.3	59832.3	61437.1
	101237	94694.7	86069.4	81424.4	85084.6	97393.8	114345	129980	140294	144922	145312	142419	136678	129215	122070	117261	116024	118845	125705	136075	148678	161359	171560	177555	179207	177017	170639	159271	143599	126577	111953	101986	96462.2	93820.2	93047.4	94215.8	97298.8	100895	102554	100712	96289.9	92127.1	90672.1	92179.4	94761.3	95860.4	93962.8	89494	84450.8
	44662.3	53827.5	67550	79596.2	85955	86546.4	83702.7	79695.9	76328.9	76483.8	84538.1	103706	132521	164469	191806	209841	217467	214501	200449	176679	148297	122070	102299	89018.7	79745	72205.2	65587.4	60253.2	57063.7	56885.1	60448.4	68109.4	78685.5	88203.4	91413.1	86403.6	77135.8	69550.9	65282	60870.4	53142.3	43376	35572	32285.1	33063.3	35773.6	38375.4	39861.1	40308.6
	55975	52983.9	48444.5	44474.8	42609.8	42804.2	43482.9	42734.6	39779.6	35457.6	31402.2	28901.9	28356.2	29192.7	30000.2	29187.4	26112.1	21700.4	17794.8	15838.4	16185.2	18439.4	22008.7	26200.4	30201.5	33484.2	36247.7	39148.7	42495.8	45845.6	48411.7	49780	50163.8	49951.7	49069.4	46949.9	43225.5	38306.7	33136.1	28540	24985	22717	21763	21826	22481.8	23574	25202.8	27264.4	29215.1
	59511.6	57027.6	53352.7	50390.2	49401.5	50039	50487.1	48661.8	43785.7	37219.3	31631.8	29061.3	29548.4	31376.6	32508.8	31975.7	30160.7	27993.8	26061.6	24513.3	23444.4	22992.2	23139.5	23695	24461.1	25306.2	26061.5	26442.8	26205.3	25541.9	25290.3	26319.1	28378.4	29876.2	29320.3	26936.6	24497.1	23642.3	24592.8	26267.3	27380.4	27550.9	27546.9	28571.5	31348.5	35567.6	39782	42184	42215.2
	63353.1	72882	87470.6	100939	109036	111050	108173	100999	89509	75126.4	61392.4	51959.4	48472.6	50797.9	58700.3	72673.4	93421.6	121074	154368	189491	219508	235854	231939	206974	167302	123853	87131.9	63038.7	51892.7	50149.2	52658.5	54622.5	53633.4	50798.7	49180.6	50596.3	54222.2	58378.9	63076	70422.4	82877.3	101379	124802	151243	179695	209188	235940	254055	261253
	28279.5	29763.9	31713.4	32671.7	31678.9	28958.9	25832.9	23965.2	24431.4	27036.5	30296	32296.9	31893.1	29291.6	25746.7	22816.1	21589.5	22118.2	23446.3	24384.5	24388.9	23779.2	23344	23845.4	25625.4	28357.1	31179.7	33252.6	34273.3	34550.9	34668.7	34942.9	34981	33927.9	31530.4	28990.7	28517.2	31703.2	37879.3	43868.5	45974.3	42913.7	36753.9	30865.6	27305.5	26121.2	26322.6	26921.2	27359.8
	30398.3	31425.6	32614.6	32887.3	31970.5	31124	32859.9	39478.5	51105.8	64536.1	74349.5	76543.2	71971.7	65993.8	64227.3	68117.8	74165	77710.8	77775.7	77325.5	78360.8	78368.6	73082.3	61708	47888	35972.5	27644.8	22040.8	17846.1	14599	12390.2	11058	10038.6	8887.05	7688.43	6875.03	6758	7279.1	8108.86	8932.53	9723.6	10846.3	12915	16309.9	20440.3	23520.2	23696.9	20783	16637.2
	46447.9	41217.9	33616	27041.8	23255.2	21999.2	21989.4	22180.1	22615.6	24449.1	28960.2	36055.6	43472.5	47851	47179.2	42260.3	35699.8	29796.1	25648.3	23609.9	23582.4	24710.4	25453.5	24477.1	21570.7	17698	14188.5	11845.6	10690.9	10347.6	10498.5	11027.6	11892	12910.3	13684.6	13799	13138.9	11965.3	10683.7	9570.18	8683.59	7972.39	7457.02	7296.83	7640.65	8415.61	9323.24	10054.4	10477.8
	28806.2	26209.7	22407.1	19171.2	17674.9	18197.6	20257.8	22887.4	25124	26492.2	27098.5	27502.4	28548.1	30791.8	33672.1	35541	34996.7	32225.9	28808.6	26203.9	24580.6	23066.3	20890.1	18119.3	15469.2	13733	13365.5	14285.2	15900.7	17445	18442.3	18893.5	19104.3	19524.1	20743.4	23261.2	26895.8	30528.4	32690.6	32480.1	30032.1	26354.5	22738.2	20081.9	18533.7	17642.5	16843.4	15915.9	15049.4
	47430.5	47034.7	46251.8	44736.4	41878.1	37623.7	33084.8	29909.1	28879.5	29252.5	29554	28907.9	27595.2	26647	27140.5	29602.2	33529.6	37300.3	38867.9	37057.6	32485.8	27268.5	23665.7	22652.3	23442.7	24328.7	24146.1	23077.1	22260.8	22931	25718.7	30073.6	34086.6	35414.5	32973.8	27860.8	22654.4	19851.6	20520.5	23748.5	27229.7	28884.2	28326.9	26858.2	26155.6	27030	29071.3	31145.3	32365.8
	278510	259770	233040	212070	205116	210625	218340	216246	199815	175515	154873	144704	142366	139503	129911	113996	96744.6	82863.1	74117.9	69863.2	68775.5	70285.4	75261.6	85044.6	98992.6	113121	121903	121570	111804	95047.8	74983.8	55380.1	39271.9	28268.8	22247.5	19742.9	18952.2	18755.1	19116	20670.2	23896.6	28512.9	33624.1	38440	42770.7	46858.5	50871.1	54560.2	57364.4
	39673.7	42569.6	46097.2	47646.8	46342.9	43326.4	40248.4	37945.7	36521.3	35959.7	36202.2	36933.7	37683.6	38090.9	37987	37356.4	36334.5	35161.1	34052.6	33135.4	32483.9	32169.9	32282.6	32920.8	34068.5	35419.6	36418.3	36619.5	36109.9	35594	35893.2	37112.1	38303	38154.8	36042.2	32374.3	28185.5	24632	22623.2	22404.7	23269.2	23939.5	23522.9	22101.9	20379	18942.9	17978.4	17458.1	17293.4
	47449.5	50749	55493.8	59334.6	60981.9	60605.5	58882.8	55961.7	51609.8	46069.9	40179.7	34737.3	30231.3	27073.1	25594.7	25658.7	26450.5	26952.7	26777	26409	26677.5	28287.2	31909.3	38318.3	47874.6	59379.7	69503.5	74186.7	71377.3	62597.9	52073.2	44448.8	42820.9	47914.3	58266.3	70970	82675.8	90352.5	91687.3	85865.2	74628.9	61896	51502.9	45367.8	43610.8	45354	48903.5	52101.1	53634.7
	278064	259295	225693	184213	143050	109431	87457.2	77113.2	75780.3	81154.9	92025.4	105708	116027	116189	104519	86325.4	69578.9	59677	57747.2	61420.8	66194.7	67719.5	64500	58606.9	53508.5	51162.6	50801.4	50060.3	47296.3	43156.4	40064.8	40287.3	44588.2	52512.1	63256	75892.7	88771.2	99003.4	103313	100293	91734.2	81117.9	71155.6	63409.3	59414.1	60865.8	68612.9	81518.2	95683.4
	30086.4	31719.5	33265	33041.8	31017.4	28772.6	28330.1	31169.3	37844.1	47972.3	60678.9	75401.9	92233.5	111173	130922	148379	159647	162523	158635	152801	149839	151826	157877	165829	174062	181842	187741	188070	178333	157305	129221	101183	78631.4	63246.1	53775.8	47779.5	43263.9	39851.5	38567.4	40431.8	45668.2	54253.7	66524.7	82530.3	100704	117776	130771	139097	144044
	63155	56927.1	47458.1	38601	32792.9	30350.6	30127.6	30436.6	29947.4	28433.3	26647.4	25321.2	24442	23475.4	21950	19803.3	17464.7	15682.5	15121.5	15996.3	17934.8	20071.4	21423.9	21472.4	20538.6	19674.3	20135.7	22564.5	26231.2	29172.2	29593.7	27421.1	24405	22814.9	24119.4	28384.3	34219.2	39329.3	41720.9	40753.9	37251.4	32923	29669.3	28787.6	30357.2	33432.5	36913.3	40133.5	42698.9
	25220.1	23455.2	20564.5	17733.2	16201.4	16536.3	18303.1	20489.1	22420.6	24485.9	27934.3	33580.4	40366.4	45384.2	45863	41431	34408.2	27999.7	24245.7	23243.6	23732.3	24287.6	24250.9	23874.2	23773.1	24206.3	24760	24756.5	24006.8	23055.7	22636.6	22939.8	23402	23145.8	21657.2	19204.2	16752.5	15440.1	15880.9	17709	19763	20939.8	21035.8	20792.3	21206.4	22838	25521.1	28473	30784.8
	100776	88623.4	70797.1	55227.4	46098	42771.2	42339.7	42314.1	41614.6	40641.3	40906.1	43598.2	47854.1	51072.5	51418.4	49410.8	46682.1	44062	41550.1	39552.3	39191.6	41140.1	44475.3	47149.4	47690.5	46205.7	43783	41445.2	39824.3	39303.5	39994.7	41657.5	43882.4	46241.6	48037.9	48259.4	46289.1	42591.6	38409.5	34815.8	32084	29774.4	27308.4	24490.6	21540.9	18792.7	16452.8	14559.4	13124
	40056.4	43930.9	49507.3	53873.4	55191.6	53396.1	49445.4	44430	39418.7	35353.3	32544.3	30567.3	28879.9	27294.9	25880.7	24794.5	24261.9	24342.9	24561.3	24035.6	22242.9	19658.3	17582.8	17386.1	19781.2	24403.3	29777.4	33910.1	35416.2	34332.1	31893.3	29565.3	28085.1	27088.6	25635.5	23287.8	20675.6	18921.6	18602	19372.5	20488.3	21502.3	22453.2	23536.6	24692.3	25502.5	25521.8	24739.2	23659.4
	30507.8	29010.3	26334.8	23267.7	20880.1	19930	20371.5	21456.4	22333.8	22620.3	22684	23697.9	27257.6	34335.2	44219.7	54799	64282.3	72514.2	80421.2	88640	96948.2	104364	109239	109754	105041	96197.3	86168.4	77915.7	72119.3	67169.7	61700.4	56334.8	52601.2	50900.9	49888.7	47550.8	43060	37956.5	35246.2	36943.9	42340.2	48434.7	51924.1	51278.2	47641.5	43943.5	42772.7	44636.7	47939.5
	66520.7	67465.9	67563.7	64662.2	58255.1	50241.2	43626	40556.8	41223.9	43870.2	45942.7	46116.5	45447.1	46112.6	49161.4	54035.9	59959.2	66838.7	74688.1	82989	90956.2	97830	102571	103890	101275	96021.8	90797.2	87666.3	86371.7	85048.4	82857.3	81066.5	81100.8	82632.5	84447.6	86446.6	89680.2	94363.7	98742	100681	100005	98362.3	97010.7	95635.7	93013.1	88019.7	80393.4	71318.8	63182
	33361.7	35327.2	37472.6	37503.8	34478.5	29653.1	25406.5	23463.8	24233.9	27344.8	32135	37764.4	43692.4	50481.5	59629.3	71770	85005	95522.1	99892.3	96436.1	85323.8	69134.6	53029.2	42402.9	39739.4	44112.6	53147.2	64858.4	78475.3	94936.2	116808	145926	179014	205997	215975	206854	187533	168984	154545	140054	121346	99394.7	78924.6	63940	55091.5	50450.4	47772.8	45850.6	44448.6
	16921.8	16233.9	15857.7	17263.9	21600.4	29028.8	38513.1	48163.4	55961.7	60557.9	61845.4	60957.5	59486.8	58400.6	57611.8	56411.7	53997.4	49795	44057.6	38496.3	35783.5	37717.2	43769.3	51821.4	60430.9	69862.8	80575.7	91201.2	98655.9	100106	94573.7	83181.1	68563.1	53830	41523.6	33309	30302.9	32970	40172.5	48492.9	53421.7	52224	45926.3	38291.1	33068.1	32332	36416.6	44035.7	52311.5
	19613.4	18731.2	17509.1	17132.4	18879.6	22883.7	27554.4	30746.9	31612.8	31068.6	30628.3	31078	31965.5	31982.1	30077.9	26495.7	22597.6	19675.6	18135.4	17664.1	17748.2	17950.8	17998.2	17877.2	17893.9	18459	19639.9	20919.7	21472.1	20728.3	18787	16432.2	14833.4	15067.6	17496	21230.1	24390.4	25422.2	24321.9	22404.1	21008.9	20596.6	20773.8	20799.3	20131.9	18772.4	17176.4	15821.8	14912.2
	165189	150131	128231	108818	96124.2	89038.9	84613.7	81119.5	78649.3	77661	77363	75748.3	71250.5	64254.3	56841.4	50976.5	46977.7	43724.1	40154	36378	33370	31867.4	31813	32662.5	33841.7	34888.1	35553.6	36076.1	37212.7	39628.5	43002.7	45726.4	45720.3	41918.4	35202	27937.2	22586.1	20538.9	21650.7	24349.2	26392.1	26205.5	23839.7	20651.7	18200.6	17491.1	18796.6	21626.5	24796
	46328.2	49243.3	51788.4	50252	43640.3	34359	26138.1	21413.5	20298.2	21316.5	22709.6	23421.6	23497.7	23727.8	24676.8	25989.4	26885	27377.8	28655.3	31885	36692.6	41256.8	44186.7	46091.5	48895.6	53474.2	58096.2	59563.1	56276.7	50008.8	44124	40244.5	37307.4	33667.7	29273.3	25628	24175.2	25020.2	27097.8	29418.6	31992.7	35449.7	39838.8	43913.2	45644.1	43648.2	38378.9	31936.2	26639
	21300.6	19653.5	17205.2	15068	13956.7	13920.2	14503.9	15091.8	15269.8	15131.1	15292.2	16402.4	18397.8	20263.5	20783.3	19650.8	17750.4	16373.1	16287.3	17387.6	18864.2	19678.6	19225.7	17753.6	16158.1	15413.1	16070.5	17897.8	19849.3	20715.6	20052.2	18430.4	16903	16387.7	17233.4	18873.3	20007.7	19611.7	17867.2	15926.2	14871.6	15045.9	16056.1	17029.1	17040.5	15772.5	13835.5	12219.1	11423.6
	27358.9	26683.6	26297.4	27532.3	31148.6	36561	41822.7	44656.6	43966.8	40566.1	36411.8	33076.6	30798	28718.7	25906.1	22317.7	19039.7	17581	18669.4	21530.8	24386.1	25824.8	25756.2	25087.5	24718.7	25027.5	25997	27298.5	28188	27780.3	25789.9	22979.2	20732.6	20098.9	21077.4	22668.7	23667.8	23542.3	22594.1	21406.6	20310.1	19309.2	18224.1	16817.7	15002.9	13042.1	11418.2	10442.8	10051.4
	38862.6	34826.3	29627.3	26990.7	29175	35882.6	44602.3	51851.1	54868.1	53124.5	48617.9	44427	42474.3	42309.4	41871.9	39437.9	35073.1	30534.9	28008.6	28784	32428.3	36692.1	38681.1	36958.4	32619.5	28066.5	24917.1	23239.3	22322.1	21681.8	21353.9	21503.5	21938.2	22105.6	21600.2	20559.5	19503.9	18829.3	18463	18011.9	17247.3	16380.2	15801.5	15647.2	15753.9	16016.5	16637.2	17883	19546.2
	19620	18581.7	17874.2	19238.2	23883.2	32388.6	45509.8	65537.4	96923	144389	208191	279463	340504	372474	365849	325016	264184	199809	144816	105895	83475.7	73639.6	70652.9	69026.9	65061.3	57818.9	48853.9	40640.1	34785.8	31369.5	29643	29163.7	30156.4	32810.2	36417.6	39394	40261.5	38755.3	36009.4	33528.1	31984.1	31138.3	30713.7	31044.9	32981.1	37299.4	43917.3	51429.2	57713.3
	165084	170940	176072	173743	163539	151403	143637	141591	141767	139385	131639	119299	106429	97810.2	95366.4	96908.8	98508.2	97759.6	94629.6	90073.1	84848.6	79507.8	74678.3	70934.5	68582.4	67665.5	67791.9	67839.6	66533.7	63803	61071.2	59880.3	60684.7	63085.3	66609.9	71122.4	76911.2	84075.9	91097.2	94412.1	90813.8	80688.2	68104.8	57535.1	50949.9	47666	45931.4	44423.3	42871.5
	60100.7	69474.3	82606.9	91438.3	90190.8	78670.1	61659	45221.7	33457.7	27811.7	28081.2	33458	42838.2	54587.4	66728.5	78165.4	89742.7	103201	118307	131163	136257	130809	116973	99774.2	83531.3	70318.8	60588.8	54167.5	50805.7	50242.3	51812.7	54055.5	54909.9	52565.1	46525.8	38189.8	30317.6	25489.2	24616.7	26594.9	29223.6	30623.8	30144.8	28333.2	26242.3	24655.3	23671.4	22899.5	22077.7
	37868	34367.8	29738.6	26842.4	27053.2	29542.6	31941	31987.1	29208.5	25205.2	22202.7	21303.3	21926.1	22558.9	21967.7	19956.8	17311.2	15176	14347.8	14861	16061	17067.2	17281.6	16694.9	15874.4	15578.7	16188	17428.1	18626	19189.9	18899.9	17934.1	16740.5	15814.9	15450.8	15616.9	16019.1	16284.2	16213	16000.3	16170.4	17117.4	18585.7	19701.6	19739.1	18904.6	18196.5	18419.3	19422.4
	22045.1	21571.3	20520.2	18923.2	17179.5	15906	15430	15498.2	15587.7	15461.8	15362	15704.9	16623.7	17737.6	18385.4	18222.6	17570.9	17030.7	16800.5	16583.3	16101.7	15453.6	14979.7	14962.1	15480.6	16472.7	17845.3	19460.4	21013.4	22045.9	22207.8	21575.4	20652	19886.5	19163.8	18016.4	16506.6	15685.1	16779.5	19783.1	23077.5	24780.6	24453.9	23235.6	22376.8	22027	21468.7	20164.9	18415.4
	28009.7	29732.2	32020.5	33259.6	32444.8	29886.3	26991.3	25333	25703.8	27723.2	30195.6	32013.8	32993.1	33952.7	35957.8	39364.1	43367.3	46239.8	46133.4	42253.1	35688.6	28902.7	24075.2	21835.8	21319.6	21066.2	19995.3	18030.9	16034.7	15100.9	15833.8	18069.8	20964.5	23318.7	24144.3	23227.3	21247.7	19318.7	18258.7	18070.7	18004.4	17212.2	15478.6	13356.5	11669.7	10980.3	11428.6	12779.6	14440.6
	30801.6	29481.4	27737.8	26546	26186.8	26286.7	26530.1	27076.1	28070.4	29053.9	29359	29046.3	28992	29962.7	31823.3	33658.6	34556	34304.1	33426.3	32669.7	32503.3	32879.3	33263.7	32981.9	31699.5	29575.7	26997	24289.8	21622.6	19029.5	16537.4	14329.6	12737.6	12066.5	12442	13718.7	15422.4	16890.7	17647.5	17631.8	17033.4	16059.4	14942.4	13949.8	13203.3	12607.6	12045.7	11540.4	11183.3
	30139.3	26801.1	22057.4	18064.8	15729.5	14795.7	14794.6	15503	16685.6	17850.1	18499.2	18613.8	18752.3	19539.7	21025.5	22639.5	23879.7	24938.8	26444	28647.1	31096.8	33132.4	34490.3	35374.6	36214.5	37595.2	40091.5	43625.1	47058.3	48998.8	49116.8	48335.3	47705.8	47245.7	45831	42399.6	37545.7	33716.3	33329.3	36556.5	41019.7	43617.6	42675.1	38749.6	33909.8	30368	29349.5	30648	32941.9
	198593	197599	197751	201390	209061	219053	228172	232370	227182	209519	180421	145657	112523	85713.3	66182.1	52831.6	44122.2	38358.6	33735.1	29064.9	24749.2	23228.3	28706.1	46176.8	79103.9	125551	175373	212932	225907	213349	185250	154317	128267	108531	93496.6	81391.1	71111.8	62221.4	54790.6	48992.1	44848.3	42511.5	42473.8	45114.9	50010.2	55879.1	61439.4	66218.4	70146.7
	42112.5	39417.6	35423.4	31809	29461.6	28189.2	27188.7	25964.8	24995.7	25408.6	27824.6	31401.9	34030.4	33769.3	30409.8	25691.9	22059.2	21192.7	23255.7	26988	30569.5	32766.5	33469	33361.2	33300.9	33795.3	34646.5	35137.4	34777.8	33800.7	32840.1	32240.4	31823.7	31326.3	30791.1	30270.2	29309.2	27158.6	23656.8	19695.4	16639.2	15334	15616.5	16532.5	16963.2	16309.5	14811	13213.3	12108.8
	44264.1	45147.7	46405.2	47742.5	49418.2	51550.2	53278.1	53078.8	50083.2	44922.2	39245.3	34559.7	31458.6	29622.4	28299.6	26867.5	25252	23989	23759.8	24706	26154.9	27049.3	26680.1	25145.2	23271	22126.6	22376.2	23782.5	25290.9	25804.8	24999	23379.7	21671.4	20333.8	19597.7	19679.6	20812.2	23057.1	25974	28451.5	29210.1	27881.3	25545.2	23953.4	24238.7	26381.5	29533.6	32584.4	34706.6
	17019.1	18560.3	22109.8	28281	37181.8	47998.1	59326.1	69636.2	77075.9	79554.3	76282.6	69168.5	61582.5	55560.7	50775.7	45907	40209.4	33890.3	27723.6	22557.7	19005.5	17365.2	17604.1	19272.3	21551.6	23669.1	25418.6	27265.5	29870.3	33377.4	36984.8	39200.3	38750	35502.3	30679.1	26284.2	24223.9	25564	30236.3	37268.8	45119.5	51830.5	55600.8	56059.1	54858.3	54408.2	55956.3	58977.9	62036.7
	27008.8	27059	26693.8	26164.8	26962.5	30699	37515.5	45749.4	53120.4	58001.4	59525.9	57199	51268.5	43314.3	35613.4	29689.6	25775.5	23393.7	21890.5	20617.1	19216.7	17866.2	17098.1	17395.3	18876.5	21209.1	23905.4	26887.6	30641.4	35616.5	41473	46877.6	49893.8	48864.1	43662.4	36413	30501.3	28238.6	29212.6	30913.4	31058.1	29364.1	27267.8	26349.2	27109.3	28761.5	29853.3	29390.2	27709.5
	25522.1	22526.1	18828	17378.9	20054.9	26815.9	35718.5	43799.8	48700.5	49986.5	48976.6	47332.7	46068	45853.7	47512.1	51600.6	57946.1	65969.9	74721.1	82109.3	85372	84146.8	83306.5	91040.7	112185	142727	171194	186140	183651	169426	154333	147220	150452	160317	170092	173450	167405	153701	137540	124793	119960	125307	139908	158562	172855	175371	164164	143873	123058
	68270.2	66024.7	63069.8	61369.1	62783.6	68956.7	79951.3	92409.2	100416	99753.6	91484.4	80894.2	73088	69854.6	70059	71752.6	73414.4	73983.5	73105.5	71768.6	71648.1	73081.3	74501.9	74530.2	73681.6	73007	71809	68063.3	61029.4	52499.9	45418.2	41912	42738.4	48024	57923.1	72038.1	87949.2	100895	106054	101954	91740.8	81017.2	74379.4	73396.5	76765.1	81838.9	86379.7	89466.6	91216.6
	51458.5	52071	52652.9	52004.8	49351.5	45465.9	42235.3	40979.6	41508.2	42724.6	43949.6	46014.1	51475.2	63466.1	83542.9	110070	138536	163361	179695	184661	178111	162510	141902	120780	103320	92796.8	90905.1	96912.9	107223	116742	121946	123050	123132	125094	129254	133562	136025	136674	136616	135417	130638	120580	106767	93116.7	83148.7	78265	77834.8	80015	82693
	65303.1	63626.7	63249.6	66788.2	73270.9	78396.9	78031	71347.9	60942.1	50652.5	43413.4	40295.5	40466.1	41660.5	41370.4	38560.2	34383.2	30849	28838.8	27625.9	26004.1	23521.9	20816	18985.2	18643.4	19559.6	21163.1	23212.9	25820.2	28912.1	31943.2	34176.1	35026.4	34262.2	32423	31186	32803	38477.6	46827.8	54151.7	57126.2	55732.8	53098.5	52394.5	54385.4	57652	60156.1	60591.6	59215.6
	30916.3	32266.9	36948.6	47150.2	62901.7	81008.5	96168.9	103210	99242.2	85289.9	66396.5	49136.5	37951.4	33360.4	33240.9	35344.1	38435.7	41658.8	44143.1	46259.3	50834.8	62005.9	82118.8	109142	136736	157510	167473	168349	166041	166504	171875	179464	183928	180564	167814	148096	126236	106164	88744	73022.7	59131.8	49090.1	44809.6	45939.5	49682.2	52566.8	52663.9	50424.1	47626.3
	58463.5	54658.9	48692.2	43196.2	40407.8	41029.8	44439.1	49649.2	55614.2	60901.6	64121.4	65254.9	66150.9	69005.6	74032.1	78878.4	80976.5	80500.2	80311.4	83190	89904.3	99081	107187	109163	101468	85397.6	66493.7	50348.4	39341.9	32918.2	29801.5	29465	32039.5	37426.8	44582.4	51531.3	56223.3	57703.6	56492.6	53866.7	51144.6	49706.9	50871.5	54955.4	60672.9	66272.9	71508.3	77651.7	84810.6
	61423.5	56495.8	48313.5	39335	31593.6	25975	22341.5	20139.3	18847	18059.2	17520.5	17208.6	17238	17621.5	18159.1	18541	18549.4	18198.3	17710.7	17403.2	17573.6	18313.4	19282.1	19803.2	19386.5	18223.2	17172	17277.8	19139.3	22467.1	26173.5	29014.1	30208.2	29516.7	27040.7	23222.1	18892.3	15014.2	12321.4	11202.7	11718.1	13530	15884.2	17906.8	19076.2	19405.4	19164.8	18564.3	17804.5
	372503	362001	343060	320415	301835	295806	307362	337221	385037	450108	526088	597068	644436	660408	652357	631914	603030	562594	508331	442972	373718	310012	259484	223869	199191	179892	162263	144860	127576	111134	97264.3	88474.4	86356.4	89389.5	93054.2	93023.5	88458.4	82609.9	81079	89331.2	109786	138775	166033	179607	173849	153268	128296	107580	94328.3
	21483.1	19836.4	17587.6	15947.4	15467.4	15898.3	16604.8	17123.1	17472.3	17988.5	18842.5	19764.5	20345.7	20673.1	21598.8	24159.5	28491.2	33340	36914.3	38404.5	38621.2	39205.9	41351.8	45121.2	49743.4	54641.4	60176.2	66960.8	74243.7	79515.6	80220.2	75791.4	68015.1	59744.7	53288.4	49615.1	48688.6	50214.4	53790.5	58491.8	62859.7	65600.7	66077.4	64115.4	59924	54529.2	49679.6	46699.6	45574.5
	293882	308192	332350	360497	387711	408849	416179	400800	359381	300385	241805	200560	182965	184075	194734	208991	225403	242515	255700	260299	256849	251562	251408	257898	264300	259602	237284	200943	161212	127625	103496	86948.9	74972	66165.4	60762.3	59371.2	62237.9	69027.2	78112.4	86080.2	89404.4	87512.6	83808.5	83410.8	89857.8	102757	117286	127009	129303
	125004	134413	150470	166750	175015	170864	157485	142278	130134	121308	114943	112529	117174	130378	150210	172055	190560	201573	203322	195897	179701	155428	126021	97324.6	75299.8	62368.4	56662	54511.8	53372.7	52625	52323.1	51859.7	49869.4	45162.9	37877	29951.6	24303.7	23045.3	26009.4	30850.4	34916.9	37370.1	39340.3	42074.5	45307.2	47295.4	46035.8	40913.4	33881.1
	41659.4	39504.1	35633.9	31129.4	27490.7	25944.3	26888.2	29764.5	33254.4	35820.6	36635.4	36280.8	36466	38933.1	44546.9	53166.7	64094.5	76612.2	89994.2	102944	113548	120417	123817	125361	126823	129218	132132	133408	130261	121548	109060	96697.5	88385.8	85911	87775.8	90195.4	89765.9	85414	78244.8	70507	64996.2	64424	70073.1	80422.6	91286	97964.2	97897.1	91929.3	83740.9
	11735.3	11552.5	11195.9	10803.5	10659.5	10997	11754.1	12528.1	12815.1	12378.7	11449.5	10568.2	10180.9	10310.7	10586	10613.6	10366.4	10202.1	10490.9	11273.9	12280.9	13148.4	13573.9	13457.4	13058.9	12883.7	13238.5	13949.1	14581.6	14879.5	14955.2	15112.5	15493.2	15873.1	15870.2	15373.5	14669.3	14156.2	14053	14305.9	14616.3	14596.2	14034.3	13053.9	12036.8	11387.5	11278.7	11563.5	11940
	121979	115315	104997	94668	85557.5	76183.6	65460.6	55080.7	48293.7	47369.1	52689.7	63038.1	75696.3	86903	93597.6	95190.3	93112.3	88708.9	82380.8	74720.8	67546.4	63570	65453.8	74729.3	90395.2	108209	122572	130360	132834	133483	134745	137304	141299	146773	153493	162199	176629	202779	244401	298792	357568	411774	455893	487228	503674	504621	493960	479582	468432
	15600	16454	17342.8	17210	15660.5	13342.7	11350.8	10374.3	10447.5	11175.1	11979.6	12362.7	12243.1	12052.1	12351.9	13306.7	14524.1	15375.3	15444.5	14731.6	13537.2	12215.2	11008.1	10019.4	9278.16	8881.34	9081.4	10110.6	11869.5	13905.3	15782.9	17400.1	18878.3	20243	21313.4	21863.5	21854.7	21541.1	21272.3	21121.6	20860.3	20448.2	20427.5	21647	24533.4	28603.6	32649.4	35482.8	36726.6
	37846.8	39511.7	41349.2	41526.4	39516.2	36971.4	36862.3	41332.6	50016.5	60301.6	69341.9	75972.2	80781	84626.6	87539.5	89079.9	89004.3	87085	82861.8	76269.7	68363.8	61016.1	55801.7	53149.6	52353.4	52184.2	51553	49946.3	47529.5	44800.3	42007.9	39051.9	36083.2	33861.4	33029	33253.6	33686.6	34211.9	35634.9	38614.9	43005.4	48520.5	55679.8	65684.8	79133	94632.6	108796	118306	122444
	126958	125892	123795	121909	122762	128421	138713	150954	161223	166161	163672	152369	131987	105294	78300.6	56981.6	43792.7	37419.1	34997	34124.3	33490.5	32721.2	32333	33781.9	38882.1	48404	60910.1	73218.6	82598.6	88727.2	93189.5	96828.6	97904.7	93455.2	82637	68355.2	55408.1	47281.9	44532.8	45291.6	46693.8	46441.2	44103.1	41304.5	40333.4	42293.9	46464.6	51141.4	54836.3
	26294.8	25214	22840.1	19750	17442	17062.8	18334	19928.5	20674.9	20288.5	19332.9	18998	20804.2	25765.8	33225.1	40548.8	44585	44037.6	40480.5	36827.7	34845	34216.9	33640.1	32381.8	30837.3	29898.1	30059.9	31249.6	33183.4	35371.4	36909.6	37039.1	36293.8	36662.1	39994.2	46027	52079.4	54867.8	52769.3	46596.7	38671.7	31369.4	26099.1	23065	21739.9	21445.8	21492.1	21209.3	20387.5
	22844.5	24297.9	26642.6	28652.2	28969.2	27151.5	24133.3	21646.8	21211	23324.5	27181	31166.4	33916.2	34994.3	34542.1	32556.2	28937.3	24224.1	19805	17152.9	16916.5	18697.8	21481.6	24326.8	26861.8	29188	31412.8	33524.6	35669.5	38137.1	40923.3	43598.1	45673.5	46894.4	47245.7	46894.3	45998.9	44438.5	41979.1	39008.4	37007.1	37961.5	43009.3	51298.7	59825.7	64480.9	62153	53040.1	41365.6
	15778.3	16394.8	17746.9	19882	22459.1	24609	25358.6	24424.5	22509.6	20672.5	19444.6	18561.9	17394.1	15583.5	13374.8	11392.7	10179.6	10010.4	10968.1	12890.9	15242.4	17275.4	18432.5	18567.5	17916.8	17015.9	16507.6	16768	17633.8	18507.1	18720.4	17954.3	16514.1	15138.2	14398.1	14326.4	14570.8	14695.4	14363.1	13497.7	12341.5	11239.4	10390.3	9843.08	9599.08	9592.28	9640.78	9556.64	9325.99
	46320	49532.2	54952.4	60011.4	61453.6	58143.1	52779.3	49771.1	51294.9	56081.6	62110	69963.2	83143.5	104784	133534	162323	181751	186069	176912	161428	146829	136504	130125	126241	124859	127946	137024	149868	160073	160727	149239	129133	107571	91047.3	82594.6	81730.8	86162.8	93609.9	102791	113279	125001	138527	155391	177217	204171	233407	257928	269362	266250
	13558	13137.2	12553.3	12106.7	11990.9	12318.5	13070.2	13916.7	14296.3	13877.8	12871.8	11794.3	11020.8	10602.3	10350.9	10015	9504.73	9051.64	9060.38	9698.55	10671.8	11440.2	11610.2	11133.9	10270.7	9427.37	8920.58	8763.18	8698.2	8513.91	8316.42	8453.16	9180.73	10404.7	11731.2	12771.6	13386.4	13630.9	13565.7	13228.9	12741.7	12283.5	11952.5	11730.2	11565.4	11421.3	11262.7	11071.4	10880.6
	9549.8	9901.34	10252.6	10263	9927.42	9551.67	9471.88	9800.3	10349.3	10759.8	10793.7	10620.7	10780.2	11700.3	13171.4	14401.3	14693.4	14054.1	13188.5	13014.4	14072.2	16115.4	18159.5	19094	18477.1	16889.2	15575.6	15662.4	17479.4	20392	23178.6	24679.3	24364.9	22578.9	20305	18555.5	17802	17832.5	18094.7	18237.5	18342.4	18619.9	19003.6	19219.9	19173.9	19014.9	18826.6	18503.2	18015.6
	23006.8	24311.6	25726.6	25868.6	24211.4	21449.7	19108	18634.7	20441.6	23495.1	25831.2	25778.7	23071.8	18949.8	15146.5	12684.6	11472.6	10807	10094.2	9163.16	8133.43	7173.17	6375.42	5756.19	5301.43	5008.65	4895.2	4981.47	5274.31	5746.1	6306.62	6820.21	7198.79	7495.48	7878.28	8478	9246.3	9968.77	10425	10550.9	10496.7	10584.9	11202.7	12668.9	15113	18381.2	22026.4	25447.5	28083.3
	10086.1	10798	11869.9	12760.9	13060.7	12757	12167.6	11598.8	11135.7	10746.3	10457.4	10371.9	10577.7	11108.7	11990.1	13193.8	14424.2	15072.7	14664.7	13398	12072.2	11435.8	11626.3	12164.4	12448.3	12347.8	12389.6	13383.6	15886.1	19880	24639.1	28733.4	30503.3	29060.1	25009.7	20089.1	16030.4	13668.4	12848.7	12896	13136.8	13203.9	13105.6	13077.7	13260.5	13452.5	13238.5	12415.1	11278.1
	65378	66518.8	66773.6	63950.9	57453.3	48552.1	39533	32563.2	28788.1	28011.3	29053.7	30509.3	31574.4	32633.2	34967.9	39404.7	45103.1	49954.7	52268.4	52018.5	50802.1	51053.6	55150.4	64424.5	78179.8	93332.4	105466	111264	110837	107961	107537	111714	117512	118393	109342	91340.1	70879.6	55016.5	46868.2	45032.7	45915	46094.1	43547.8	38149.5	31506.4	25832.5	22531.8	21622.3	22132.2
	396427	362511	300228	224492	155573	107657	82947.7	75738.6	78616.2	85070.2	90397.7	92798.4	93198.9	93083	92292	89014.2	81856.3	71565.4	60565.7	51389.8	45974.4	45772.4	51471.3	62230.9	75433.4	87552.1	95693.9	98661.1	96804.7	91297.9	84047.9	78203.5	77819.1	85920.6	102217	122611	141319	154072	159922	160657	158873	156408	154466	155129	161730	176157	195590	213439	224598
	7969.1	8197.18	8684.89	9495.72	10658.4	12023.1	13195	13758.5	13683.5	13420.9	13451.6	13799.7	14087.7	13931.7	13188.4	11999	10716.2	9703.82	9148.06	9038.01	9244.28	9590.98	9935.16	10215.7	10392.9	10373.2	10100.3	9731.88	9575.43	9772.19	10165.8	10549.6	10890.3	11215.5	11414.3	11280.3	10741.1	10021.9	9547.75	9581.86	9930.11	10108.4	9859.03	9436.77	9392.95	10153.1	11708.2	13572.5	15095.4
	157066	159149	157060	145265	124579	100962	80469.2	65772.9	55959.3	48514.2	41801.4	36219.9	33257.8	33560	35860.2	37760.1	37610.7	35659.4	33483.8	32494.4	32902.5	33870.3	34519.7	34674	34520.5	33888.3	32392.1	30147.2	27738.3	25506	23418	21698.3	21118	22524.7	26264.5	31908	38169.8	43211.5	45606.2	45304.9	43572.7	41897.1	40920.1	40266.6	39246.3	37638.7	35822.2	34312.6	33355
	37380.7	39448.6	42491.1	44997.1	45969.8	45297.1	43265.7	39998.5	35610.1	30774.6	26791.8	24812.5	24909.9	25932	26369.8	25607.4	24364	23770.3	24087.6	24582.5	24575.4	24263.8	24410.2	25349.5	26426.3	26494.3	25005.2	22603.7	20674.9	20354.7	21966.5	25184.8	29337.6	33374.1	35860.8	35672.9	33113.1	30164.8	29326.5	32011	37639.2	43718.9	47040.5	45718.3	40525.6	34038.1	28440	24353.4	21531.7
	14024.8	13420.6	12296.9	11009.3	10071.5	9793.41	10198	11206.1	12603.1	13810	14085.4	13280.7	12280.4	12397.7	14204.9	16952.3	19142.3	19691.9	18561.6	16450.7	14214.8	12603.6	12166.2	13067.5	14954.6	17063.7	18521.1	18675.5	17369.6	15067.2	12713.9	11288	11278.1	12441.3	13974.8	14942.8	14735.1	13417.4	11753.5	10750.2	10993.8	12272.1	13741	14536.7	14408.6	13859.7	13682	14282.1	15361.4
	15803.4	16443.3	17229.9	17540.2	17032.3	15772.8	14062.2	12226.5	10548.7	9267.7	8552.43	8485.23	9071	10236.6	11879	14075.1	17225.3	21695.1	27169.2	32673.2	37683.2	43168.4	51017.4	62083.8	74653.4	84617.3	87340.6	80537.8	66354.2	50467.3	38643.4	33975.6	36663.8	45153.4	56995	69418.1	80214.3	88431.9	93924.2	96375.8	95470.4	92005.6	87923	84877.6	83308.5	83011.5	83841.4	85509.8	87292.4
	36613.3	33559.9	29182.1	25389.7	22924.2	21411.2	20277.7	19373.2	18898.5	19064.2	19911.4	21319.9	23049	24779.2	26136.1	26691.1	26120.6	24619.5	23131.6	22797.3	23864.2	25339.9	26072.4	26110	26753.7	29411.4	34635.9	42004.1	50428.7	58582.6	65500.6	71018.8	75522.8	79269.1	81904.4	82327.7	79210.7	72478.6	64517.1	59292.4	59898.3	66914	78907.8	94247.2	112011	130542	145727	152958	152020
	30895.8	33100.9	36967.3	41429.2	45446.4	48903.7	52763.2	58154.2	65375.6	73477.1	80386.2	83756.8	82437.8	77483.7	71654.6	67659.5	66415.9	66591	65734.8	62001.6	55173.7	46583.9	38205	31507.2	26877.6	23972.8	22435.7	22223.9	23580.2	27073.5	33603.8	43912.6	57525.6	72026.1	83755	89771.6	89479.9	84651.1	78050	71775.8	66390.9	61384.3	56467.9	52293.6	49737.8	48706.8	47995.9	46398	43944.3
	47348.6	43256.6	37604.7	33011.8	30219.1	28542.6	27646.3	28346.4	31583.2	36744.4	41367.8	42956.7	41184.1	38014.8	35592.6	34295.1	32952.5	30631	27858.5	26154	26544.3	28495.7	30231.5	30160.3	28048.8	24867.2	21784.5	19456.6	17964.7	17086.8	16651.4	16724.9	17452.9	18823.7	20696.4	22932.8	25338.8	27579.1	29255.5	29973.3	29399.1	27519.8	24944.3	22787.5	22019.1	22735.4	24106.1	25161.1	25565.2
	27266.7	28599.6	30659.4	32851.1	34752.5	35806.1	35664.1	35150.3	36260.9	40481.3	47033.4	53169.2	56378.4	56349.6	55232.7	56567.5	63680.2	77854.9	97025.2	116568	132526	144773	156927	172686	191447	206670	209197	194083	165165	132877	107437	93385	88866.5	88650.4	87955.5	84803.5	80054	75754.1	73164.1	71992.7	71555.2	72572.6	77394.2	88136.8	104660	124518	144711	162961	177293
	20364.4	20681.2	20336.6	18524.4	15500.4	12291.3	9801.74	8325.72	7672.74	7487.25	7450.51	7352.99	7117.33	6810.65	6644.49	6952.28	8124.91	10459.3	13915	17966	21875	25374.6	29105.8	34125.2	40843.2	48767.8	57645.4	68321.8	81409.2	95080.2	105309	108849	105654	98544	91130.8	85756.8	82379.1	79111.3	74338.3	68542.4	63870.5	61981.1	62560.5	63779.6	63795	61725	57682.9	52528.4	47682.6
	48353.8	49396.9	50069.3	48731.7	44830.5	39332.4	34080.9	30596.9	29208.1	29167.8	29454.2	29394.4	28765.5	27639	26235.6	24819.6	23608.7	22650.4	21750.3	20610.1	19136.7	17639.4	16697	16741.2	17662.1	18779.8	19291.7	18851.2	17730.4	16487.1	15624.1	15506.4	16287.2	17714.4	19163.7	20050	20157.1	19515.2	18128.2	16004.2	13412.1	10920.2	9095.59	8228.34	8357.89	9437.66	11379	13907.1	16401.3
	11821.2	12366.1	13098	13742	14452	15710.1	17926.5	21031.2	24359.9	27083.1	28892	30186.3	31555.1	33190.2	34714	35335.8	34223.2	31022	26197.2	20903.8	16518.6	14236.2	14969.8	19382.1	27588.2	38476.4	49430	57366.2	60538.1	59311.6	55284.1	50054.4	44852	40717.2	38323.2	37379.4	36561.1	34535.7	31193.7	27784.3	25938.8	26655.4	29922.1	34872.5	40264.4	45308.9	50427.7	56702.3	63800.5
	7179.26	8528.16	12084.3	19258.5	31309	48486.3	69621.4	92442.1	114330	133315	149071	163080	177026	190626	201355	206388	204521	196614	185224	173543	163225	152841	139516	122433	103890	86978.1	73278.3	62878.7	55353.6	50145.6	46529.9	43776.3	41357.9	38834.8	35649.8	31378.3	26423.1	22240.2	20551.3	22148.4	26309.4	31213.7	34983.3	36712	36776.4	36153.5	35485	34879.7	34338.2
	114993	114063	110647	105578	104225	113601	136642	168232	197585	216612	225456	228192	225230	213290	191348	162671	131550	101558	76912.6	62185.9	59357.9	66228.7	77881.6	88880.6	94804.2	94035.6	89182.5	85681.7	87722.9	94860.6	101906	102411	93643.1	78728.7	63797.4	53498	49201.2	50416.8	56882.9	68588.4	83712.8	98032.3	107691	111604	110130	103216	91460.9	77607.9	65616.2
	8513.25	9455.88	11058.9	12837.4	14294.4	15208	15826.3	16732.1	18346.3	20430.1	22103.9	22537.3	21768.3	20935	21854.9	26318.3	35097.4	46797.8	57729.9	63850.4	63533.3	58423	51608	45405.5	40789.8	37945.3	36737.2	37086	39351	44163.3	51561.4	60211.7	67582.8	71204.2	70107	65160.9	58099.2	50374.7	42805.6	35829.7	29765	24831.5	21013.3	17977.9	15268.3	12684.3	10425.6	8808.22	7913.3
	19438.7	20134.2	21241.6	22281.7	22724.6	22235.9	20976.6	19639.6	19013.3	19407.6	20512.4	21748.1	22643.6	22906.3	22323.1	20808	18626.9	16442.9	14934.5	14298.4	14156	13915.3	13234	12274	11575.7	11582.7	12249.9	13175	14088.9	15105.5	16457.5	18075.1	19560	20539.1	20841.1	20331	18952.6	17166.6	16116.4	17038.4	20316.4	24884.6	28539.8	29372.9	27364.1	24428.9	22694.4	22835.1	24013.1
	16291.5	17591.6	19708.6	21994.8	23999	25490.7	26189.8	25764.6	24277.5	22452.8	21236.8	21068.2	21652.1	22418.9	23129.4	23998.7	25225.7	26492	27114.4	26791.7	26147.3	26354.1	27995.4	30236.5	31327	30187.4	27481.9	24997	24032.8	24468.7	25153	24912.8	23332.5	20965.4	18838.9	17514.9	16665.4	15717.2	14758.6	14569.4	15803	18267.3	20898.8	22382.2	22061.2	20436.7	18656.8	17503.7	17008.5
	29818.9	29437.2	28501.9	26737.9	24017.9	20622.8	17198	14412.1	12673.1	12144.2	12942	15170.8	18642.7	22585.9	25855.3	27721.3	28525.7	29454.4	31593.2	35083.9	38971.3	41868.3	43049	43024.5	42902.4	43113.2	42952.4	41475.5	38602.7	35111	31712.7	28449.3	25041.3	21645.7	19014.4	17843.1	18179.3	19559.6	21441.4	23329.7	24788	25601.3	25786.4	25322.2	24077.1	22166.6	20196.6	18900.6	18508.1
	25634	26019.6	27957.7	32496.9	39310.8	47079.1	54991.8	62818.1	69326.5	72254.1	70778.9	66859.2	63155.9	60417.5	57641	53915.8	49080.3	43217.7	36674.4	30452.5	25804.6	23301.8	22554.8	22703.8	22960	22880.5	22453.9	21933.7	21446.4	20823.7	19854.7	18542.1	17057.9	15630.9	14534.4	14049.4	14333.2	15279.6	16498	17515.6	18098.8	18323.1	18249.7	17644.1	16249.3	14329.1	12641.9	11770.1	11649.8
	6549.66	6532.27	6472.17	6368.75	6270.43	6220.06	6189.65	6122.04	6047.78	6110.41	6451.99	7145.71	8353.67	10572.6	14547.1	20623.9	28107.6	35504	41623.7	46249.7	49504.4	50837.7	49165.2	44132.9	36875.5	29284.7	22741.9	17692.9	14103	11933.8	11186.7	11709.4	13070.2	14625.8	15816.8	16477.8	16863.8	17347.6	18094.8	19060.9	20256.2	21817.4	23707.1	25513.7	26718.9	27068	26603.8	25537.4	24268.4
	14134.3	13253	11907.7	10959.7	11534.2	14493.3	19789.1	26210.8	31818.6	34737.9	33855.1	29336.7	22748.6	16309.6	11621.5	9003.07	7853.98	7393.39	7097.06	6749.45	6332.42	5914.14	5567.34	5320.38	5168.16	5140.5	5324.32	5760.39	6307.67	6684.3	6713.13	6502.82	6331.05	6369.1	6550.38	6674.97	6612.31	6436.16	6462.31	7306.81	9995.91	15852.3	25821.9	39625.6	55909.5	73687.7	93185	114218	133682
	27527.7	26128.2	23830.9	21622.6	20676.4	21779.8	24800.7	28481.4	30852.4	30443.6	27559.6	24202.4	22405.2	22600.1	23566.8	23718.5	22329.2	19731.4	16680.6	13728.1	11104.8	8936.01	7355.28	6426.25	6081.55	6170.19	6489.78	6769.84	6746.48	6335.12	5696.36	5094.45	4731.1	4772.77	5611.26	8202.36	14125.4	24820.5	39937	56151.1	68358.2	72863	69490	60743	49667	38613.9	29020.2	21539.7	16393.9
	7505.96	7584.31	7758.11	8018.93	8309.46	8578.56	8835.8	9076.16	9169.5	8943.61	8413.71	7846.4	7569.18	7750.05	8319.38	9029.18	9592.17	9840.29	9827.97	9787.25	9930.9	10261.6	10547.4	10450	9735.35	8503.02	7253.97	6642.96	7091.89	8567.76	10622.6	12612.4	13967.9	14382.2	13833.9	12525.2	10843.4	9319.63	8479.8	8582.11	9405.64	10336.2	10803.4	10711.3	10419.4	10285.3	10275.7	10092.8	9642.03
	8242.99	7994.65	7643.09	7382.9	7338.56	7521.47	7882.79	8373.78	8928.86	9406.82	9629.78	9563.83	9410.8	9425.25	9669.28	10016.3	10356.4	10710.8	11129.4	11510.1	11565.7	11038.5	9966.83	8684.62	7567.23	6838.58	6552.84	6631.77	6913.02	7235.37	7513.2	7762.98	8075.1	8490.13	8865.32	8949.61	8646.78	8131.86	7672.54	7401.7	7281.73	7212.46	7123.28	6989.25	6805.79	6583.11	6362.68	6199.72	6116.01
	20223.9	21385.2	22671.1	22837.5	21442.6	19209.6	17473.1	17181.8	18200.2	19445.4	19776.4	18856.1	17216.6	15640.9	14591.2	14055.9	13674.8	13019.8	11976.3	10911.3	10392.8	10732.9	11826.3	13405.8	15429.1	18044.7	20929.6	22852.4	22491.4	19809.8	16226.6	13426.3	12278.3	12695.9	14058.4	15692.5	17166.1	18289.2	18937.3	18920.9	18070.6	16487	14633.9	13077.4	12134	11737	11527.7	11118.9	10449.3
	10876	12097	13817.2	15002	14902.6	13441.6	11158.7	8877.2	7358.41	7059.4	7997.96	9711.39	11401.7	12351.5	12385.8	11955.1	11722.2	12023.6	12711	13450	14019.9	14284.8	14093.9	13392.6	12358.8	11360.6	10787.3	10819.7	11258.2	11660.9	11758.5	11651	11529.4	11377.7	11102	10771.3	10522.9	10326.8	10013.8	9482.16	8809.35	8220.22	7943.87	8007.87	8164.37	8088.89	7652.71	6982.92	6330.22
	68839.4	69254	69470.7	68415	64878.8	58192.4	49014.8	39294.9	30997.5	24921.7	21081.6	19872.1	22102.7	27727.4	34958.6	41064.2	44251.5	44891.9	45166.2	47916.4	55889.5	71322.1	95025.1	125051	156420	183010	200403	207311	204828	195070	180478	163524	146480	131292	119098	109233	99013.2	85478.1	68081.6	49718.2	34843.6	26370.8	24076.7	25478.5	27848.7	29548.5	30072.2	29539.8	28447.8
	32460.8	30550.1	27952.8	25867.4	24445.4	23006.6	20969.5	18420.8	15892.6	13783.9	12112.2	10761.8	9799.96	9453.63	9805.66	10587.9	11358.2	11908.5	12486.9	13574.6	15400.1	17655.4	19693.8	20963.5	21212.6	20382.7	18516.4	15884.2	13102.6	10919.9	9795.52	9719.86	10400.4	11480.7	12607.9	13498.2	14074.7	14498.2	14972.3	15473.3	15699.7	15345.3	14413.9	13210.5	12061.7	11126.3	10423.3	9917.37	9572.69
	8619.55	9016.47	9743.34	10648.1	11547.7	12355.8	13129.2	13914.3	14551.6	14751.4	14440.9	13942.5	13696.4	13863.2	14296.3	14804.7	15284.6	15634.4	15680.3	15235.4	14258.9	13037.6	12236.5	12604.7	14367.4	16838.8	18866.6	19847.4	20180.1	20602.1	21325.6	21995.5	22213	21794.8	20689.6	19026.7	17268.4	15997.1	15387.2	14996.7	14188.4	12723.5	10930.4	9374.37	8400.29	7929.12	7632.25	7261.23	6827.12
	9536.36	9725.67	10049.6	10483.1	11010.6	11499.8	11702	11451.3	10822.7	10070.2	9460.59	9163.64	9232.13	9642.06	10344.2	11274.8	12297.7	13148.9	13553.6	13540.9	13598.9	14291.1	15616.3	16888.9	17343.1	16746.1	15420.1	13916.3	12774	12353.6	12653.5	13271.6	13648.6	13443.2	12767	12101	11903.3	12233.8	12794.2	13288.3	13650.5	13976	14352.7	14739.2	14941	14732	14041.7	13045.2	12088.6
	26537.8	25896.9	24653.8	22822.8	20335.3	17208.4	13845.9	10974.3	9145.47	8355.47	8146.83	7983.53	7555.73	6877.59	6187.83	5760.69	5772.39	6274.02	7181.02	8240.24	9074.88	9365.84	9029.97	8222.03	7195.08	6184.26	5369.03	4853.24	4639.31	4637.92	4725.38	4805.38	4837.24	4832.64	4828.35	4849.38	4888.9	4924.78	4950.62	4981.98	5032.37	5088.61	5113.81	5081.82	5011.92	4957.37	4949.98	4968.7	4976.11
	20354.9	19515.7	18160	16655.5	15217.9	14004.5	13267	13237.9	13817.6	14471.6	14574.4	13985.9	13356.1	13771.3	15902.4	19397.1	23053.9	25512.5	25904.9	24227.9	21299.7	18243.7	15946.6	15012.5	15970.6	19182.5	24403.3	30427.8	35273.8	37111.5	35391.2	31081.4	25846.2	21156.7	17928.2	16453.3	16458.8	17276.6	18056.3	18086.9	17300.1	16563.4	17229.5	20163.7	25166.1	31447.4	38617.2	46706.5	54776.8
	43427.6	42707.3	40838	37867.3	34620.2	31931.8	29923.9	28097.5	25846.5	22848.9	19256.1	15672.1	12888.6	11496.7	11533.1	12352.9	12967.6	12704.8	11617.9	10335.5	9636.01	10035.7	11414.8	12888.4	13305.7	12166.4	10017.5	7884.95	6458.08	5838.44	5786.04	5990.17	6199.45	6279.2	6220.2	6088.43	5964.67	5911.24	5956.37	6078.47	6209.58	6272.23	6219.14	6048.25	5805.83	5577.38	5437.27	5390.11	5384.65
	10633.7	10509.6	10249.3	9911.18	9665.06	9755.87	10373.7	11440	12551.1	13289	13562.6	13500.6	13129.6	12438.4	11757.2	11779.9	12997.3	15111	17137.3	18155.9	17906.6	16696.3	14989.9	13235.5	11885	11320.3	11663.8	12650.5	13748.7	14560.4	15170.1	16024	17432.9	19245.1	21027.6	22524.1	23888	25386.3	26858.1	27603.1	27047.8	25520.5	24031.3	23160.8	22495.8	21339.4	19650.9	18036.8	17023.1
	34887.7	34014.1	31528.3	27264.1	22462.2	19024.1	18086.4	19462.3	22196.9	25208.3	27375.6	27664.8	25791.6	22653.2	19710	17875.8	17085.2	16780.4	16602.4	16558.8	16627.1	16424.3	15470.1	13795.1	12152.3	11542.7	12459	14435.2	16266.3	16831.6	15872.7	14051.9	12363.2	11441.2	11194.5	10987	10263.3	9054.38	7911.64	7461.09	8057.66	9651.7	11740.6	13472.7	14062.7	13290.4	11577.9	9604.35	7946.77
	11378.2	11207.6	10576.5	9333.83	7743.39	6294.02	5335.69	4923.88	4915.76	5143.52	5528.19	6122.57	7123.93	8851.76	11601.2	15348.7	19479.7	22874.2	24538.5	24406.8	23447.5	22691.3	22106.9	20713.1	17892.7	14300.4	11306	9775.91	9567.6	10011.7	10622.4	11331.6	12252.5	13409.3	14660.3	15782.8	16781	18377.9	22101.5	29335.3	39645.5	49822.4	55187.9	52965.8	44783.4	35355.8	28543.9	25054.6	23586.9
	69224.1	69779.6	69652.6	68034.1	65643.9	63842.2	62972.2	61847	58589.3	51957.3	42377	31906	22997.2	17182.9	14772.5	15323.9	17966.8	21379	24108.9	25545.5	26590.9	28933.5	33423.3	39210.1	44415.3	47524.2	48229.2	47225	45438.9	43463.9	41419.7	39043.5	36038.6	32666.4	29876	28473.6	28268.5	28456.8	28755.9	29700.9	31766.9	34538.1	36760	37054.4	34905.9	31335	28383.5	27560.1	28646.5
	50216.8	53446.9	59251.6	65936.1	71257.3	73679.6	72871	68950.7	61842	51819.7	40355.3	29750.3	21794.2	16967.6	14743	14196.1	14286.8	14063.2	13048.9	11482.7	10041.7	9276	9305.07	9944.94	10942.1	12011.9	12824.4	13217.8	13457.4	14094.9	15419.8	17030.9	17989.9	17493.2	15522	12891	10648.4	9392.72	9064.62	9216.7	9409.42	9445.69	9395.5	9534.08	10223.2	11663.2	13648.5	15637.6	17119.2
	9871.66	10046.5	10268.6	10362.8	10217.8	9857.47	9412.6	9027.25	8792.66	8724.24	8759.79	8842.12	9057.71	9618.1	10635.3	11991.4	13483	14944.3	16086	16376.5	15408.4	13450.2	11425.8	10211.9	9998.58	10328	10662.4	10876.8	11283.7	12332.8	14246.1	16675.1	18685.3	19433.9	18957.2	17987.5	17058.5	16193.3	15339.6	14597.9	14043.5	13710	13751.6	14340.7	15345.9	16231	16363.8	15512	14119.2
	12768.3	12160.5	11337.6	10886.5	11232.3	12324.3	13600.8	14276.5	13817.9	12357.3	10701.6	9825.47	10222.8	11621.9	13189.7	14033	13721.1	12513	11116.7	10216.7	10181.3	11006.2	12281.7	13240.3	13130.5	11769.6	9721.6	7869.8	6820.12	6672.19	7177	7960.25	8659.62	9069.72	9286.63	9648.48	10431	11571.8	12679.7	13308.1	13295	12915	12674.5	12923.7	13666.8	14704.3	15837.9	16900.8	17716.7
	9089.98	9504.43	10099.2	10573.7	10733.4	10577	10300.2	10157.4	10215.5	10269	10067.6	9597.19	9069.34	8668.11	8410.68	8273.62	8330.58	8661.53	9194.35	9750	10207.1	10519.3	10657.5	10743.8	11212.5	12532.1	14572.4	16365.9	16736	15288.6	12763.7	10391.6	8951.97	8430.31	8366.42	8334.17	8155.73	7868.95	7597.18	7432.14	7403.11	7509.18	7731.27	8014.17	8285.08	8525.07	8792.26	9130.38	9475.55
	43775.1	44509.2	46956.7	52533.1	61895.1	73808.3	85310.2	93135.8	94987.4	90022.2	79198.2	65331.7	51961.6	41567.6	34865.9	31513.9	30994.6	32871.9	36684.5	41801.5	47286.8	51957.1	54812.3	55491.6	54316.6	51970.1	49060.4	45754	41746.7	36654.4	30525.1	24047.4	18266.8	13990.7	11351.4	9867.07	8898.54	8073.29	7371.57	6906.77	6696.04	6617.69	6511.43	6283.7	5951.4	5610.57	5353.65	5203.82	5128.18
	10511.2	10581.2	10849.8	11417.8	12254.6	13220.2	14098.7	14621.1	14555.7	13831.7	12575.2	11066.4	9689.03	8851.16	8898.24	10056.7	12322	15253.1	18005.3	19889.7	21022.1	22168.7	23764.5	25266.4	25776.8	25262.2	24730.4	24982.9	25560.8	25300.6	23667.7	21102.9	18288.9	15653.8	13582.8	12641.7	13397.2	16013.5	19905.9	23833.5	26647.6	27980.1	27971.5	26681.2	24373.5	22075.4	21068.8	21772.8	23414.8
	10179	9987.06	9735.67	9852.54	11000	13592	17175.5	20351.7	21769.6	21538.6	21374.1	22955.1	26216	29394.4	30569.7	29150.4	26219.2	23659.4	22812.1	23755.2	25649	27475.5	28355.4	27593	24999.7	21234.9	17506.2	14831	13619	13698.2	14426.8	14940.8	14686.1	13785.4	12815.1	12349.8	12769.9	14311.2	17065.3	20763.4	24513.1	27009.3	27385.7	25942.4	23920.3	22612.3	22652.2	23811.6	25276.2
	120344	117771	113664	109809	107699	107415	107812	108150	109569	114292	122747	132080	138322	139381	135358	127122	115708	102488	89033.6	76729.2	66670.1	59991.7	57948	61015.2	67788.8	75337.9	81058.4	84338.3	86510.2	88973.5	91194.7	90856	86110.1	77384.5	67035.9	57849.2	51933.3	50107.6	51440.7	53612.3	54431.9	53106.6	49948.2	45438.5	40149.5	35178.3	31895.5	30988	31833
	120892	110896	93925.6	74180.1	55119.6	38802.2	26188.4	17548.5	12748.3	11651.8	14754	23301.3	37961.9	57008.2	76928.2	95609.9	113334	129246	138857	137547	125619	107980	89777	73856.7	61412.2	53007.1	48636.8	47589.8	48541.7	49593	48557	44024.7	36574.8	28649.6	22893.6	20479.5	20755.1	22107.2	23153	23421.4	23197.6	22907.5	22704	22477.5	22077.8	21539.5	21147.1	21207.1	21682.8
	65950.9	61983.3	55352.3	48762.6	44733.3	43417.3	42905.1	41838.4	40849.1	41155.6	42541.2	43271.1	41618.3	37153.7	30987.7	25150.7	21464.7	20620.1	22280.9	25992.3	31675.1	39030	46612.7	51906.4	52789.2	49270.2	43653.9	38654.5	35429.2	33725	33497	35411.9	39487.8	43948.6	46129.5	44615.4	40315.8	35426.6	31545.6	28923	27161.4	26006.8	25369.5	25144.9	25363.2	26302.5	28285.1	31314.9	34695.7
	22358.1	21258.6	19602.6	17884.8	16192.7	14438.6	12655.9	10959	9422.24	8152.18	7400.52	7465.04	8415.78	9899.38	11261.7	11978.8	11998.4	11636.9	11221.4	10927.3	10917.5	11483.6	12874.7	14861.6	16560.1	16946.6	15692.7	13447.7	11292.2	9958.99	9501.36	9533.48	9702.92	9957.26	10458.9	11356.2	12586.2	13748.4	14222.1	13592.4	12031.3	10215.6	8860.76	8296.06	8367.61	8647.21	8746.8	8531	8137.66
	8176.2	8158.57	8209.38	8404.04	8679.91	8838.18	8732.88	8433.41	8135.99	7942.49	7789.29	7563.53	7235.23	6897.44	6722.48	6865.5	7361.81	8073.23	8734.45	9087.8	9012.48	8576.23	7997.97	7532.82	7335.39	7403.84	7632.7	7913.21	8194.21	8482.48	8833.09	9343.89	10095.5	11008.3	11747.3	11873.9	11202.4	9989.63	8727.5	7796.45	7340.75	7334.9	7624.38	7979.51	8261.88	8537.51	8958.07	9557.06	10185.4
	73112.3	68652.3	59720.8	48225	38587	35511.1	41121.7	53966.8	70021.1	84578.9	94046.8	96908.2	93679.1	86287.7	77199.3	68380	60644.5	53999.7	48532	44645.6	42394.3	41024.7	39463.8	37119	34077.7	30770.8	27660.2	25094.6	23263.4	22292.1	22425.1	24030	27414.9	32837	40772.6	51885.9	66257.9	82516.8	97939.1	109620	115773	116358	112812	106982	100024	92189.9	83616.7	75193.7	68475.5
	6675.03	6663.22	6600.34	6473.81	6368.43	6522.4	7388.65	9660.67	14196.3	21854	33274.6	48760.2	68268.9	91270.7	115995	138404	152540	153592	141873	123358	105517	92651.4	84767.1	79438.4	74237.2	68181.1	61591	54915.2	48102.2	41345.7	35817.7	32856.4	32320.4	32269.1	30649.9	27104.9	22822.9	18997.2	16028	13960.5	12838.5	12407.2	12031.8	11277.2	10371	9866.26	9986.18	10467.2	10925.1
	12360.9	13368.8	14697.1	15504.6	15490.2	15119.6	15145.3	15918.7	17158.7	18273.2	18831.8	18816.4	18592.5	18755.8	19824.2	21777.1	23851.8	25049.5	24996.5	24214.7	23536.2	23448.7	24025.7	25188.2	26837.8	28739.3	30322.6	30769.2	29600.4	27287.1	25039.8	23892.8	24098.8	25277.1	26838.7	28380.8	29982.1	32022.9	34446.6	36280	36230.3	33889.9	30297.9	27332.4	26622.6	28777.9	33131.3	38085.1	42015.9
	159315	164644	176897	197954	227191	259436	286365	300641	299588	286560	269511	256641	251106	248892	241824	223415	193177	156594	121656	95324.9	82315.5	85082.7	102908	130474	158631	178233	184259	177095	161157	142671	127366	118240	114454	112286	107721	99040.1	87641.7	76678.6	69057.2	66293.9	68231.6	73129.3	78274.8	81193.8	80718.4	77148.3	71770.6	66279.5	62129.3
	11841.2	12046	12405.5	12728.6	12752.6	12350.1	11580.7	10568.4	9462.3	8517.62	8045.36	8171.35	8683.95	9181.63	9384.7	9313.55	9215.88	9370.4	9920.32	10779.2	11613.6	11969.4	11548.1	10428.9	9016.7	7768.75	6949.98	6585.85	6560.15	6717.28	6917.98	7073.01	7174.14	7299.23	7552.16	7957	8433.83	8919.78	9476.57	10233.8	11230.2	12313.6	13192.4	13644.4	13736.2	13776.4	13983.4	14272.2	14443.9
	19396.8	19090.4	18828.9	18927.9	19251.7	19134.6	17813.3	15158.9	12010.3	9671.74	9045.1	10133	12114.3	13841.3	14503.4	14041.5	13008.2	12065	11575.3	11509.9	11602.5	11630.7	11667.5	12053.5	13000.2	14205.6	14997.3	14941.9	14317.1	14014.8	14956.8	17395.8	20585.7	23190.8	24145.3	23222.5	21002.6	18514.6	16798.9	16453.9	17377	18898.2	20155.9	20468.8	19695.5	18456.9	17832	18512.6	20125.9
	8386.25	8447.84	8512.54	8487.33	8278.26	7830.5	7172.36	6426.71	5753.74	5264.58	4983.33	4878.8	4916.91	5081.1	5352.23	5682.4	5995.83	6212.51	6278.13	6193.69	6021.41	5839.44	5679.2	5518.91	5338.87	5164.74	5054.16	5060.62	5206.47	5456.42	5706.93	5846.67	5865.57	5883.23	6035.6	6344.53	6717.87	7057.59	7334.64	7564.16	7748.56	7868.23	7920.96	7981.61	8240.91	8957.92	10301.3	12155.2	14035
	23852.2	24217.6	26408.5	32037.6	41348.6	52877	64679.1	75887.9	87011.1	99022.3	112413	126531	138992	145794	142850	128488	105244	79039.8	55844.8	38708.4	27652.6	21473.5	18962.1	19049.5	20997.7	24753.9	30480	37344.5	43125.5	45515.5	43888.4	39635.4	34863.8	30967.2	28242.9	26407.4	25275.7	24979.7	25564.4	26545	27104.7	26656.9	25011	22198.5	18532.2	14763.6	11798	10106.2	9490.78
	19819.5	19199.9	18227.2	17237.2	16400.6	15672.7	14919.5	14040.4	13039	12068.7	11371.1	11076.5	11085.4	11211.1	11375.3	11579.2	11746.3	11718.5	11402.7	10864.8	10329.8	10138.5	10626.3	11906.8	13732.4	15661.7	17451.5	19193.8	20938.2	22345.4	22967.1	22714.6	21794.2	20418.4	18864.7	17526.7	16585.1	15811.5	14881.8	13725.4	12519.6	11539.2	11048.4	11189.4	11885.6	12850.4	13694.2	14104.6	14058.7
	12836.4	12431	11890.6	11451.3	11073.5	10567.1	9910.08	9326.01	9035.48	9029.68	9105.26	9054.36	8825.31	8552.62	8429.06	8516.48	8699	8851.87	9024.29	9396.06	10059.8	10913.4	11778.3	12570.1	13293.1	13898.1	14243.9	14229.9	13901.8	13371.9	12693.3	11895	11109.8	10558.9	10373.1	10472	10642.1	10738.8	10804.4	10964	11202.1	11288.5	10977.9	10306.2	9674.05	9593.43	10308	11613.5	12983.8
	136041	138635	141370	142575	143193	144500	144912	140483	128559	110215	89232.1	69308	52379.1	39024.8	29410.9	23322.8	19855.7	17785.4	16415.1	15981	17311.8	21053.4	26920.9	33468.1	38629.7	40701.5	39086.2	34579.5	29238.5	25552.6	25013.6	27179.3	30252	32667.2	34051.8	34719.8	34696.1	33728.4	32326.6	32418.2	36515.3	45864.4	59233.1	73829	87595.2	99813.2	109024	112324	109170
	259339	246674	225160	200604	177333	156205	136687	119823	107508	99457.4	92698.3	84405	74396.2	64581.2	56740.3	51443.6	48444	46906.5	45261	41964.6	36918.4	31824.8	29179.7	31072.8	38442.5	50561.2	64710.1	76663.1	82475	80765.6	73504.3	64393.4	56382.7	50480.6	46278.9	43090.8	40648.9	38925.1	37368.5	34765.6	30373.2	24966.5	20297.3	17630.9	17019.2	17667.3	18626.3	19280.1	19501
	5832.8	5784.01	5651.25	5410.3	5088.37	4754.37	4472.75	4270.74	4147.45	4104.09	4153.05	4291.32	4474.43	4637.64	4747.88	4820.97	4883.87	4936.72	4963.39	4966.09	4970.15	4993.67	5019.39	4996.24	4877.91	4677.46	4480.43	4386.13	4433.43	4589.65	4813.77	5154.42	5825.71	7186.56	9547.11	12850.7	16476.1	19405.9	20716.5	20093.8	18059.1	15701.8	14036.2	13533.7	14151.1	15475	16731.3	17108.7	16494.1
	23942.9	23802.3	23607.3	23261.1	22545.8	21535.5	20700.8	20482.8	20893	21600.9	22351.4	23240.5	24524.5	26077.6	27109.2	26685.8	24663	21973.4	19917.4	19264.2	20014.1	21756.1	24045.8	26428.7	28253.7	28733	27445.9	24845.5	22145.4	20548.1	20455.4	21317.9	22221.7	22655.2	22735.6	22797.3	22913.9	22807.9	22111.1	20668.3	18648.4	16466.4	14672.3	13842.7	14379.1	16200.9	18611.3	20659.8	21807.7
	26381.3	27463.5	28810	29528.5	29181.7	27696.3	25192.2	22022.8	18725.5	15824.4	13776.5	13044.1	13977	16454.2	19687.8	22546	24163.1	24241.6	22919.4	20615.4	18018	15892.6	14645.5	14118.5	13959.1	14159.4	15085.8	17009.2	19867.4	23471.1	27515.3	31290.8	33958.4	35461.7	36851	39365.1	43237.6	47378.5	50004	49663.4	46077.9	40239.7	33791.3	28325.5	24993.7	24320.1	26114.7	29471.1	32962
	117775	115279	110663	104386	97142.2	90264.4	85613.4	85006.7	89583.5	99073.9	111097	120965	122925	113536	94858.4	73326.5	54810.1	41495.4	33226.3	29965.3	32033.2	38725.4	47423.3	54145.5	55365.3	50047.1	40331.5	30220.3	23309.3	21170.4	23131	27138.4	30995.8	33340.8	33892.5	32957.7	30874	28005.6	24997	22582.2	21137.4	20678.1	21222	22899.5	25809.6	29965.3	35186.7	40818.7	45678.1
	55348.9	58690.1	62070.3	61788.1	57050.6	50551	45776.9	44014.7	44084	44433.2	44851.8	46205.1	49036.7	52750.7	56192	59168.8	63506.5	72166.9	86685.8	105345	123956	138494	147241	150843	150714	147708	142258	135181	128051	123042	121834	123688	125135	122746	116041	107011	97438.9	87837.6	78666.1	70982.8	65257.4	60479.3	55343.1	49845.8	44873.3	40554.7	36024.4	30863.4	26007.6
	49643.9	49028.4	47408.1	44373.9	39996.2	35101.5	30968.5	28477.6	27448.8	26973.4	26550	26914.3	29976.2	38171	53404.6	75718.7	102662	130025	152769	165502	164200	149443	127567	107391	95259	92365.5	95109.8	97402.7	94122.5	84349.8	72105.9	63552.3	62789.4	69772.6	81366.7	93476	102358	105284	101114	90528.6	75885.5	60909.6	49879.2	46015.8	49896.2	59171.6	69903.9	78617.8	83795.7
	106317	98873.3	85748.2	71091.6	60292.1	57018.3	61089.1	68857.7	75799.1	79533.7	80759.9	81230.6	81285.6	79883.4	76489.3	71965.2	67665.1	64505.9	63210	64789.8	69878.2	77290.3	83830.7	86444.9	84888.8	81743.9	79566.8	78721.1	78211.5	77366.1	75702.9	72098.9	65486.6	56256.9	46217.8	37315.5	30786.7	27080.1	25930.6	26647.2	28719.9	31937.6	35612.1	38120.2	37890.4	34778.8	30058.8	25261	21454.3
	8945.44	8999.89	9313.33	10267.8	12212	15136	18591.3	22046.7	25289.1	28338.8	31034.7	33002.6	34179.4	35178.1	36885.2	39601.4	42527.8	44012.8	42521.6	37890	31802.1	26721.1	24136.7	23864.5	24833.6	26178.1	27505.6	28522.3	28897.7	28632.2	28320.6	28729.5	30005.4	31458.7	32277.2	32456.1	32967.7	34811	37660.2	39650.2	38905.4	35238.8	30116.2	25268.5	21678.2	19476.9	18231.1	17362.5	16594.9
	146848	157559	172529	185197	194519	204759	220979	244220	269294	286760	288586	273754	249054	224241	206027	195532	190038	186916	186599	192086	205732	226714	251273	274913	295052	312566	330508	350165	368423	380132	383064	379793	375746	376179	382365	388021	381753	357520	323248	295924	286805	292719	301179	301325	290077	271086	250276	232234	219327
	237056	211851	171431	129766	97001.4	75512.2	62029	52647.8	45854.7	41914.6	40929.1	42069.3	43918	44881.4	43792.5	40835.6	37566.2	35424.9	34304.7	32917.2	30500.7	27737.8	25774.1	24657	23275.2	20826.9	17799.2	15426	14639.7	15558.5	17424	18945.6	19222.5	18482.4	17640.7	17204.6	16918.8	16354.8	15479.3	14630.2	14172.2	14233.2	14734.9	15707.4	17530.1	20677.7	25108.3	29990.5	34096.5
	37233.5	34068.1	29216.8	24611.3	21484	20059.8	20104	21413.5	23649.3	26002.6	27387.1	27039.8	24946.1	21779.2	18450.9	15621.1	13491	11951.8	10884.9	10324.9	10380.7	11036.8	12008	12770.5	12818.3	12024.6	10797.2	9825.97	9613.3	10168.5	11077.5	11836.6	12145	11956.1	11376.8	10608.1	9970.93	9864	10545.7	11889	13385.2	14429.6	14638.8	13992.6	12814.5	11648.6	11036.3	11229.6	11982.6
	14234.5	14075.7	13775.3	13368.4	12975.9	12843.7	13151.3	13712.5	14042.9	13915.9	13765.2	14267.5	15460.9	16521.3	16591.7	15677.6	14531.2	13799.7	13554.5	13597.5	13862.2	14320.2	14724.1	14744.4	14332.5	13790	13488	13589.6	14001	14531.3	15059.4	15554.3	15980.5	16251.1	16296.7	16170.1	16151	16855	19112.8	23322.1	28690	33346.5	35512	34589.3	31178.7	26387.1	21294.5	16764.9	13406.9
	42334.7	42725.7	42676.8	41085.5	37415	32379.7	27903	26126.3	28147.7	33401.5	39997.6	45816.4	49922.4	53351.8	58243.6	65703.4	74433.9	81498.7	84237.5	81630.5	74651.5	65784	57735.5	52049.4	48770.6	47169.9	46490.5	46233.4	46300.4	47004.1	48803.1	52136.8	57477.4	64883.3	73123.5	79900.4	83528.5	84005.2	82016.8	77481.9	69835.8	59505.6	48324.3	38318.1	30404.8	24289.9	19291.6	15093.3	11900.3
	39427.4	38927.9	38188.6	37570.4	37407.6	37843.1	38511.1	38498.7	37070.7	34538.1	32028.3	30284.7	29041.5	27681.7	26111.7	24828.5	24408.2	25012.5	26148.2	26864.9	26500.7	25411	24780.9	25475.6	27058.6	28045.5	27270.1	25142.7	23574.2	24471.9	28040.9	32384	34863.6	34231.5	31613.1	29303.3	28624	29102.4	29511.6	29160.9	28098.5	26626.5	25014.3	23530	22465.5	21952.5	21733.4	21295.7	20458.9
	10743.6	10939.1	11285.1	11733.5	12307.4	13136.3	14353.9	15907.4	17503.3	18830	19852.2	20813.3	21874.1	22823.4	23306.5	23384.1	23730.2	25089.9	27436.7	29764.2	30838.2	30094.6	27796.2	24578.3	21045	17686.1	14945.9	13207.7	12637.7	13067.7	14068.7	15147.5	15915.5	16169.1	15884.1	15190.1	14346.4	13684.4	13491.9	13842.5	14465.6	14852.4	14601.1	13715	12589.5	11713.4	11330.5	11333.3	11457.1
	16640.1	15055.4	12523.8	10073.5	8714.68	9166.99	11918.8	17457	26297.5	38539.3	53234.1	68513.3	83058.3	97581.8	114154	133117	150333	158324	151907	133929	114882	105561	109532	122090	135334	143870	146579	144214	136529	122630	103827	84818.9	71205.7	65875.9	67802.4	73983.7	82319.9	92625.4	104941	117316	126057	128457	124766	117225	107814	97507.8	87137.3	78034.2	71551.4
	28197.9	27626	26261.2	24166.1	21907	20176.1	19406.6	19790.9	21324.6	23621	25888.9	27312.8	27474.8	26469.6	24759.6	22941.2	21482.6	20483.5	19656.1	18663.6	17485.6	16317.8	15213.7	14114.2	13184.5	12786.5	13037.2	13617.1	14067.9	14147	13873.9	13395.4	12914.2	12657.5	12754.9	13125.6	13568.7	13933.3	14133.5	14062.3	13605.6	12739.6	11565.3	10284.9	9166.02	8446.06	8180.33	8201.04	8280.95
	37894.5	40012.9	42618	44731.8	47203.6	51206.2	56260.2	60092.6	60190.7	55706.6	48263	40781.1	35327.8	32074.9	29982.9	28127	26611.6	26486.2	28548.9	32153.9	35811.5	39112.9	43003.8	47471.1	50109	48315.6	42458.2	35837.8	31616.1	30258.4	29865.2	28609.4	26678	25918.4	27758.5	31480.8	34510.3	34417.7	30737.2	25001.6	19317	15019.1	12391.1	11199.2	11256.4	12520.4	14808.7	17570.5	20009
	7182.55	7215.19	7219.1	7152.91	7052.64	7001.6	7056.21	7195.85	7329.75	7357.99	7229.36	6937.8	6498.85	5980.79	5545.52	5402.81	5698.04	6456.93	7665.72	9465.2	12288.9	16698.1	22911.7	30447.4	38376	46057.6	53610.8	61571.2	69960.8	77573.8	82271.4	82366.3	78009.6	71307.9	65185.6	61901	61922.4	63796.3	65304.6	65063.1	63251.8	61101.8	59756.1	59313.4	58749.7	56832.1	53187.9	48604.7	44486.1
	48453.7	50793	54391	56812.6	55442.4	49615.4	41264.4	33433.1	28215.1	25623.4	24030.4	21852.3	18929.2	16255.7	14670.5	14124.3	14012.3	13816.7	13402.5	12918.1	12539.1	12313.6	12206.4	12192.3	12291.7	12631.8	13497.7	15142	17369.3	19371.4	20209.3	19566.9	17989	16428.7	15653.8	15943.1	17022.8	18166.9	18568.9	17873.5	16455.8	15207.6	15019.4	16344	19027.4	22399.4	25627.6	28159.1	29851.4
	96880.7	92541.1	86166.2	80897.2	78927	80471	83716	85568.9	83173.4	75694.9	65014.8	54490	46848.4	43003.8	42244.6	43076.2	44088.2	44582.7	44732.1	45231.3	46737.4	49403.7	52822.9	56384.2	59575.5	61920.7	62939.3	62487.4	60984.4	59054.5	57028.8	54816.4	51901.3	47402.9	40691.5	32343.1	24317.7	18950.3	17720	20810	27628.6	37649.7	50518.7	64817.8	76734.7	81136	75283.8	61717	47022.8
	498439	500245	498261	489389	477929	472416	481237	510850	562612	627927	688550	725519	730754	712411	689186	675624	669809	655310	615720	548490	467711	395765	350676	337064	345756	362621	380724	404513	440060	481709	511951	515416	490251	444818	387578	324058	260313	203018	155576	117378	87057.8	64541.2	50030.7	42647.4	40408.2	40814.5	41367.9	40396.1	38014
	16325.4	18571.9	21587.5	23398.7	22989.9	20977.2	18793	17352	16591.5	16006.8	15313	14564.7	13849.6	13077.9	12101.4	10952.2	9906.9	9332.08	9479.15	10372.5	11803	13392.9	14737.9	15563.4	15768.2	15354.5	14368.6	12945.3	11404.9	10242.2	9908.8	10517.7	11734.3	12985.8	13868.6	14504.9	15606.5	18121	22471	27747.7	31697.5	32082.6	28515.6	22850.4	17651.4	14451.9	13293.7	13326.6	13643.9
	40716.2	47576.3	59990.2	74878.2	87810	95138.9	96176.7	92820.7	87008.8	79140.9	68985.5	57382.4	46542.4	38615.1	34041.8	31478.1	29331.8	27067.9	25131.6	24300.3	25212.8	27762.9	30638.8	32028.6	31252.5	29541.2	28909.4	30327.8	33129	35891.1	37472.2	37382.4	35851.6	33830.3	32511.5	32358.4	32613	32120.9	30758.6	29765.8	30589.3	33599.1	37795.3	41429.4	43122	42829.7	41680.3	40780.5	40428.8
	10365.9	10256.8	9954.54	9409.51	8694.34	7969.25	7372.66	6938.1	6609.17	6353.06	6291.6	6700.83	7812.45	9547.24	11428.5	12808.7	13263.4	12840.9	11979.3	11195	10798.5	10798.1	11004	11251.7	11508.5	11709.6	11610.4	10985.5	9973.09	9049.5	8598.64	8591.1	8724.93	8791.08	8853.92	9141.51	9798.92	10696.5	11449	11681.8	11337.9	10721.6	10222	9992.86	9886.63	9664.31	9246.75	8759.5	8377.28
	64498.4	64034.2	62107.4	58888.4	56353.4	56224.2	58074	59636.5	58400.2	53119	44603.5	35227.6	27281.9	21591.7	17634.2	14681.4	12575.2	11591.9	11958.9	13551.4	15801	17855.1	19109.2	19661	20032.6	20418.3	20445.1	19722.1	18407.9	17113.3	16367.8	16294.3	16733.2	17505.3	18516.3	19712	20993.4	22127.2	22755	22676.8	22246.9	22400.3	24173.7	28274	35015.7	44112.4	54128.7	62683.6	68023.4
	61631.4	68760.1	88278.1	127377	190476	275906	375732	479160	579617	682638	806302	969282	1.17602e+06	1.41006e+06	1.63498e+06	1.80128e+06	1.86259e+06	1.79531e+06	1.61007e+06	1.35235e+06	1.09006e+06	885327	766212	723380	732663	779902	864215	975116	1.0692e+06	1.08427e+06	988919	812470	619594	462846	360699	304691	274604	250786	222106	187627	152142	120449	94708.2	75167.2	61443.9	52744.5	47700.3	44775.8	42963
	8869.16	8734.75	8501.01	8252.73	8123.24	8230.08	8556.99	8906.56	9046.35	8949.32	8853.31	9044.96	9616.23	10425	11191.8	11586.8	11349.4	10483.3	9334.51	8377.98	7905.9	7922.82	8281.48	8869.5	9684.27	10766.2	12139.8	13970.2	16822.6	21562.2	28741.2	37921.6	47552.9	55801.2	61984.2	67348.1	73971.1	82332.6	89949	93052.9	89887	81815.3	71537.4	61663.2	54899	53572.1	57900.3	65376	72413.9
	69435.3	61780.3	51799.1	45224.9	44267.9	47792.3	53257.6	58055.4	60344	59665.9	56916.4	53666.1	51379.9	50948.6	52591.4	55938.5	60151.2	64286	68006.5	71901.4	76605.8	81489.4	84668.4	84564	81434.9	77737.5	77258.7	83318.7	96949.9	115955	134933	146771	146230	133435	113678	93805.1	78718.4	69945.2	65998.1	64174.5	62839.5	62106.7	62265.3	62205	60044.5	55007.2	48111.3	41217.8	35902.3
	16055.6	16520.6	17173.9	17587.7	17411.9	16599.9	15458.7	14400	13557.1	12723.8	11727.2	10748.5	10187.5	10267.2	10820.5	11533.3	12396.5	13683.9	15295.9	16410.5	16158.7	14520.9	12324.8	10559.1	9889.14	10545.5	12225.9	14034.6	14867.8	14197.6	12459.2	10606.1	9403.52	9113.61	9520.48	10089.2	10295.7	10033.8	9732.9	10041.8	11311.1	13203.4	14759.6	15063.7	14034.3	12488.9	11364.4	10974.1	11029.7
	7367.79	7296.61	7176	7038.76	6890.5	6686.07	6380.85	6015.46	5728.86	5692.31	6085.15	7215.03	9706.67	14476.5	22246.7	32788.9	44616.4	55731.5	65029	73035	81134.5	90071.9	99458.7	108825	118782	130751	145569	162135	176842	184711	182706	173019	162878	160457	169918	188788	209027	221408	221086	210693	198309	191864	194850	206308	223494	243640	263761	280541	291647
	16868.4	16871.5	17017.9	17395.8	17822.4	17832	16972.8	15217.2	13103.5	11492.8	11186.6	12587.1	15353.3	18276.9	19857.5	19387.1	17502.7	15624.4	14914.5	15657.8	17300.5	18897.5	19685.9	19446	18401	16878.5	15158	13530.8	12314	11719.2	11748.7	12305.2	13429.3	15317	17968.6	20875	23196.4	24227	23719.6	21991.4	19817.9	18057.9	17243.4	17532.1	18946.7	21358.9	24126.8	26183	26944.5
	33638.7	36026.2	40163.6	44576	47432.3	47806.1	46409.9	44898.6	44584.8	45801.4	47948.1	49725	49647.4	47004.3	42599.9	38305.1	35588.6	34550.7	34411.6	34529.9	34722.2	35044.9	35877.2	38062.4	42276.8	47984	53434.5	57044	58452.9	57921.6	55299.1	50487.7	44777.9	40700	40013.8	42079.7	44398.3	44633.3	42188.2	38193.2	34339.8	31713.1	30348.1	29556.6	28710	27925.5	28012.6	29559.9	32033.6
	7662.86	7866.34	8324.7	9037.47	9807.62	10232.7	9962.26	9063.61	8070.57	7555.33	7656.34	8075.41	8496.43	8892.11	9368.32	9819.21	9916.81	9463.12	8619.04	7738.48	7105.74	6861.02	7016.88	7448.01	7956.45	8449.66	9014.89	9736.39	10478.8	10932.4	10844	10173.7	9120.81	8089.09	7553.26	7843.85	8987.05	10669.4	12311.1	13273.4	13233.7	12462.8	11601.3	11067.8	10752.7	10301.7	9577.77	8777.85	8177.47
	14910.3	14555.9	14267.9	14334.6	14615.3	14793.5	14695	14339	13827.4	13245.3	12649.3	12157	12012.9	12434	13341.7	14391	15349.3	16292.2	17371	18584.8	19833.2	20931.2	21510.6	21201.8	20074.1	18709.1	17728.1	17344.2	17377.7	17533.8	17603.4	17506.2	17260	16959.3	16749.4	16791.4	17250.8	18255.1	19706.6	21142.2	21989.7	22012.9	21411.8	20579	19933.2	19855.6	20537.7	21846.1	23326
	99122.3	109267	124546	138395	146977	151380	156443	166955	183535	201211	212394	212477	203471	192810	189167	198835	224107	263234	311482	363126	413133	456284	484548	487996	461897	413691	361047	321360	301839	298044	300616	303073	303994	303675	300159	288570	264657	229976	193200	164763	149786	146193	148427	152038	155510	159293	163768	168184	171340
	12592.6	12069	11221	10294.5	9506.72	9072.62	9142.87	9650.55	10288.5	10739	10959.6	11182.9	11574.9	11959.8	11994.4	11588.2	11019.7	10627.8	10503.5	10493.8	10385.8	10047.9	9482.17	8828.55	8305.44	8101.17	8267.09	8682.16	9133.78	9465.82	9655.79	9749.21	9775.98	9794.17	9954.64	10366.4	10872.6	11109.1	10888.6	10450.8	10269.3	10675.1	11651.9	12842	13695.9	13775.2	13056.9	11940.6	10939.1
	15430.7	15631.9	15855.7	16111.2	16749.3	18109.4	20063	21961.8	23001.2	22683.1	21113.2	18946.4	16942	15474.3	14510	13981.2	13890.3	14009.1	13827.9	13029.2	11862.7	10942.9	10733	11181.5	11744.3	11821.1	11297.5	10658	10562.8	11349.3	12861.7	14549.5	15694.8	15770	14795.5	13406.8	12516.3	12771.3	14186.9	16196.5	18028.5	19079.6	19048.4	17960.9	16262.9	14772.7	14226.2	14723.9	15694.4
	11784.3	11892.3	11775.5	11213	10423.8	9896.13	9930.88	10414	11038.6	11621.9	12074.8	12204	11845	11232.8	11019.9	11806.8	13633.6	15873.6	17664.8	18540.6	18589	17962.9	16506.1	14116.4	11273.5	8869.02	7540.6	7342.9	8001.83	9281.42	11037.7	13085.6	15182.9	17063	18329.9	18496.9	17402.9	15470.3	13330.3	11331.7	9573.36	8213.75	7535.85	7779.97	9013.18	11078.8	13599.5	16081.3	18055.2
	10979.8	10216.7	9113.63	8176.99	7701.15	7717.02	8057.96	8442.31	8594.46	8418.66	8092.39	7918.66	8034.15	8296.37	8461.37	8418.82	8278.14	8328.72	8912.49	10192.8	11939.9	13547	14346.7	14034.4	12872.3	11509.3	10523	10040.6	9784.07	9495.35	9240.72	9231.55	9464.63	9735.2	9957.03	10263.5	10792.9	11510.1	12194.1	12479.1	12030	10880.6	9532.1	8557.99	8143.62	8065.24	8001.22	7788.64	7477.89
	15036.8	15143.3	15066.6	14497.4	13423	12231.8	11435.1	11176.4	11079.5	10730.6	10267.5	10290.6	11121.8	12309.8	13003.2	12733.3	11706.2	10448.4	9417.99	8907.18	8982.83	9390.02	9708.14	9744.9	9690.02	9824.09	10206.3	10746.3	11483.8	12611	14140.4	15620.5	16336.8	15888.9	14543.6	13004.2	11886.8	11373	11229.6	11136.6	11074.9	11441.3	12734.5	15051.3	17894.7	20508.7	22386	23446.7	23889.6
	122039	114965	105749	100679	103374	113954	130675	149994	165044	167593	154253	129904	103535	81318.4	64304.7	51136.2	40982.3	33925	29831.8	27643.8	25876.6	23717.8	21507.9	20150.4	20107.8	20942.2	21769.6	22051.8	21833.8	21336.3	20629	19749.3	18875.9	18256	18044.9	18219.1	18557.9	18725.6	18429.3	17534.7	16126.9	14567.2	13445.3	13267.4	14058.5	15310.2	16380.3	16922.7	16997.2
	28974.9	28703.2	28784.8	29659.1	31103.4	32713.7	34595.9	37199	40444.6	43372.6	44799.7	44136.5	41561.5	37891	34501.3	32721.1	32555.3	32230	29702.5	24690.1	18909.3	14494.7	12484.9	12509.1	13374.5	13913.9	13631.7	12754.7	11706.5	10650	9569.54	8615.11	8185.18	8689.43	10244.2	12477.5	14586.3	15749.1	15721.9	15085.4	14748.8	15113.3	15811.4	16292.8	16544	17209.8	19054.4	22191	25696.1
	8655.34	8450.28	8271.07	8498.94	9580.73	11953.5	15819	20763.3	25621.8	28999.7	30143.8	29477.7	28507.5	29112.7	32315.8	37207.8	41153.3	41552.3	37747.9	31353.9	24999.7	20946.6	20458.9	23554.2	28740.5	33384.4	35253	34151.6	31842.7	30264.2	30047	30603.9	31038	30750.9	29617.4	28025.4	26718.3	26313.2	26765.1	27254.8	26688.6	24480.3	20981.9	17237.3	14349.8	12963	13058	14053.9	15173.7
	11315	11987.7	13253	14727.2	15739.5	15772.1	14864.8	13567.8	12613.1	12590.6	13605.3	15023.6	15737.1	14990.4	13031.8	10906.3	9666.2	9781.19	11071.5	12951.4	14797.7	16342	17756.7	19215.4	20394.4	20632.1	19600.2	17619.7	15386.1	13619.5	12815.2	12942.7	13375.7	13367.3	12645.9	11500.5	10414.3	9707.54	9410.6	9329.36	9210.38	8897.55	8391.76	7814.86	7352.99	7206.09	7512.77	8241.59	9122.42
	24445.7	24756.8	24579.9	23240.3	20980.2	18771	17426.3	16981.9	16892.9	16674.6	16229	15644.2	14955.8	14261.7	13902.1	14246.4	15192.4	16028.3	15960.1	14779.3	12990.8	11382.5	10590.4	11000.2	12782.7	15753.2	19233	22321.2	24464	25687.3	26265.7	26393.2	26311.6	26560.4	27779	30166.8	33207.9	36077.1	38311.2	39726.1	39625.8	36833.5	31082.4	23894.4	17527.4	13279.6	11031.9	10002.9	9537.89
	11186	12315.5	13878.2	14994	15136.2	14321.5	13010.6	11885.9	11496.5	11883.9	12564.6	13020.4	13322.3	14277.5	16849.4	21224.2	26280.2	30012.3	30754.3	28326.8	24174.2	20387.4	18453.2	18628.7	20121.9	21693.2	22269.9	21362.2	19148.2	16249.9	13475.1	11620.4	11200.3	12144	13760.2	15122.6	15653.9	15483	15288.7	15723.6	16842.3	17954.2	18087.2	16791.1	14547.8	12382.1	11119.5	10940.6	11420.3
	9005.56	9761.1	10956.2	12152.4	13025.3	13431.3	13330.2	12808.4	12180.2	11864.4	12033.1	12449.8	12715.8	12613.3	12163.8	11458.9	10577.9	9659.58	8911.37	8463.33	8270.51	8200.88	8161.76	8102.06	7966.14	7729.89	7451.77	7229.23	7124.18	7157.44	7340.34	7666.08	8089	8560.43	9089.09	9718.34	10433.3	11142.9	11778.7	12357.5	12907.5	13378.6	13673.9	13744.3	13576	13094.6	12216.4	11057.3	9973.6
	9508.46	11095.3	13796.4	16774.1	19143.4	20431	20775.4	20630.4	20361.1	20252.4	20667.6	21791	23189.6	24007.4	23751.6	22680.7	21373.5	20137.8	18964.3	17930.3	17459.5	18062.4	19765.9	21796.5	22944.3	22439.9	20545.6	18274.9	16670.9	16468.9	18185.7	22016.9	27308	32282.1	34818.3	33926.3	30418.7	25964.6	21719.3	18090.6	15413.4	14228.6	14803	16630.2	18586.2	19642.1	19487.9	18539.1	17472.7
	13723.9	12790	11557.8	10719.4	10492.1	10577.4	10493.7	9967.35	9142.22	8454.86	8241.76	8456.24	8777.27	8940.03	8929.26	8915.71	9070.13	9413.98	9789.18	9965.76	9814.79	9404.08	8920.16	8501.54	8152.7	7813.99	7508.19	7382.04	7540.96	7871.8	8143.15	8281.39	8443.58	8807.6	9371.66	9965.95	10411.7	10667.3	10822.3	10946	11006.7	10953.4	10811	10699.6	10795.6	11197	11777.1	12262.9	12497.9
	16320.3	18311.6	20892.1	22188.5	21271.1	19017.7	17694.9	19505.7	24879.1	31538.5	35694.6	35157.6	31344.9	27749.5	26669.2	27844.9	29807.2	31670.4	33419.8	35128.2	36601.5	37605.8	37822.9	36676.3	33913.8	30414.1	27792.9	27007.4	27592.5	28146.3	27346.7	24803.8	21276.8	18061.6	16117	15733.4	16744.7	18714	20920.4	22467.9	22695.2	21556.6	19555.6	17338.7	15432.3	14291.8	14317.7	15557	17391.4
	98431.8	105364	114755	120541	119275	112259	103624	96672.9	92085.2	88540.9	84102.3	77302.8	67881.2	56964.4	46378.7	37506.3	30631	25202.6	20573	16480.1	13019	10349.4	8477.01	7243.49	6474.05	6145.96	6395.89	7285.45	8511.38	9423.96	9472.96	8667.36	7531.39	6641.93	6280.71	6428.77	6888.27	7372.98	7627.27	7563.61	7280.26	6937.86	6629.39	6356.47	6095.54	5859.04	5686	5591.86	5553.78
	248874	254949	263746	269567	267239	255685	238940	223383	213590	209904	208944	206578	201125	194221	188887	186901	187677	188898	187654	181731	171859	163443	164629	181227	212646	251588	286983	308349	309609	290642	255953	211927	164906	120793	84736.5	59867.8	46281.4	41633.2	42617.6	45829.4	48026.2	46721.5	41134.4	32539.5	23439	16061.5	11317	8834.31	7733.12
	14754	14838.4	14750	14285.3	13525.1	12690.2	11852.5	10930	9920.37	8987.04	8330.9	8104.2	8395.62	9112.77	9865.09	10153.6	9782.7	9000.07	8227.25	7776.34	7801.91	8303.28	9066.69	9696.18	9835.69	9449.24	8903.05	8718.63	9167.35	10031.8	10731.3	10746	10012.3	8933.73	8038.02	7659	7903.25	8771.4	10178.9	11851.5	13304.6	14053.7	13912.9	13083.5	11975.3	10975.7	10321.3	10053.6	10044.5
	21481.3	20810.8	19742.4	18874.1	18942.7	20335.6	22734.9	25320.9	27323.3	28393.1	28720.3	29059.1	30407.6	33182	36551	38795.8	38517.2	35571.1	31057.4	26621.7	23622.6	22594.5	23238.9	24769.7	26291.4	27147.7	27196.7	26786.7	26386.5	26153.3	25720.9	24445	22101.9	19346.7	17268.2	16475.8	16702.8	17172.8	17236.1	16802.4	16331.8	16424.6	17378.2	19141.3	21688.4	25368.4	30709.7	37607.6	44581
	8621.61	9096.08	9869.4	10681.2	11309	11657.7	11802.1	11993.9	12586.8	13788	15338.5	16518.3	16688.9	15877.1	14715.7	13837.5	13434.7	13317.2	13223	13091.9	13135.5	13649.8	14750.1	16255.7	17729.3	18654.8	18832.1	18701.4	19053.6	20266.9	21951.7	23388	24144.6	24192	23555.6	22089.1	19698.7	16680.3	13699.9	11440.5	10334.5	10553.4	12035	14380.1	16819.1	18473.7	18786.3	17824.2	16282.6
	24886.6	23978.2	22546.5	21115.6	20018	19267.7	18759.6	18657.9	19768	23581.7	31530.6	43722.5	58459.9	73531.4	88064	102503	116583	128350	136091	140522	143988	147756	150356	147948	136401	114627	86775.5	60198.1	40302.4	27647.6	19740.1	14328.7	10611.8	8493.08	7739.44	7800.78	8010.88	7893.92	7360.63	6645.09	6034.37	5659.17	5522.99	5743.04	6879.37	10103.6	16741.7	26912.3	38113.8
	13432.6	13696.1	14309.3	15416.2	16995.3	18644.1	19759.5	19965.5	19275.8	17954.6	16389.8	14989	13977.2	13314.3	12892.2	12723.6	12857.1	13179.8	13370.3	13053.3	12055.6	10580.8	9099.87	8025.46	7478.54	7331.27	7402.79	7626.21	8103.11	9041.66	10618.8	12828	15389.3	17823.5	19688.4	20729.8	20813.2	19924.9	18377.2	16830.3	15874.6	15530.5	15247.6	14479.1	13218.7	11961.3	11268	11384.2	12071.4
	10810.2	12809.8	16189.3	20060.3	23816.5	27397.6	30899.2	33919.7	35425.2	34400.3	30737.6	25525.7	20389.1	16464.2	13943.6	12442.6	11650	11640.9	12669.6	14695.2	17102.2	18857.9	19024.1	17329.3	14415.4	11515.6	9779.48	9737.61	11154	13205	14898.4	15631.2	15554.6	15433.8	16148.2	18288	22005.7	26927.6	32021.4	35695.6	36505.5	34273.4	30611.9	27928.3	27547	28800.1	29946.1	29816.7	28628.8
	9354.5	9716.19	10859.9	13141.3	16443	20339.3	24584.3	29128.1	33543.5	36786.6	37823.8	36370.7	32970.4	28573.3	24058.8	19966.3	16559.3	13973.1	12184.8	11002.6	10259.6	10025.7	10695	12975.5	17681.5	25062	33895.2	41379.6	44594.6	42506.3	36503	29163.3	22839.6	18942.7	17669.8	18312.6	20248.9	23614.8	28795.3	35438.3	42107.8	46680.2	47269.7	43486.7	37034.5	30678.2	26356.8	24243.1	23430.4
	41777.8	38157.9	33758.2	32231.8	35852.7	44706.4	57224.4	71092.6	83837.6	93232.1	98206.7	100029	102185	108033	117906	128199	133348	129584	117897	103768	93938	92926.1	101360	115937	130653	139688	140466	133978	122710	109370	97133.6	88959	85578.5	84944.8	84339.9	82789.5	81478.6	82459.2	87184.7	96044.6	109063	126375	146976	166909	179877	180783	169145	149652	130037
	19730.1	20230.5	20757.1	20654.2	19638.2	18185.1	17269.6	17570.3	18824.6	19949.4	19894.9	18450	16217.2	13927.5	11948.3	10367.8	9278.44	8857.21	9222.33	10250.1	11510.7	12424.2	12585.6	11981.8	10911.4	9729.95	8680.86	7927.75	7676.26	8164.32	9468.15	11374.2	13587.7	16110.3	19221.1	22899.8	26368.4	28451.7	28439.4	26555.4	23712.2	20935.7	18898.3	17767.8	17378.2	17500.4	17950.5	18533	19032.1
	21724.3	23451.7	28183.6	37939.6	54754.5	79452.6	109521	138042	156790	162507	160066	158210	161675	167671	169858	165063	155666	145896	137082	127606	117009	108057	103836	104356	107241	110627	114033	117151	118914	117582	111386	99692	84027.7	67820.6	54761.6	46995.7	44237.8	44328.2	44930.7	44894.1	44092.4	42545.3	40282.2	37812.1	36062.5	35868	37701.5	41381.3	45651.4
	38144.1	37996.1	38530.9	40435.9	43288.9	45571	45793.2	43749.6	40600.2	37758.9	35865.9	34658.3	33398.7	31383.9	28361.7	24621.7	20678.1	16916.8	13556	10791.7	8831.84	7772.17	7488.42	7660.55	7925.25	8080.09	8217.74	8695.5	9920.84	12033.2	14726.4	17488.9	20144.9	23085.2	26777	30971.9	34469.1	35781.2	34142.9	30005.7	24715.3	19765.9	16214.1	14525.1	14690.2	16389.1	19112.4	22217.2	24949.6
	22663.8	21273.6	18797.9	15905.8	13317.4	11325.3	9781.96	8498.95	7479.67	6794.83	6402.35	6145.56	5888.7	5631.33	5478.89	5502.25	5639.76	5748.73	5731.43	5596.81	5421.12	5287.82	5269.07	5445.06	5896.01	6596.68	7288.69	7572.06	7249.73	6533.03	5822.2	5355.69	5137.35	5095.06	5184.87	5367.6	5595.28	5872.23	6267.2	6784.42	7237.13	7341.69	6969.54	6272.62	5555.87	5054.28	4816.73	4748.91	4736.82
	86778.7	94799.8	107919	122794	137728	152000	163870	170574	170788	166380	161077	157711	157095	158708	161118	161749	157609	147148	131503	113841	97631.3	85564.2	79442.7	79747.4	84742.7	90876.7	94880.2	95357.5	92253.2	85642.8	75702.8	63312.1	49974.7	37319	26831.2	19583.1	15826.3	14887.9	15544	16550.9	17009.2	16521.2	15205	13592.9	12354.6	11923.6	12280.7	13056.6	13818.6
	7133.09	7005.01	6741.09	6362.46	5938.53	5569.92	5370.02	5460.05	5967.39	6986.24	8451.15	9997.68	11064.5	11307.5	10955.5	10687.9	11096.9	12188.6	13366.2	13928.5	13610.6	12692	11750.5	11405.2	12091.6	13760.4	15722.5	16970.2	16816.9	15319.5	13218.4	11511.9	10907.8	11455.3	12600.1	13622.7	14095.6	13990.1	13476.1	12775.9	12209.7	12195.9	13020.9	14582.9	16434.8	18095.1	19256.2	19782.5	19758.1
	24348.1	23601.9	22237.2	20488.2	18579.4	16631.1	14754.1	13239	12593.1	13363.3	15862.7	19894	24652.5	29048.5	32293.2	34181	34839.7	34392.6	32980.2	30957.9	28833.6	26957.5	25416.3	24261.2	23670.8	23746.1	24234.2	24604.8	24402.8	23512.4	22165.7	20742.7	19556.1	18805.3	18652.3	19236.4	20584.4	22448.5	24182.3	24932.5	24269.7	22662.2	21097.1	20189.4	19839.5	19716.9	19725.1	19872.1	20040.2
	30757.5	28700.4	25639.7	22990.6	21889.4	23006.3	26435.6	31383.1	36244.4	39676.7	41814.6	44011.7	47129.8	50359.5	51904.3	50579.4	46622.1	41293.2	36084.3	32227.7	30488.9	31031.9	33414.6	36805.6	40275.8	43041.3	44786	45951.4	47453.6	49667.3	51633.6	51561.5	48365.2	42828.7	37138.3	33100.7	30881.7	29430.8	27780.9	25787.2	23896.8	22523.7	21748.5	21509.5	21845.6	22796.3	24178.7	25613.5	26740
	197797	196158	190027	179647	171973	175817	193136	216203	233057	234912	220332	195731	171839	156929	151956	151551	148707	139269	124178	108088	94867.8	84365.3	73959.5	62390.7	51049	42172.1	37199.2	36958.9	42205.1	52785.8	66133.7	77407.4	82155.6	79438.6	72431.6	65877.5	62740.9	63092.9	65853.1	71146.8	80888.8	96860.2	117268	135092	141752	133984	116595	98105.6	84663.6
	15860.4	15551.1	14846.8	13758.1	12548.4	11663.7	11414.5	11660.2	11845.4	11467.5	10567.7	9714.24	9490.18	10051.2	11116.9	12242	13095.3	13626.1	13994.7	14272.4	14287.5	13881.1	13205.4	12598.5	12220.5	11988.8	11839.8	11844.8	12019.4	12188	12106.1	11669.8	11039.8	10602.1	10731.7	11512.3	12661.9	13764.8	14641.1	15432.7	16200.2	16536.3	15880.5	14277.2	12596.9	11891.5	12577.4	14208.9	15905.8
	45126.9	46473.3	49684.4	55227.4	62638.9	70253.9	76163.1	79437.9	80229.4	79048.5	76560.1	73831.3	72052.6	71765.5	72443.7	72698.3	70845.1	65736.4	57663	48563.9	40966.3	36433.7	34947.9	35409.2	36334.8	36394.2	34999.5	32522.2	29628.5	26464.7	22825.9	18917.3	15495.9	13292.1	12584.8	13244.9	14812.7	16484.9	17424.6	17423.5	17175.5	17597.1	18819.4	19983.4	20053.8	18743.4	16620.3	14481.3	12844
	44258.2	45008.1	45600.8	45427.1	44792.3	44144.1	43218.2	41466.5	39108.6	37145.5	36305.5	36604	38151.3	41803.9	48406.3	57397	66391.9	72109.7	71854	64832.8	52752.7	39107.8	27347.7	19272.8	14843.3	13145.2	13350.4	14926.9	17250.6	19304.5	20001	18927.6	16705.5	14502.3	13190.8	12966	13605.1	14853.1	16431.7	17869.3	18675.3	18746.3	18402.7	18058.8	18096.6	18969.3	21039.4	24118.4	27282.3
	17927.6	16685.7	14732	12763.4	11259.6	10344.9	9869.42	9572.75	9256.48	8964.86	9025.82	9773.67	11126	12506.6	13268.4	13186.9	12568.4	11924.1	11520.1	11237	10905.4	10689.9	10981.6	11901.6	13078.4	14016.4	14577.8	15002	15520.6	16068	16346.1	16119.5	15458.6	14736.5	14408.9	14724	15491.9	16109.7	16016.1	15220.8	14292.5	13822.7	13980.4	14498.4	14923.3	14896.9	14323.8	13363.8	12350
	28687.2	28196	27148.3	25717.8	24355.6	23382.5	22620.6	21559.5	19954.8	18248.1	17348.4	17931.4	19831.8	22020	23235.3	22829.8	21101.3	18852.1	16715.2	14889.1	13314.3	11968.2	11051.8	10962.8	12026.5	14142.4	16651	18649.2	19602.4	19691.9	19518.2	19448.7	19291	18604.3	17207.9	15315.8	13353	11848.5	11405.7	12404.7	14444.6	16218.7	16350.9	14539.5	11779.6	9496.23	8603.81	9176.3	10549.4
	13438.9	13520.7	13824.4	14332.1	14816.2	15105.8	15186.7	15008.5	14413.7	13382.4	12273.2	11730.2	12208.8	13446.6	14485.7	14449	13323.9	11884.3	10912.5	10612.6	10682.7	10724.2	10545.7	10242.8	10131.8	10535.3	11433.7	12290	12419.8	11655.2	10529.8	9753.44	9636.04	10042.4	10698.1	11378.7	11887.2	12047	11802	11274.1	10678	10177.6	9837.44	9695.41	9820.22	10243.5	10849.9	11405.3	11738
	48347.2	47130.6	45479.1	44695.6	45568.6	47596	49681.1	51193.9	51852	51233.3	49307.5	47175.7	46461	47995	51487.2	56061	60584.8	63946.7	65627.9	65805.5	64646.1	61881.5	57378.4	51862.8	46864.7	43969.1	43923.1	46267.5	49904	54043.7	58420.5	62688	66014.5	67403.9	66300.4	62993.5	58602.3	54603.9	52125.1	51338.1	51337.4	50818.8	49322.3	47880	47985.8	49678.2	51136.6	50613.5	48382.1
	14492.1	15086.7	15572.6	15239.2	13984.3	12272.8	10650.4	9390.16	8525.53	8050.36	7976.28	8246.42	8739.64	9420.13	10375.6	11557.4	12520.9	12636.1	11681.1	10162	9000.97	8912	9939.59	11425	12475	12670	12375.9	12352.5	13134.3	14738.7	16706.2	18307.5	18912.1	18354.8	16954.4	15205.9	13549	12363.2	11958.2	12374.6	13190.8	13695	13401.7	12397.6	11200.5	10395.7	10367.2	11125.9	12245
	113727	119285	130922	147598	164848	176533	180310	181702	191573	217775	257481	296858	318779	312327	277792	225647	170604	123986	89973.2	67808.1	55637.1	51840.5	54741.5	62865.1	74896.2	88058.5	97202.3	97622.8	89693.4	79925.2	76614.9	83910	99273.1	115967	128211	134979	139447	144410	148127	145534	134107	117387	101436	88753.2	77453.8	65530.3	53641.7	43830.4	37348.4
	10140.2	9613.3	8663.84	7578.83	6725.44	6319.13	6377.83	6894.18	7910.54	9342.18	10812.7	11790.9	11912.7	11189.3	9988.83	8829.28	8079.96	7777.96	7697.92	7591.06	7408.15	7313.85	7443.16	7656.07	7627.97	7196.76	6520.83	5889.87	5491.68	5373.62	5503.53	5798.26	6139.71	6414.09	6542.02	6487.39	6278.12	6026.94	5884.8	5932.35	6136.74	6451.01	6928.49	7653.2	8517.21	9153.52	9214.81	8718.54	8039.62
	31370.5	30535	29149.8	27392.3	25222.3	22770.9	20606.8	19427.1	19535.4	20665.4	22263.8	23961.1	25877.8	28384.5	31319.7	33522	33561.3	31180.9	27779.1	25222.6	24335.9	24737.6	25832.1	27454.3	29569.1	31880.4	34019.5	35822.2	37172.9	37741.5	37138.7	35420.1	33433.9	32541.8	33667.8	36353.2	38875.1	39662	38657.5	37050.2	35728	34372.1	32121.1	28761.2	25094.4	22293.2	21030.4	21145.6	21918.6
	53261.6	55989.9	58140	56160.2	49371.6	40375.4	32781.1	28568	27245.5	27024.9	26654.1	26395.4	27435.7	30318	34015.4	36849.4	38338.8	39690.8	42204.2	45599.3	48355.2	49474	49425.8	49472.8	50618.5	53083	55984.6	57444.9	55804.4	51093.2	45068.5	39791	36301.9	34401.5	33231.5	32026.1	30697.7	29940.1	30527.1	32295.7	34007.5	34420.1	33335	31447.5	29373.9	27153.5	24686.2	22255.8	20392.5
	25849.3	26078.2	26499.4	26963.6	27220.1	27059.9	26504.8	25904	25686.8	25839.8	25795.9	25130.1	24226.1	23896.6	24415.4	25250.1	25688.7	25420.4	24544.3	23356.1	22344.2	22287.1	24037	27955.3	33534.5	39636.9	45195.3	49996.8	55009.8	61655.4	70476.1	80512.9	89770.8	96002.4	97529.1	94273.8	88540.9	84387.1	84936.6	89166.9	91841.7	87883.6	76802	62415.2	49080.5	38927.8	31850.9	26878	23379.7
	18670.4	17932.4	16687.1	15181.3	13540.8	11904.7	10574.6	9846.47	9691.24	9731.22	9586.9	9200.34	8807.59	8674.96	8919.59	9523.66	10390.7	11342.5	12156.3	12679.1	12863.4	12695.3	12169	11317.9	10231.5	9101.21	8214.35	7749.62	7596.36	7511.02	7449.66	7679.13	8594.27	10427.4	12999.3	15644.8	17444.1	17724.7	16503.7	14456.2	12404.5	10820	9776.94	9238.42	9294.14	10148.7	11848.1	13990	15854.4
	9869.43	9454.18	8989.16	8880.47	9215.49	9675.12	9811.25	9455.22	8846.88	8372.95	8240.89	8383.69	8567.96	8574.18	8360.72	8112.47	8110.16	8513.69	9258.79	10141.9	10939.2	11428	11415.9	10875	10021	9170.91	8522.2	8115.42	7974.91	8176.97	8720.67	9403.98	9961.14	10360.1	10888.5	11856.1	13158.4	14171.7	14223.3	13228.1	11780.7	10610.9	10041.2	9912.56	9841.56	9527.07	8942.61	8294.86	7804.73
	11824	11580.9	11138.9	10595.6	10135.1	10031	10516.1	11533.4	12606.9	13080.9	12631.1	11597.4	10748	10626	11095.5	11522.9	11384.4	10672.2	9748.06	8940.44	8367.18	8043.67	8015.61	8354.62	9077.09	10105.1	11279.7	12363.2	13040.9	13035.7	12313.8	11147	9911.67	8851.87	8058.32	7611.87	7654.4	8270.32	9315.53	10414.5	11183.5	11482.9	11453.4	11328.8	11236.1	11161.2	11045.7	10865.4	10655.8
	10540.8	10178.6	9840.55	9881.98	10244	10506.3	10324.3	9797.7	9370.37	9370.12	9702.01	9995.98	9989.3	9734.99	9481.15	9416.04	9583.93	10018.9	10797.5	11827.9	12679.9	12828.8	12105.8	10837.4	9570.84	8724.69	8434.21	8624.13	9214.87	10284.8	11998.4	14262	16409.1	17415.8	16681.5	14602.1	12247.4	10502.6	9584.19	9239.31	9191.75	9342.6	9668.28	10091	10502.6	10818.1	10945.8	10807.2	10471.2
	40090.5	37256.4	33165.7	29923.9	29055.3	30869.7	34231.5	36940.1	36970.2	33926.8	29357.9	25491.7	23619.9	23550.6	24199.3	24436.2	23626.4	21787.5	19393.1	17000.5	15023.4	13701.2	13088	13090.1	13706.4	15321.4	18649	24158.9	31331.9	38394.6	43008.7	43629.5	40535.4	35655.5	31200.7	28182	26176.7	24357.2	22334.3	20072.4	17739.9	16078.4	16594.2	20874.2	29290.8	40044.7	49688.4	55322	56735.9
	19206.8	22084.2	25633.2	27108.1	25416.1	21844.6	18675.9	17425.8	18291.6	20488.2	22747.6	23917.7	23514.2	21796	19352.3	16707.5	14292.8	12581	11953.9	12344.4	13195.1	13914.8	14252.9	14143.6	13417.3	11926.9	9878.36	7824.27	6297.09	5496.73	5288.22	5401.4	5604.51	5759.73	5814.37	5789.19	5751.49	5758.6	5814.53	5871.42	5866.18	5765.99	5592.91	5407.67	5270.47	5209.22	5206.95	5216.53	5204.86
	57980.2	65928.2	82635.4	109400	146721	192227	239687	280867	309060	321351	318451	303240	279554	251620	223906	201124	187409	184112	188956	199381	217119	247522	293621	352365	417668	484110	543750	581321	580058	536521	467926	402266	359295	337942	320660	291999	253156	216766	190590	171331	153037	135625	123592	119979	124217	134061	146786	158958	167515
	56779.3	62411.8	73447.5	88577	104949	118803	126652	126215	117123	101408	83075.5	66404.7	54181.5	47110.8	44104	42999.3	41973.7	41037.2	41855	45630	51212.9	55443.2	55386.3	50539.8	43378.8	37896.2	37148.7	41443.5	48372.3	54707.5	58696.4	60824.4	62517.4	64366.9	65751.9	65947.1	65091	63754.1	61905.7	59117.5	56091.8	55230.5	58777.6	66326.4	74605.5	79919.4	80836.7	78734.3	76084.8
	11493.1	12192.5	13108.7	13616.5	13455.9	12912.5	12422.2	12083.1	11640.5	10835.1	9678.9	8455.2	7513.08	7042.33	7005.06	7230.4	7512.93	7665.22	7590.96	7367.71	7235.68	7464.27	8183.13	9270.43	10356.8	10982.8	10887.7	10248.3	9616.24	9555.95	10251	11334.4	12077.9	11935.8	11024.4	9963.45	9224.57	8814.87	8585.68	8582.69	8985.1	9867.29	11122.6	12604.3	14364.5	16805.5	20516.8	25653.2	31173.4
	168331	155758	136958	119081	105316	95075.7	86970.3	80624.3	76420	74693.8	75406.1	78015.6	81191.6	82785.3	80644.5	74183.7	65455.9	58079.4	54365.9	53668.9	53758.8	53325.8	53032.6	54963.8	61270.4	72129.7	84192.9	92116.6	93115.4	89805.8	87439.1	88506.5	91207.6	93348.3	95981.5	101366	107909	109806	102911	89276.6	74708.5	63227.8	55156.9	49516.3	46807.8	49301.4	58864.6	74273.6	90476.2
	30874	31910.7	32556	31064.9	26830.6	20971	15527.2	12094.6	11066.7	11807.6	13257.8	14496.5	15100.5	15210.2	15255.1	15499.2	15780.6	15678.1	14929.3	13676.4	12358.3	11454.4	11303.7	11958.3	13027.2	13731.4	13359.2	11826.2	9759.83	7974.03	6878.36	6372.48	6166.14	6078.3	6065.02	6097.14	6119.03	6135.02	6252.4	6554.31	6941.18	7171.46	7077.44	6693.95	6178.25	5669.4	5239.92	4921.26	4722.65
	10785.9	10676.8	10418.9	10073.7	9839.61	9880.59	10142.8	10375.4	10324.5	9901.56	9208.41	8479.07	8018.99	8104.54	8825.06	9999.82	11292.8	12418.2	13226.1	13639.4	13611.5	13170.6	12419.3	11445.7	10307.1	9135.39	8164.9	7581.32	7377.62	7379.2	7373.64	7231.84	6972.82	6731.97	6643.61	6739.78	6942.96	7128.08	7205.48	7200.25	7273.36	7615.58	8253.51	8959.83	9435.55	9630.81	9815.67	10261.1	10901.1
	23734.7	23757.5	23555.9	22702.4	20973.2	18792.2	17107.7	16717	17709.1	19442.6	20966.4	21665.1	21718	21868.1	22627	23742.4	24411.7	23926.5	22173.1	19636.6	16991.9	14713.5	12987.7	11820	11161.7	10986.8	11271.6	11902.4	12664.9	13383.3	14053	14773.6	15520.6	16050.7	16100.6	15620.8	14723.6	13514.9	12169.4	11145.1	11080.6	12281	14291.5	16103.4	16871.5	16378.4	14876.1	12807.2	10780.7
	40808.8	43681.8	48151.2	52275	54425.7	54205.8	52594.7	50824.2	49022.7	46333.7	42384	38200.9	35547.3	35622.7	38543.2	43700.4	50034.2	56015.5	60307.1	63147.4	66638.3	72769.5	80883.3	87294.4	87765.8	80964.5	70072.8	60785	57050.2	58381.2	61027.8	61343.9	58015.3	51814.1	44213.3	36662.7	30726	27922.3	28854.9	32640.2	37483	41861.1	45166	47319.7	48025.6	46696.3	43238.1	38665.2	34623.6
	12173.9	11286.9	9866.02	8558.38	8135.17	9330.23	12812	19236	29111.7	42222.7	57053.8	71576.6	85416.5	100577	118668	137456	151097	154113	145459	129680	114656	107113	108640	115405	122148	126677	130249	133827	134936	129165	114862	95884.5	79416.5	71042.6	71481.9	77343.7	84690.3	92003.5	99827.1	107900	113656	114232	109245	100566	90022.3	78650	67714.8	58947.6	53441.4
	43463	39746.4	35233.6	33934.4	38237.7	46983.4	56155.8	62446.3	66483.9	71533.2	78591.5	84068	83137.4	74540	61527.1	49001.8	40412.4	36595.3	36238.1	36936.3	36430.8	33862.7	30295.1	27854.4	28130.2	31190.1	35723.8	39814.9	41795.5	41015.3	38329.2	35867.2	35848.5	39028.5	44103.9	48885.3	52215.2	54661.8	57412.5	60800.5	64129.2	66778.8	68869.9	70419.7	70368.8	67202.6	60486.4	51557.8	43047.7
	19823.1	18945.5	17948.6	17749.6	18860.5	21249.1	24462.6	27847	30934.3	33883.3	37497.5	42670	49730	58220.1	67167.8	75620.2	82771.1	87205.2	86469	78919.6	66552.9	54755.7	48383.9	48533	53084.9	59239.3	64932.8	68646.7	69173.8	66150.7	60380.7	53177.6	45516.7	37929.6	30778.8	24294.3	18563.7	13742.2	10124.6	7882.69	6846.89	6620.39	6836.27	7293.63	7965.78	8932.67	10245.9	11782.8	13204.2
	18452.5	18426	18323.5	18063.5	17573.2	16851.9	15990.7	15105.5	14307.6	13762.4	13661.1	14040.7	14751.2	15713.6	17019.1	18562.3	19753.3	19900.4	18838.5	17031.1	15193.4	13977.3	13856.3	14966.4	16897.2	18800.5	19983.4	20448.2	20693.2	21044.3	21427	21639.7	21480	20742.5	19459.1	18014.5	16754.4	15631.6	14412.9	13061.2	11818.8	11075.8	11187.3	12232.4	13838.4	15304.2	15994.3	15710.4	14824.5
	16487.9	16515.4	16297.7	15568	14399.5	13269.9	12807	13457.6	15233.4	17531	19249.1	19452.7	18155.5	16371.1	15313	15524.2	16630	17734.2	18054.5	17374.4	16082.6	14866.8	14295.2	14462.3	14923.1	15077.3	14690.4	13981.3	13323.4	13059.4	13482.4	14672.5	16267.3	17552.2	17945.5	17449.2	16634.7	16161.2	16215.1	16369.5	16069.6	15274.9	14484.5	14088.9	13935.3	13698.1	13470.4	13675.1	14395.6
	47235.2	47207.7	47465.9	49423.7	54950.9	64039.2	73588.1	79380.5	79600.3	76477	74851.2	79441.3	92765.6	114616	143213	177634	218942	266391	310383	332454	318101	270091	206161	144977	96617.2	63160.4	42907.6	32982.3	30205.3	31569.6	34791.1	38776	43207.8	47426.3	50009.9	49751.9	46711.6	41989.1	36778.1	31883.6	27833.3	25001.7	23488.3	22980.2	22867.6	22542	21607.9	19989.3	18088.8
	6100.16	6190.39	6318.14	6428.36	6493.42	6497.93	6423.14	6257.95	6012.79	5727.61	5493.64	5493.76	6006.56	7302.01	9422.09	11983.8	14237.6	15453.8	15360.3	14225.2	12550.4	10750.6	9072.22	7645.2	6522.69	5708.92	5194.85	4970.13	4998.1	5193.26	5436.9	5630.8	5747.75	5827.38	5913.64	5996.4	6022.67	5962.58	5845.68	5725.39	5627.99	5549.78	5480.55	5406.97	5311.7	5193.52	5077.54	4991.61	4943.05
	259989	248476	228489	204388	180002	158018	141025	133041	138579	157806	181923	195687	187709	159609	124450	96180.1	81148.3	78367.4	84992.9	100356	125245	157404	188224	206089	205042	189588	169947	153284	139917	126335	110353	93545.8	79615.8	71160.6	68125.3	68426.7	69113.2	67625.1	63499.9	59191.9	58418.7	63173.8	72097.7	81587.3	88689.3	93201.6	96973.1	101386	105900
	7105.27	7410.48	7896.32	8397.18	8817.71	9187.07	9607.14	10117.7	10573	10680	10258.2	9524.61	9102.87	9681.66	11562.5	14395.8	17273.9	19155.1	19385.1	18043.1	15944.8	14295	14088.6	15481.6	17556.9	18899.9	18658.5	17084.9	15101.1	13504.5	12576.5	12185.1	12045.7	11895	11574.9	11063.2	10447.4	9859.34	9369.98	8929.17	8469.16	8067.48	7913.39	8104.73	8553.03	9129.13	9870.5	10929.5	12205.6
	9277.18	9789.27	10789.3	12082.5	13292	14087.5	14400.5	14390.5	14248.8	14070.2	13900.8	13880.6	14259.1	15209.2	16661.8	18327	19787.5	20574.8	20298.6	18850.3	16575.6	14279.9	12954.2	13240.6	14933.3	16997	18314.7	18597	18490.9	18781.2	19668	20799.7	21656.5	21772.8	20912.4	19291.5	17532.7	16214.5	15417.7	14744	13773.7	12477.3	11213.5	10375.5	10015.7	9785.25	9268.84	8376.93	7407.21
	8176.38	8445.77	8868.24	9310.93	9716.62	10112.7	10540.3	10937.3	11095.1	10855.2	10419.3	10351	11159.3	12864.9	14934.4	16591.9	17319.3	17253.5	17057.6	17226.4	17543.1	17364.8	16384.6	14921.9	13517.5	12502.6	11972.1	11890.2	12074	12214.2	12033.9	11411.4	10400.6	9232.88	8229.73	7600.16	7329.39	7302.13	7494.81	7990.37	8806.46	9774.99	10635.1	11205.9	11444.3	11398.7	11163	10846.1	10549.5
	35499.4	36236	36431.8	35049.6	32282	29185.8	26954.6	26399.3	27460.5	29121	30269.4	31022.9	33292	39769.3	51758	67490.6	82603.7	92697.1	95908	93575	89108.9	86526.9	89373.7	99777.9	117746	140807	163527	177641	175283	154665	122417	89200.5	63075.1	46764.3	39091.5	37121.8	37332.6	36650	33774.8	29593.6	25913.2	23688.6	22421.9	20972.7	18754	16195.3	14201.7	13311.9	13336.7
	6019.22	5932.9	5784.99	5611.04	5440.08	5290.12	5178.09	5124.21	5137.4	5201.14	5289.09	5405.22	5604.2	5964.7	6534.04	7272.7	8024.56	8554.18	8661.2	8298.3	7593.29	6763.62	6004.82	5422.24	5020.42	4744.68	4548.97	4435.92	4435.74	4553.73	4745.21	4938.56	5076.33	5138.55	5137.17	5095.03	5030.21	4955.23	4886.18	4851.98	4892.41	5032.66	5243.29	5431.49	5498.22	5415.73	5239.86	5051.38	4904.2
	8817.83	8805.46	8821.73	8902.11	9017.42	9098.2	9169.44	9451.42	10225.7	11489.2	12758.1	13400.7	13305.3	13101.2	13536.6	14687.8	15913.4	16519	16296.7	15444.8	14212.5	12811	11567.8	10973.3	11530.1	13552.4	16913.8	20754	23560.4	23968.8	21753.6	17997.3	14251.1	11556.8	10113.6	9535.03	9277.04	8999.34	8768.97	9013.4	10191.9	12359.6	15001	17392.1	19206.8	20733.8	22468.1	24525.9	26475.6
	25186.6	25799.3	26095.6	25089.3	22679.1	19845.6	18014.2	18096.9	19808.6	21776.4	22558.9	21906.1	21200.9	22745.3	28452.1	38667.3	51573.3	63562.8	70794.2	71412.5	66893.9	61125.3	57754	58083.4	60865.6	63444.9	63367.2	59834.7	54060.5	48158	43855.1	42350.9	44603.4	50636.6	58421.4	64241.6	64850	59626.7	50965.1	42743.2	38026.9	37485.2	39372.2	40946	40300.9	37297.7	33063.2	28878.5	25617.1
	127395	131800	138595	145418	150818	153934	153794	149733	142316	133216	123889	114451	103937	91805.1	79334.3	69501.6	65193.6	67416	75147.6	86498.3	99662.2	113218	126299	138351	148248	153961	153511	145828	130959	110764	89369.2	71373.3	59108.2	52101.7	48633.1	46884.7	45028.8	41550.9	36072.9	29500.5	23135.1	17773.6	13610.9	10614.1	8761.42	8049.55	8413.39	9608.78	11097.6
	20064.9	20389.7	21526.4	23660.5	26009.6	27180.4	26309.1	23775.1	20842.6	18786.7	18263	19071.3	20312.9	21009.7	20814.4	20153	19700.1	19742.1	19951.9	19678	18521.3	16760.8	15219.6	14654.3	15288.1	16841.6	18708.2	20053.7	20245.5	19546.9	19215.3	20595.8	23931.8	27934.1	30623	30883.5	29210.2	26795.4	24190.1	21257.9	18147.9	15655.8	14496.2	14573.1	15170.4	15717.3	16229.8	17027.2	18112.9
	10662.8	10495.5	10240	10077.1	10141	10311.6	10303.5	10035.8	9844.65	10291.5	11792.3	14439.1	18110.2	22605.4	27547.1	32214.8	35717.9	37521.6	37768.4	36958.7	35365.8	32934.9	29718.6	26153.7	22865.4	20424.7	19224	19222.2	19753.2	19892.5	19167.6	17861.1	16679.2	16201.5	16567.3	17559	18877.5	20255.1	21387.8	21904.9	21457.1	19943.6	17766.9	15860	15326.5	16780.2	19753.1	22846.9	24841.1
	15133.2	15294.1	16155.4	18102.1	20708.4	22969.7	24444.4	26212.8	30453.9	38729.4	50513.9	63505.4	75557.5	86364.4	97286	109376	121078	127720	124281	109734	88495.9	67233.2	50492.2	39246.6	32491.7	29311.5	29609.6	33615.1	41016.1	50254.7	58510.2	62889.6	62313.2	58255.1	53264.5	48869.8	45193	42065	39648	37949.6	36375.4	34119	30877.7	27050.6	23320.2	20158.5	17683.1	15820.5	14518.1
	23762.9	26014.6	29384.8	32021.8	32474.8	30838.4	28671	27770.9	29161.9	32990.8	38739.6	45280.1	51143.9	55246.4	57460.1	58441.7	58932.8	59120.1	58468.9	56163.3	51909.6	46508.2	41543.8	38190.5	36259.8	34631.1	32532	30172.5	28320.6	27640.4	28391.7	30391	33071.6	35695	37591.9	38136	36612.1	32533.7	26312.5	19387.1	13449.7	9521.8	7677.16	7381.97	7940.69	8734.01	9310.93	9470.51	9305.87
	13124.4	13392.5	14101.5	15444.7	17372.1	19443.7	21049.7	21856.4	21977.4	21644.9	20867.3	19625.2	18316	17706.1	18304.5	19824.2	21317.5	21857	21129.5	19536.7	17876.9	16843.9	16585.2	16605.5	16157.3	14850.6	12955.4	11167.9	10130.2	10084.6	10775.3	11587.9	11898.2	11458	10536.6	9747.71	9710.07	10686.5	12343.6	13885.6	14613.4	14397.3	13580.9	12562.4	11602.2	10897.2	10574.9	10566.2	10650.6
	47371.2	48803	49243.7	46517.5	40831.6	34209.3	28539.8	24676.3	22919.3	23476.1	26202	30411.9	35238.9	39816.4	42972.5	43466.7	41088.1	37015.2	32641.7	28545.5	24897.5	22241.9	21324.7	22324.7	24504.2	26623	27734.9	27734.5	27236.4	27008.1	27481.7	28650.2	30211.2	31624.2	32126.8	31175.2	29180.2	27530	27473.3	28922	30446.2	30510.9	28762.7	26135.1	23859.2	22620.3	22483.3	23121.8	24000.4
	99764.4	104627	117260	140373	172344	205244	227259	228982	209660	178014	146320	122935	109556	104248	105661	113566	126245	139796	150945	158879	163354	162679	154934	140311	121193	100600	81337.7	65899.1	55845.7	50919.7	49038.8	47355.9	43730.8	37830.4	31102.5	25537.5	22328.1	21445.9	22031.1	23030	23813.4	24516	25767.2	28109	31754.8	36612.9	42123.4	47202.2	50806.1
	29085.9	28377.5	26842.4	24545.1	21881.5	19287.6	16868.6	14480.6	12145.1	10206.6	9055.13	8831.71	9427.48	10629.1	12163.5	13657	14707.6	15130.1	15110.1	14996.9	14919.5	14692	14073.4	12995.2	11583.4	10157.7	9218.53	9265.52	10518.4	12765.7	15427.5	17781	19235.8	19531.6	18785.5	17398.6	15893.5	14803.6	14684.9	16025.7	18853.8	22391.2	25292.2	26354.3	25109.9	21985.4	18046.3	14446.7	11916.4
	29324.5	29212	29400.1	30532.4	32961.3	36389.3	40288.6	44516.2	49026.4	53043.5	55215	54918.7	53167	52131.4	53928.9	59708	69324.5	81385.3	93553.1	103300	108898	109736	105860	97873.5	87246.9	75876.7	65079.5	55368.9	47041	40451.9	35725.8	32597.9	30705.5	29927.6	30308.1	31690.5	33593.6	35492.5	37086.9	38249.1	38823.9	38533.2	37058.7	34311.7	30732.9	27252.9	24810.5	23793.6	23849.8
	105729	101206	94654	89819.6	90128.5	97121.4	109739	125854	145364	171206	205721	245455	281165	304586	314222	313750	307585	300176	297124	303726	321647	346707	369724	380896	375536	356450	330900	305557	283874	266744	254470	248396	250618	260898	274274	284365	289385	291791	292067	287383	277092	264899	254345	245254	234665	219037	196804	170993	148451
	118532	127196	142202	160271	178650	195986	212989	232444	257013	285542	311115	323417	315085	287842	252145	219363	193850	172622	151828	132256	118338	113099	115151	120052	123395	122733	117857	110158	101973	96542.2	97385.8	105840	118801	129973	133797	128221	114811	97522.2	80973.8	68314.8	59847.4	53799.7	48747.2	45440.8	46214.2	52337.9	61982.1	71197.4	77061.8
	31889.9	32428.5	32134.2	29992	26734.7	24271.8	23845	24960.9	26108.9	26263.1	25609.7	25199.4	26237.2	29483.8	34792.7	40963.2	46075.5	48179.1	46211.2	40816.8	34149.1	28378.2	24282.2	21345.9	18938.3	16999.2	15643.4	14582.9	13292.7	11655.2	10145.3	9338.93	9378.9	9910	10380.7	10382.5	9838.07	9017.12	8395.65	8415.34	9299.58	11148.4	14298	19655	28718.3	43108.1	63437.5	87740.4	110633
	5965.15	6073.19	6311.19	6695.06	7196.43	7751.34	8319.16	8880.54	9331.54	9453.26	9107.62	8473.28	8011.35	8169.97	9121.22	10731.4	12686.4	14564	15819.7	15927.4	14779.3	12971	11564.9	11491.3	13046.1	15828.2	19152.8	22580.4	26068.5	29770.3	33770.9	37750.6	40766.4	41705	40186.7	36911.9	33233.8	30594.9	29954	31099.5	32546.4	32618	30827.6	28134.3	25931	24925.1	24882.6	25173.3	25384.4
	7115.52	7436.56	7890.27	8213.72	8231.13	7951.04	7525.8	7124.47	6840.14	6718.78	6902.75	7796.77	10082.2	14479.4	21424.7	30942.4	42699	56057.3	70165.2	84085.3	96801.9	107292	114810	118794	118270	112118	100808	87505.1	76541.9	70579.7	69534.5	71860.8	75900	79694.5	80595.3	76569	68107.3	57924.8	48487.8	40531	34026.5	29557.4	28106.3	29890.1	33769.9	37715.1	39900.2	39729.3	38096.2
	52383.5	52238.7	51099.3	49025.2	47855	49605.9	54156.7	58962.8	61117.2	59635.7	55984.4	52819.1	52252.5	54830.2	59607.2	65078.3	70345.2	75542.4	81129.5	86757.5	90708	90379	83935.2	72255.9	59175.5	49295	45204	46255.9	49464.8	51832.1	52503.4	52919.7	54869.1	58737.9	63902.1	70191.2	78281.3	88941.1	102288	117038	129657	135194	130660	117866	102092	88073.7	77727.2	70924.8	66973.6
	43855.7	42907.1	41460.9	40415.8	40763.8	42714.5	45022.1	45589.8	43153.6	38399.5	33359.6	29819.9	28312.8	28333.7	29052.1	29635.5	29258.8	27340.7	23956.1	19864	15963.6	12745.1	10256.2	8400.34	7112.12	6345.76	6052.52	6176.85	6605.24	7122.56	7477.29	7515.98	7248.64	6814.06	6390.04	6089.95	5915.76	5816.42	5763.23	5742.87	5720.16	5655.01	5545.11	5424.87	5327.67	5261.65	5215.27	5174.6	5136.93
	24307.1	22050.1	18318.7	14363.3	11353.4	9922	10067.4	11291.8	12810.3	13903.1	14304.1	14226.1	13989.2	13791.1	13848.9	14402.7	15356.8	16162.1	16288	15681	14682.2	13676.3	12860.1	12169.6	11391.9	10434.3	9473.97	8847.35	8842.63	9541.84	10740.1	11999.5	12846.2	12985.8	12433.2	11551.2	10930.8	11073.1	12050.9	13427.3	14491	14638	13696.5	12095	10765.6	10766.2	12782.6	16663.8	21149.5
	15538.6	15329.5	15019.2	14588.2	13879.5	12862.8	11754	10851.9	10335.2	10211.5	10385.2	10771.6	11402.5	12448.7	14049.3	16022.3	17826.6	18932.1	19186.4	18748.5	17788.7	16422.7	14936.8	13921	13965.1	15125	16756.8	17947.6	18089.1	17111.5	15383.7	13491.7	11971.6	11080.3	10750.1	10731.3	10783.5	10779.8	10721.8	10742.7	11066.8	11802.7	12694.7	13196.5	12901	11884.2	10620.9	9609.7	9060.62
	40903.4	40894.8	41373.6	43205.3	46552.3	50016.8	51781.5	51528.6	50371.5	49048.1	47189.6	44527.5	41903	40617.7	41215.7	43214.9	45798.9	48488.7	51173.7	53688.8	55454.9	55504.2	53090.3	48681.9	44319.5	42472.4	44150.7	48139.9	52205.6	54991.8	56593.8	57508.7	57571.9	56096.9	52732.7	48025.6	43341.2	40295.8	39958.8	42108	45110.2	47035.6	47448.2	47962.2	50517.9	55016.6	59209.3	61127.5	60945.3
	69871.3	66630.3	61679.1	56937	53861.8	53334.8	55318.1	58210.7	59274.8	56536.1	50288.6	42564.7	35394.9	29741.4	25705.6	23167.6	21964.6	21636.1	21430.6	20778.6	19643.7	18327.7	17035	15689.3	14124.6	12403.9	10908.2	10109.3	10266.6	11249.5	12528.5	13385	13346.7	12558.7	11692	11431.6	12056.3	13399.4	15028.6	16510.6	17759.8	19141.9	20920.5	22519	22714.6	20823.2	17485.8	14113.9	11756
	67961.9	68790.7	69648.7	68928.3	65048.4	57893.6	49391.8	42435	39049.9	39320	41719.6	44417.8	46659	49326.5	53961	60662	67053.9	70064.8	68871	65612.7	63412.9	64472.7	69929	80204.5	94386.9	109437	120994	125685	122974	115286	106578	99996.6	95821.4	91583.1	84709	75130.3	65187.3	57395	52682.1	50356.4	48978.7	47005.8	43229	37493.5	31088.2	25907.1	23024.2	22167.4	22343
	14096	14299.5	14648.2	14908.9	14696.6	13789.5	12404.5	11015.8	9910.14	9063.98	8446.67	8294.93	9044.58	11023.8	14115.7	17587.1	20316.6	21382.9	20550	18265.9	15321.4	12518.6	10435.6	9254.4	8765.06	8601.73	8500.37	8389.97	8370.07	8603.45	9091.47	9557.18	9704.64	9587.93	9584.5	10009	10857	11860.6	12646	12870.7	12367.5	11257.7	9912.27	8759.3	8102.82	8064.32	8584.56	9425.76	10241.7
	25153.4	28830.2	34757	41124.6	46787.1	51420.1	55062	57873.4	60080.3	61512.1	61229.8	58379.6	53672.2	49553.5	48606.6	51750.1	57785.4	64348.5	69290.8	71452.4	70349.3	65458.2	56410.6	44095.8	31037.6	20150.7	13104.5	9905.75	9690.81	11632	15297.9	20408.7	26182.8	30927.2	32722.1	30932.5	26963.9	23308.9	21822.9	22805.5	25437.5	28759.8	32011.3	34308.4	34853	33984	33553.5	35422.3	39319.6
	39059.4	37789	35025.8	31035.7	26799.8	23380.2	21341.6	20817.1	21706.2	23566.3	25572.8	26933	27442.3	27575	27940.3	28663	29347.8	29507.9	28837.7	27210.3	24712.5	21684.6	18595.3	15902.5	14001.9	13108.6	13073.8	13408.4	13599	13427.7	12997.3	12517.4	12139.8	11966.6	12069.9	12420.5	12871.5	13262.1	13468.8	13359.7	12828.2	11914.3	10806.2	9718.1	8822.05	8240.63	7994.75	7967.44	7998.32
	8263.98	8018.51	7699.47	7535.22	7666.64	8080.82	8651.79	9227.46	9688.12	9959.25	10040.4	10091.7	10432.4	11333	12770.8	14401.3	15759.1	16514.5	16598.7	16111.7	15120	13617.6	11713.3	9739.5	8094.77	7033.06	6610.55	6739.34	7243.55	7907.46	8527.07	8986.96	9312.45	9570.71	9697.62	9529.24	9033.69	8402.04	7879.49	7576.88	7448.28	7390.43	7339.36	7279.83	7185.45	7001.63	6709.42	6367.66	6074.53
	103048	106092	110933	115705	119003	120224	118881	114547	107867	100585	94070.1	88754.5	85286.8	85053.2	88860.4	95575.4	102599	107687	110318	111571	112922	115112	117882	120497	122226	122106	118749	111192	99960.4	86839.3	73735.6	62073.7	53065.1	48130.5	48723.3	55229.5	65674.8	75831	81499.6	81507	78782.5	78381.8	83873.6	94785.7	106835	114613	115043	109365	101958
	13849	14134.8	14277.9	13829.6	12737.7	11357.8	10112.9	9233.24	8771.97	8715.01	9029.99	9698.8	10740.1	12134.1	13692.6	15082.9	16049.2	16591.5	16891.4	17082.8	17118.8	16875.9	16356.6	15683.8	14869.5	13773.4	12410.4	11144	10424.2	10373.3	10669.3	10807.6	10498.8	9863.61	9272.05	8995.33	8988.17	8974.67	8748.82	8405.61	8292.23	8745.53	9853.93	11392.3	12947.3	14167.5	14977.5	15563.6	16091.5
	131377	128135	123593	119092	113702	105264	92485.1	76113.6	58811.2	44098.4	34909.9	32613.6	36867.6	46083.6	58429.7	72769.1	88139.6	101885	109496	107919	98977.7	88316.4	80625	76292.5	72625.9	67485.7	61157.5	55134.4	50299	46892	45428.5	46600.1	50254.7	54814.7	57829.1	57310.3	52845.5	45582.4	37400.9	30152.3	25178	22973.1	23173.8	24889.3	27114.7	29090.7	30511.9	31438.2	32016.4
	52167.9	46037.6	37384.2	30489.1	27308.8	27013.5	27889.2	29159.4	30801.4	32204.2	32026.6	29648.2	26140.3	23430.2	22722.7	23802.8	25569.4	27044.4	27980.4	28777	30036.7	32178.7	35231.6	38797.3	42162.4	44526.7	45483.3	45676.5	46851.7	50561.7	56257.6	60711.7	60006	52789.2	41622.1	31009.1	24365.7	22676.9	24978.6	29290.2	33364	35506.9	35441.6	34451.9	34294.9	35610.5	37343.8	37856.9	36744.2
	70230.6	73542.2	78451.4	81549.3	79271.3	71014.6	60696	54048.6	53974.8	58964.3	66065.7	75406.2	92302.4	124760	176721	241028	299229	332272	334911	319483	304502	300063	303591	306665	304030	296527	286681	273206	251499	219571	182007	147321	121922	106708	98412.8	93247.3	89145.5	85497.6	82257.7	79753.1	78566	79166.1	81717.6	85963.7	91099.7	95946.8	99300.5	100311	99223
	9141.26	9591.28	10413	11297.6	11757	11512.4	10789.3	10130.6	9941.57	10236.4	10741	11212.8	11699.9	12466.6	13635.6	14965.7	16019.1	16449.4	16101.8	14996.1	13366.9	11711.6	10645.3	10548.9	11288.6	12287.2	12908.2	12874.7	12413.3	11979.5	11796.7	11696	11427.9	11018.4	10714.5	10643	10665.9	10611	10540.1	10689.2	11172.8	11811.3	12269.6	12353	12143.7	11835.1	11480.8	10992.4	10388.8
	10743	10618.5	10676.2	11169.2	11980.9	12709.2	13057.8	13125.8	13342.4	14095.1	15305	16383.6	16777.5	16578.6	16484.8	17194.6	18866.1	20966.8	22525.3	22768.4	21740.4	20182.7	18689.4	17164.5	15243.4	13012.4	11045	9830.25	9396.25	9457.88	9747.74	10185.1	10814.6	11640.5	12573.8	13551.3	14584	15639.8	16640.5	17607.4	18581.1	19325.7	19405	18688.6	17567.4	16545.6	15766.7	15055.3	14335.4
	28419.7	32672.8	39814.1	47620.9	54225	59320.1	63823.6	67928.7	69902.7	67398.3	59746.1	48669	37105.7	27668.7	21852	19921.8	21013.4	23346	24840.8	24112.4	21170.1	17186.4	13556.8	11104.5	9920.94	9679.02	10015.2	10682.1	11435.7	11942.4	11955.1	11561.3	11095.7	10768.3	10487.7	10076.6	9532.85	9037	8789.62	8869.3	9191.61	9587.21	9940.93	10276.5	10716.2	11324.7	11972.3	12414.4	12547.7
	19936.1	20420.7	20624.4	19625.1	17243.4	14348.2	12155.6	11341.4	11824.3	13044.5	14268.6	14923.4	15013.1	15209.5	16264.5	18180.7	20055.5	20856.2	20268.7	18731.4	16840	14923	13092.5	11431.7	10035.8	9015.43	8566.99	8951.48	10296.6	12439.5	15003.8	17577.1	19783.4	21300.1	21952.3	21808.4	21181.1	20537.1	20260.5	20355.2	20483.9	20457.9	20621.2	21602.9	23663.8	26321	28611.7	29768.9	29789.9
	10712.1	11731.6	13271	14629.4	15350.4	15419.2	15034.6	14370.1	13663.6	13289.9	13477.9	14045.5	14590.2	14933.8	15331.3	16216.8	17666.8	19096.9	19603.9	18696.5	16652.7	14199	11990.1	10397.6	9594.46	9661.04	10538.2	11902.2	13211.1	14045.9	14404.1	14532.3	14506.8	14147.7	13352.6	12342.8	11515.5	11136.1	11208.7	11562.3	11970.1	12217.3	12183.6	11967.6	11953.3	12663.5	14374.9	16793.9	19141.9
	12673.1	12413.8	11979.2	11489.7	11111	11081	11595	12602.3	13784.3	14777	15393.5	15687.8	15986.1	16893.9	19035.9	22594.1	27167.2	32182.1	37318.4	42301.4	46301.9	48011.2	46797.7	43618.5	40360.2	38313.4	37461.5	36999.9	36302	35632.5	36174.1	39173.2	44798.9	51721.4	57691.7	60685.1	60077.3	57120.5	54021.1	52164.3	51163.6	49497.3	45855.1	40018.8	32905.9	26011.1	20635.4	17324.9	15796.6
	94718.5	105351	127082	162239	214530	284066	360889	425982	464037	474894	467293	443893	401566	345759	293645	258719	237916	217753	190387	160571	138375	128276	125863	123519	118024	112504	112131	119386	133455	152145	172588	190503	200600	199086	186315	167104	148231	135141	130562	135303	149096	170598	197137	224079	243898	247812	231524	200147	166678
	8538.23	8296.45	7868.84	7365.79	6926.63	6647.12	6508.71	6411.64	6318.16	6356.18	6743	7592.64	8804.21	10123.5	11282.3	12112.7	12636.8	13073.4	13656	14357.1	14815.8	14600	13577.4	12035.3	10431.6	9069.44	8041.45	7400.85	7244.83	7593.21	8247.66	8861.41	9207.18	9338.8	9442.82	9582.35	9644.88	9467.19	8962.59	8226.14	7592.66	7496.54	8126.16	9167.13	9962.65	10025.5	9395.09	8496.77	7749.5
	24361	25251.9	26640	28011.8	29050	29617.2	29478.1	28299.4	25997.5	22879.7	19429.7	16162.6	13636	12304.2	12231.8	12995.4	13920.7	14459.1	14393	13768.1	12745.6	11571.3	10597.4	10219.4	10802.6	12684.7	16082.6	20782.6	25940.9	30321.5	32747.5	32499.6	29807.9	26248.1	24274.7	25734.8	30448.1	36137.8	39895.5	39997.9	36627.3	31226.8	25414.4	20300.3	16311.3	13334.3	11045.7	9230.92	7896.7
	36548.8	39009.3	42650.1	45397.9	45643.3	43658.4	41608.7	41765.1	44712.4	49322.3	54182.3	58896.2	64090.4	70335.7	77497.9	85694.6	96517	112042	132051	152742	168554	175184	171685	160829	146844	131737	114508	94454.5	73807.1	56325.9	44425.1	38331.1	36853.6	37981.3	39365.7	39413.1	38215.7	37097.1	37191.5	38562.1	40452.9	41996.1	42638.5	42185.7	40672.5	38252.5	35202.6	31991.3	29273.8
	99338.7	98170.5	97979.6	101325	108642	116733	120050	114418	100239	82239.9	66248.4	56226.5	53597.6	58161.2	68975.7	84272.7	100848	114619	122949	126201	126174	123846	119900	116407	115935	119308	125598	133810	143288	152532	158347	156609	144666	123758	98906.4	75872.4	58011.1	45601.7	37381.5	32448.2	31136.9	34632.2	43964	59315	80013.9	104838	131987	158563	180338
	31839.3	29962.5	27316	25100.1	24091.2	25075.4	29041.9	36403.1	46016.8	55237.4	61485.8	64339.4	65792.2	67944.4	70834.9	73113.1	74149.7	74393	73972.6	72191.1	68571.4	63638.7	58574.4	54585.6	52481.8	52338.8	53568.3	55590.4	58254.5	61359.1	63882.6	64084.7	60702	54136.2	46246.7	38849.8	32659.1	27656.3	23922.3	21741.6	21092.5	21345.6	21616.5	21455.7	21117.6	21084.1	21497.9	22179.6	22891.8
	193289	185580	174564	164871	157349	149522	139473	128031	117341	108459	100454	91370.5	80105.5	67522.2	55753.6	46627.4	40882.7	38565.4	39603.9	43973.1	51789.3	63770.7	81458.6	105831	134820	162870	183909	194259	192457	178171	152892	121110	89719.7	65384.9	51297.8	45918.1	45033.3	45249.7	45697	47060.6	49870.2	54145.2	60572.4	71305.2	88341	110363	131981	147392	154851
	33559.2	41136.9	54252.3	69272.2	82769.2	94024.4	105405	119069	132984	141166	138528	125127	105478	84707.7	66051.5	50958	40030.7	33469.4	31198.3	32974.5	38270.4	45789.8	53182.8	57770.4	58143	55111.3	50740	46383.9	41991.1	37220.5	32496.2	28612.4	25802.7	23610.5	21547.8	19694.3	18605.3	18565	19016.4	18930.8	17795.9	16118.6	14951.2	15039.1	16357.8	18243.9	19903.2	20911.2	21335.3
	33169.3	31015.5	27246.1	23043.4	19902	18877.8	20053.9	22607.5	25306.9	27083.1	27494.5	26992.8	26781.9	28101.1	31228.3	35059.2	37829.2	38405.3	36961.2	34589.9	32449.9	31219.3	31052	31683.3	32464.9	32599.8	31675.6	29975.8	28153	26582.9	25035.1	22991	20327.4	17631.3	15760.6	15140.1	15499.3	16153.1	16483.6	16354	16199.3	16630.5	17883	19778	22281.1	25882.2	31168	37925.9	44628.3
	5779.39	5818.33	5939.63	6304.1	7228.64	9060.88	11923.7	15550.6	19378.5	22768.8	25163.9	26212.2	25942.9	24857.1	23720.8	23063.7	22745.6	22075.9	20503.8	18241.5	16165.8	15111	15273.6	16193.1	17139.1	17511.8	17066.7	15932	14451.2	12983.9	11785.7	10946.7	10355.6	9791.57	9128.14	8410.46	7725.35	7086.39	6477.01	5928.5	5509.59	5267.66	5192.87	5217.41	5250.64	5236.23	5177.63	5107.56	5050.2
	41668.8	41461.6	40444.6	37946.6	33793.7	28510.3	23143.5	18880.2	16637.8	16796.7	19142.8	22961.8	27267.6	31201.6	34358.3	36664.6	37973.5	37977.9	36583.7	34230.2	31769.9	30055.7	29600.6	30514.6	32614.2	35487.4	38498.9	40885	42038.3	41918.9	41305.4	41509.9	43522.8	47102.1	50673.8	52442.8	51855.2	50044.2	49056.6	50812	56364.7	65202.2	74675.8	80593.8	79534.7	71323.3	59237.3	47665.7	39532.9
	15832.1	15545.1	15270.3	15317.4	15690	16044.4	15945.3	15156.6	13753.1	12068.6	10565.7	9670.75	9625.51	10426	11846.1	13510.3	15035.5	16225.2	17193.4	18249.5	19569	20934.4	21766.5	21410.7	19580.8	16761.5	14147.9	12951.1	13618.8	15650.7	18013.3	19688.7	20074.3	19196.7	17649.4	16216.2	15484.2	15706.2	16751.9	18078.7	19021.2	19300.3	19111.5	18649.3	17828.4	16621	15386.1	14606.8	14403.7
	13098.8	13618	14238	14419.7	13914.5	12983.4	12163	11726.5	11438.6	10968.8	10485.9	10631.5	11808.1	13602.6	15057.7	15520.3	15131.2	14504.3	14103.4	13972.2	13855.4	13429	12537.7	11362.7	10312.8	9698.49	9592.09	10026.6	11192.9	13258.5	15916.8	18217.5	19067.7	18042.9	15705	13154.4	11320	10539.9	10568.2	10924	11406.6	12405.7	14565.5	17925.2	21446.5	23657.4	23855.6	22568.8	20938.5
	23522.8	24416.8	25159	24654.1	22801.7	20667.9	19736.1	20867.6	23662.9	26697.2	28586.1	29054.9	28962.7	29235.4	29890	30255.7	30005.3	29529.2	29236.6	29124.5	29552.4	31981.4	38003.9	47357	57323	64307.3	65862.2	61525.6	52594.9	41449.8	30593.9	21746.9	15534.3	11830.1	10264.3	10463.5	11985.6	14215.8	16470.8	18239.6	19288.9	19608.8	19423	19269.4	19865	21635.1	24252.4	26770.7	28395.9
	25839	25639.5	25291.2	24764.6	23930.1	22647.9	20829.1	18530.7	16103	14191.4	13451.5	14119.2	15800.1	17727.7	19243	20015.7	20004.2	19508.6	19225.9	19881.7	21538.9	23323.5	24060.5	23282.9	21525.7	19669.5	18237.5	17357.4	17095.1	17677.4	19484.6	22692.4	26636.2	29660.3	30041.5	27290.8	22535.1	17652.6	14046	12078	11394.5	11568.1	12399.3	13753.4	15295.9	16500.7	16968.8	16728.9	16182.2
	48598.6	47124	45383.5	44561	44675.6	44597.7	43148	40288.3	37226.1	35281.9	34768.7	35053.8	35475.7	35926.4	36496.9	36768.8	35789.2	32883.4	28340.4	23190.2	18460.3	14729.6	12150.2	10579	9680.09	9120.67	8802.65	8915.47	9768.7	11558.1	14216.5	17447.4	20897.8	24245.1	27051.5	28634.5	28314.4	25957.8	22256.9	18365.9	15218.1	13177	12232.4	12368.4	13691.1	16274.2	19918.5	24009.3	27595.7
	56489.5	63181.2	75805.9	92108.4	108175	119547	122889	117186	104047	87111.8	70677.9	58052.7	50634.1	48087.3	48896.8	50846.1	52032	52316.1	53421.1	56845.4	61694	64912.4	63675.6	57663	49405.4	42582.3	39680.9	40799.8	44238.6	48168.5	52096	56914.8	63326.8	70191.9	74780.3	74778.5	69838.5	61395.8	51659.7	42950	37396.7	36441	40042.1	46458.7	53424.4	59730.2	65262.7	69773.7	72636.6
	44324.5	40442.3	34609.1	29124.8	25157	22627.6	21102	20403.6	20469.3	21012.5	21589.2	21996.7	22530.8	23777.8	25982	28479	29962.4	29688.4	28404.8	27692.7	28226.6	29011.2	28599	26835.2	25141.4	25348.7	28585.4	34953.5	43645.7	53307.9	62698.9	71168.1	78381.2	83730	86237.8	84862.4	78971.3	69288.1	58680.3	51321.3	50425.6	56629	68371.5	83523	100376	116902	129710	135495	134531
	57916.7	77240.6	108666	139575	157375	156435	140511	118301	96808.8	78440.8	62756.9	49507.6	39730.5	34542.8	33443.8	34062.1	33786.8	31652.2	28467.1	25340.7	22568.5	19851.7	17011.1	14210.7	11697.5	9603.85	8000.11	6942.94	6391.56	6166.97	6067.94	6011.86	6097.37	6629.2	8096.66	10931.2	15001	19315.8	22602.9	24521.4	26118.8	28677.9	32138	35009.4	35910.1	34943.8	33502	32914.4	33381.5
	35825.5	37387.9	39392.7	40232.2	38822.1	35324.9	30865.1	26493.3	22573.8	19117.2	16288.6	14349.9	13345.1	13147.4	13762.5	15383.2	18188	22261.4	27668.1	34167.7	40465.9	44062.2	42768.7	36821.9	29014.7	22395.6	18170.3	15825	14558.5	14161.9	14821	16544.9	18992	21746	24497.3	26869.4	28358	28664.3	27926.6	26421.1	24290.8	21862.1	19912.7	19164.1	19679	21060.5	22968.2	25112.2	27014.2
	31788.9	33566.3	37032.7	41761.9	47232.9	53325	60006.5	66627.5	72174.1	76076.8	78136.2	78053.6	75811.7	72292.4	68899.4	66542.9	65126.9	63891.7	62086.7	59273.1	55213.7	49946.4	44097.8	38725.5	34574.9	31700.6	29905.8	29316	30435	33965.6	40665	50899.2	63794.6	76932.3	87267	92468.1	91563.8	85020.1	74733	63527.7	53911.4	47063.1	42975.4	41208.3	41202.8	42127.8	42909.1	42740.7	41688.3
	158434	151688	142249	134643	131010	132085	139902	158110	189066	231261	279977	329353	373140	405527	422849	422829	402051	358707	299500	239352	191256	158053	134498	114627	96027.9	79537.5	67280.3	60938.3	60691.8	65327.1	73485.9	84796.8	99390.7	116324	133247	148275	161907	176517	194042	214757	237718	260524	277912	282371	268368	237062	197038	159775	133475
	48112.1	52755.6	59071.3	62826.6	61516.3	56491.5	51885.5	50981.9	53522.9	56515.1	57325.6	55589.1	52358.7	48371.8	43716.1	38769.9	34790.9	33299.1	34977.7	39207.6	44460.4	49138.4	52439.4	54593.5	56012.5	56266.4	54372.8	50128.3	44687.1	39766.7	36667.3	35960.8	37419.7	39922.4	41970.6	42762.1	42471.6	41272.8	38718.4	34567	29654.3	25295.1	22093.7	19826.9	18302.7	17842.3	18804.6	20897.9	23168.2
	10840.3	10795.4	10410.5	9498.34	8245.63	7051.08	6216.23	5832.14	5863.4	6248.66	6942.97	7996.51	9725.87	12787.1	17870.2	24990.3	32821.8	38871.4	40906.1	38611.2	33659.1	28059.8	22773.8	17900.9	13574.4	10255	8353.57	7871.11	8429.78	9565.18	10957	12405.8	13707.7	14651.6	15094	14995.3	14544.2	14375.7	15482.4	18641.2	23753.6	29572.1	34100.2	35758.6	34534.8	31730.6	28501	25173.3	22036.2
	5799.53	5830.97	5834.02	5743.95	5548.54	5299.06	5074.28	4935.98	4913.98	5018.99	5250.78	5591.01	6015.86	6538.01	7202.73	7995.6	8768.23	9295.61	9408.71	9073.13	8382.53	7509.59	6638.71	5895.87	5317.11	4882.29	4575.58	4407.03	4389.2	4513.78	4761.82	5157.42	5856.15	7196.89	9570.33	13042.2	16981	20139.5	21333.8	20269.4	17810.5	15389.9	14046.7	13964.3	14756.3	15888.5	16806.9	17084.7	16749.1
	63075.1	60844.9	57753.1	55463.3	54834.5	55728.8	57532.4	59591.2	61432.8	63034	64824.1	67219.1	70370	74543.2	80161.7	86726.6	91865.4	92405.6	86930	77087.7	66317.4	57574.8	52109.1	49542	48570.2	47928.5	47219.4	46975.4	48068.1	51287.8	57212.9	65811.4	75839.5	84748.1	89385.6	87319.6	78227.1	64252.2	48822.3	35017.2	24680.4	18270.4	15200.3	14605.1	15978	19092	23557.9	28619.9	33171.5
	140552	137146	129852	118090	102219	84335	67460.7	53709.5	43502	36485.5	32593.3	31841.8	33339.8	35033.8	34884.6	32387.4	28754.7	25670	24178.2	24642.9	27055.9	30907.7	35103.8	38653.9	41488.2	44121.3	46447	47449.6	46483	44457.3	43243.8	43917.8	45753.7	46890.2	45947.2	43173.1	40116.9	38268.3	38178.8	39698.8	42412	45592.7	48279.6	49976	51353	53937.9	58660.7	64627.3	69741.2
	43526.1	40983.5	37981.8	36618	37194.3	38373.9	38849.8	38752.9	39348.3	41524.9	44817.5	47635.8	48198.4	45803.9	41708.9	38404.8	37516	38409.3	38976.2	37733.8	35208.5	33291.2	33110.1	33647	32848.5	30079.9	26943	25560.8	26456.8	28245.3	29105.5	28450.7	27402.8	27854.2	30880.2	35664.3	39898.5	41632	41019.6	40028	40230.7	41248.2	41707.6	41307.8	41201.1	42362.4	44260.8	45497	45460.3
	18365	18589.4	19265	20552.5	22313.7	24122.4	25512.9	26371.4	27010.8	27660.4	28044.6	27755.9	26927.5	26295.1	26638.6	28252.8	30759.1	33195.8	34357.5	33325.3	30021.8	25464.4	21302.7	18837.1	18397.4	19509.1	21288.8	22666	22811.2	21827.9	20803.9	20796.1	21735.8	22467	21876.9	19944.6	17680.9	16171.4	15834.2	16495.9	17883.2	19943.2	22724.9	25824.9	27988.2	27746.8	24764.8	20313	16287.1
	9826.86	10070.7	10311.8	10244	9728.79	8897.33	8045.5	7403.49	7001.74	6764.52	6724.19	7124.1	8285.14	10309.8	12853.2	15207.4	16710.5	17134.4	16709.3	15858.2	14955.4	14213.8	13663	13243.8	12914.2	12593.4	12083.5	11221.8	10143.1	9259.82	8894.51	8970.21	9129.21	9129.81	9085.63	9338.73	10104.3	11181.1	12010	12104.7	11462.8	10538.7	9829.25	9506.43	9397.98	9258.09	9031.67	8854.94	8833.57
	12411.7	13279.1	14964.5	17453.9	20627.4	23824.4	25777.1	25520.8	23466.1	21273.2	20632.4	22402.2	26694.6	33004.5	39756.5	44350	44765	41320.9	36339.7	32019.8	28928.2	26381.4	23724.5	20915.6	18127.4	15362	12673.9	10490	9450	9935.25	11696.8	13846.6	15373.6	15928.5	16046.9	16406.7	16969.4	17051.3	16139.7	14427.2	12587.4	11236.4	10636.4	10749.2	11393.7	12256.2	12849.5	12735.1	11979.8
	128256	135160	143714	148259	147029	142319	138180	138212	144013	154513	166782	177701	185357	189527	191191	191419	190585	188597	185571	181639	176053	167167	153729	135929	114973	92330.9	70165.5	51647.8	39457.2	33706.8	31883	30875.3	28938.3	26030.7	22898.9	20100.7	17729.4	15701.7	14104.9	13284.7	13678.5	15663.8	19479.8	24890.3	30595.5	34346.8	34423.4	31178.9	26857.7
	11822.9	12278.6	12780.9	12750.6	11859.6	10322.1	8733.34	7613.87	7145.25	7276.69	7930.95	9064.5	10615.7	12480	14541.3	16694.5	18817.8	20704.3	21998	22197.3	20876.9	18116.9	14671.9	11530.9	9306.15	8072.83	7614.19	7651.66	7919.75	8203.28	8406.12	8645.3	9274.4	10657.3	12778.8	15093.5	16839.3	17512.4	17124.3	16198.1	15521.1	15606.8	16230	16689.1	16720.8	16991	18421.3	21093.1	24013.2
	35556.6	43728.5	58263.7	75283.6	89375.6	95787.1	93086	83657.8	71495.3	59664.4	49499.2	41271.4	35062.3	31060.4	29257.8	29027.7	29098.4	28107.6	25431.5	21616.1	17962	15606.6	14826.1	14957.8	14923.3	14011.6	12318.2	10491.1	9127.14	8404.81	8116.13	7912.45	7564.19	7075.64	6593.77	6247.39	6115.83	6331.76	7126.62	8681.62	10911.2	13457.7	15938.6	18131.5	19901.9	21102.3	21671.4	21768.4	21681.4
	384885	386436	395959	422581	470496	532775	592653	630922	635283	607716	562904	515760	470843	425515	379111	334465	294122	260790	239432	233348	238325	244373	244062	236962	225703	210501	189461	162616	133517	107327	88612.5	80144.7	81815.2	89659.9	96641.6	96333.2	87602.3	75672	67746.6	67733.5	75554.4	90486.7	113202	143586	177631	208756	233151	252122	267642
	709473	671501	606980	532797	464182	411456	380457	371449	375764	377337	362580	329994	288661	247192	206766	165760	126772	95178.5	73206.1	58917.9	49764.7	44660	43046.6	43691.1	45132.9	46901.2	49798.1	54936	63040.4	74489.7	88802.3	103505	114528	118848	116729	110903	103730	95748.3	87056.8	78995.4	73283.1	69716.8	66034.4	60510.3	53857.8	48118.4	44433	42489.6	41517.5
	13019.9	12856.9	12433.8	11755.1	11019.2	10455.8	10130.6	9964.16	9910.15	10059.2	10542.8	11394.7	12591.7	14189	16248.6	18563.2	20551.9	21555.2	21327.1	20235.5	18893.3	17639.2	16549.9	15831.7	15747.3	16044	15927.9	14953.2	13667.6	13019.4	13251.8	13703.5	13703.8	13410.3	13629.1	14859.2	16602.3	17639.8	17034.3	14924.3	12387.1	10617	10307.2	11619.9	14289	17485.3	19870.6	20380.7	19239.2
	26611.6	27895.1	29169.7	29068.4	27271.2	24504.9	21752.8	19582.9	17961.7	16429.4	14548.8	12411.6	10699.9	10146.7	10913.7	12443.9	13849.3	14502.1	14363.2	13792	13116.3	12451.9	11841.5	11362.3	11072.2	11011.1	11300.9	12066	13148.2	14089.3	14576	14827.9	15412.9	16692.6	18450.5	19966.7	20423.8	19365.8	16941.1	13835.5	10951.3	8999.49	8226.78	8399.76	8989.8	9450.08	9469.54	9075.95	8539
	8570.33	9146.7	10166.9	11422.9	12702.3	13799.7	14428.2	14201.5	12912.4	10883.6	8885.43	7635.63	7405.66	8005.51	8989.6	9895.3	10442	10608.1	10534.1	10353.9	10089	9666.83	9049.24	8352.67	7809.66	7611.64	7797.26	8231.97	8660.12	8855.68	8774.55	8527.21	8241.49	8013.95	7900.57	7854.13	7746.43	7528.75	7298.59	7178.17	7204.08	7330.83	7460.94	7490.43	7417.43	7385.78	7527.82	7787.7	7994.94
	6208.05	6158.72	6058.44	5933.66	5835.88	5798.12	5814.27	5862.89	5925.05	5977.1	6002.53	6039.29	6203.03	6631.73	7374.78	8319.02	9227.48	9864.03	10093.1	9893.68	9337.88	8583.9	7832.73	7214.85	6706.93	6204.59	5691.1	5291.53	5140.2	5232.25	5425.95	5571.72	5637.72	5756.32	6191.7	7238.32	9044.86	11442.7	13950.5	16031.3	17418.5	18227.3	18749.9	19117.1	19169.2	18663.5	17527	15917	14238.3
	19382.6	20740.2	22416.9	23269.5	23130.9	22973.3	23911.5	26107.4	28746.7	30925.4	32388.3	33630	35512.9	38486.1	41782.3	43591.6	42460.6	38484.4	32956.3	27148.8	21761.7	17226.6	13933.9	11999.8	11087.4	10664.7	10419.5	10375.9	10650.7	11162.5	11643.9	11961.8	12303.6	12964.3	14092.3	15775.8	18207.1	21496.3	25251.6	28478.5	30034.9	29244.4	26190.3	21633.6	16741.4	12711.3	10336.3	9683.95	10112.7
	22311.5	22701.1	23063.8	23019.8	22735.7	22947.6	24307.2	26644.6	29009.2	30521.3	31156.8	31865.5	34259.7	40126	50523	64570.2	79037.8	89750.7	93939.2	91402.7	83773.8	73209	61733.8	51120.8	42715.1	37210.8	34707.7	34986.5	37603.7	41670.9	45640.4	47666.9	46724	43684.5	41201.7	42329	48877.1	60407.5	74316.8	87333.1	97789.3	106684	115948	125286	131311	130563	123062	112444	103109
	7496.59	7257.21	7037.31	7148.61	7726.97	8634.5	9516.99	9970.44	9746.98	8918.71	7893.2	7218.59	7294.94	8198.31	9678.09	11265.3	12466	12997.4	12903	12419.4	11767.7	11126	10693.8	10592.3	10691.9	10673.5	10305	9609.05	8791.57	8080.89	7601.57	7306.42	7027.71	6657.57	6288.56	6150.73	6434.55	7167.61	8176.64	9104.84	9549.39	9328.6	8644.25	7903.16	7367.4	7012.15	6669.53	6238.97	5783.98
	20398.3	21855.9	24852.5	28599.6	31288.9	31593.2	30118.4	28781.7	28771.4	29490	29470.2	28002.6	25831.2	24540	25312.5	27882	30537.5	31594.3	31185.8	31343.9	33975.1	38687.8	42685.7	42968.2	38813.6	32240.2	26353.6	23541.3	24868.1	30088.1	37502.7	44314.2	48123.4	48389.4	46167.4	42602.6	38191.4	33246.1	28239.8	23566.2	19502.8	16587.8	15673.4	17346.8	21247.6	25961.1	29739.4	31581.7	31774.6
	73049.3	65799.8	53587.2	39797.8	27498.8	18483.3	13005.5	10245.1	9100.5	8704.58	8532.39	8408.34	8500.15	9117.42	10365.5	11982.8	13534.8	14733	15515.8	15840.3	15525.7	14440.5	12800.6	11153.3	10085.2	10032.3	11257.6	13723.2	16805	19271.2	19868.7	18182.1	14970.5	11615.3	9183.3	7918.12	7448.06	7322.3	7334.73	7455.18	7610.61	7642.77	7465.25	7179.86	7032.75	7327.66	8332.32	10064.2	12047.6
	216010	229288	250823	275053	298509	317342	325133	316950	295637	272051	258728	262531	281001	305575	330040	355283	384302	413922	433869	435371	421798	410637	422756	467603	537452	614010	679674	725302	751384	762399	757335	725672	656556	553096	435098	327580	247368	197297	168807	150108	134557	122817	118420	122625	132809	143881	151130	152923	151169
	29694.2	28888.7	27551.5	26076.4	24867.7	24222	24238.7	24960.2	26438.6	28377.5	29893.9	30079.3	28873.4	27197.2	26132.7	25926.4	25816.2	24835.6	22674.7	19758.9	16808.3	14530.9	13473.8	13769.2	14980.6	16392.7	17569	18624.5	20031.9	22194	25028.5	27806.9	29485.1	29309.6	27176.8	23626.7	19628	16142.6	13634	12000.5	10978.6	10469.2	10479.8	10934.6	11631.1	12301.1	12682	12631.1	12260.2
	9059.02	8979.21	8808.12	8688.18	9006.51	10163	12104.7	14101.6	15138.2	14664	12995	11028.6	9636.15	9246.77	9789.95	10870.3	11991.2	12723.9	12824.3	12314	11480.2	10786.2	10700.5	11407.1	12530.3	13252	12920.2	11595.4	9981.93	8885.08	8727.11	9394.61	10402.9	11239.2	11632.1	11557.6	11102.8	10413.3	9695.95	9126.59	8741.02	8475.46	8296.87	8233.41	8277.62	8289.91	8053.07	7479.08	6757.88
	61871.2	57678.3	50216.9	41302.5	33013.9	26667.5	22360	19490.5	17617.1	16794.9	17285.9	19304.3	23288.5	30041.7	39729.1	50376.3	58190	60422.5	58041	55187.6	55936.2	61352.4	69007	74920.7	76177	72177.6	64128	54049	44360.2	37691.8	36095	39661.4	45767.1	50292.1	50335.1	45905.7	39066	32010.9	26111.3	21915.7	19251.9	17455.4	15936.9	14683.4	14276.3	15541.1	19026.2	24403.5	30121.6
	48008	49522.5	50221.1	47917.5	42743.6	36898.2	32629.6	30550.6	29576.6	28192	25846	23419.1	22518.3	24199.6	28068	32460.3	35650.9	37125.9	37810.9	39217.1	42488.2	47916	54731.6	61311.5	66124.5	68614	68885.4	66817.6	62144.6	55395.8	48197.8	42434.3	39153.1	37994.9	37391	35683.4	32588.9	29505.6	28125.3	28841.9	30626.4	32122	32522.2	31616.2	29472.7	26315.2	22648.5	19266.2	16877.4
	35337.6	36198.1	37644.6	39046.5	39540.6	38506.1	36217.6	34191.1	34643.7	39018.2	46588.7	54566	59882.4	61128.4	59029.7	55404.3	51769.6	48613	45546.5	42046.3	38128.8	34394.4	31567.3	30114.9	30034.3	30635.7	30692.5	29299.1	26770	24539.2	24044.1	25796.9	29505.1	34628.5	40350	45195.9	47339.6	45726.3	40886.4	34538.3	28406.3	23420.8	19785.1	17455.5	16447.4	16766.4	18114.8	19806.9	21138.5
	6977.22	7440.25	8684.64	11163.4	14977.2	19312.4	22492.9	23006.4	20716.1	16997.3	13687	12035	12551.7	15374.3	20366.2	26948.5	34318.6	42168.5	51080.8	62011	75192.8	89068.7	99954.1	103401	97031.2	82531.4	64710	48357.2	35758.9	26786.2	20659.3	17099.9	16071.9	17212.5	19883	23454.3	27227.7	30266.9	31659.3	30998.2	28557.2	25072.1	21399.4	18216.3	15846.7	14309	13496.2	13261.2	13379.8
	50486.2	50826.5	50302.1	47739.5	43180.4	38017.6	34062.8	32234.2	31944	31942.1	31935.9	33343.5	38644.1	50176.1	68888.9	93201	119035	141742	158222	167114	167757	160058	145462	127311	109685	95630.4	86061.8	79790.5	74750	69995.9	67034.7	68871.1	77215.8	90502.5	104475	114339	116678	110632	98102.8	82452.2	66657.8	52938.9	43569.7	40685.2	44711.7	53361.6	62603.5	68996.5	71623.2
	20060.5	19979.9	19517.3	18513	17225.5	16160.1	15732.7	16041.2	16763.7	17271.5	17083.3	16345.2	15803.1	16267	18070.6	20859.6	23698.5	25501.9	25687.9	24530.2	22798.5	21081.2	19565.9	18358.1	17672.7	17561.6	17681	17588.6	17187.4	16691	16247.9	15810.6	15319.1	14806.4	14300.7	13736.6	13014.2	12131.6	11226.8	10465.4	9917.98	9557.13	9318.65	9149.61	9073.44	9256.3	9902.09	10975.9	12098
	40010.2	38897.5	36488.4	32994.3	29363.4	26740.8	25534.8	25131.5	24479.8	22856.9	20219.7	17145.1	14583.4	13574.7	15010.9	19386.4	26398.8	34561.5	41407.3	44589.9	43181.5	38057.3	31155.7	24427.7	19209.8	16075	14956.4	15417.3	16911.5	18883.2	20763.5	22086.2	22758.1	23208.5	24076.7	25524.3	26861.4	27089.5	25901.6	24003.8	22456.5	21878.1	22241.3	23166.9	24270.2	25325.4	26317.8	27393.5	28555
	12534.2	12464.6	12173.1	11574	10814.4	10195.5	9927.33	9947.61	9979.05	9800.2	9507.78	9514.92	10242.8	11764.7	13694	15373.1	16223.6	16042	15046.5	13663.1	12260.2	11047.1	10125.3	9512.88	9096.62	8676.74	8151.24	7625.07	7292.84	7234.44	7347.36	7453.24	7444.11	7343.99	7276.85	7417.9	7927.11	8788.39	9658.1	10009.5	9579.51	8628.18	7662.14	6984.58	6594.29	6391.11	6316.27	6325.21	6358.54
	107687	93281.1	71739.9	52656.8	42143	40332.3	43083.2	45645.2	45379.4	42234.6	37689.3	33459	30607.5	29235.4	28823.5	28946.9	29653.9	31087.1	32838.2	33972.8	33894.5	33127.8	33059.7	34688.7	37482.9	39581.6	39421.6	37334.3	35404.2	35558.4	37786.7	40202.4	40653.7	38288.9	33921	29167.2	25260.3	22553.6	20844.8	19797.8	19068.3	18397.7	17824	17754.5	18732.1	21047.3	24472.3	28299.6	31601.8
	31146.5	30134.5	28231.2	25790.5	23430.9	21954.6	22105.2	24060.9	26979.6	29207.9	29262.7	26890.9	23242.8	19914.1	17751.9	16520.3	15523.5	14348	13038.8	11792.3	10674	9617.74	8568.83	7548.65	6621.63	5871.41	5421.5	5445.78	6114.6	7468.41	9289.72	11142.1	12680.5	13999.4	15611.8	17948.9	20777.4	23120.8	23917.7	22897.5	20799.3	18745.4	17449	16875.2	16429.7	15506	14030.5	12497.4	11442.9
	45442.6	44970.7	44738.3	44893.1	44344.1	41608.3	36221.2	29406.8	23550.2	20831.3	21911.5	25645.1	30093.3	33850.2	36335.7	37233.3	36397.3	34357	32304	31300.4	31592.7	32744.2	34375.3	36728.9	40410.4	45400.6	50312.9	52861.3	51361.8	46003.1	38875	32942.9	30871.7	34134.3	42336.9	53009.6	62431.3	67338.9	66582.1	61751.7	56090.9	52133.4	50107.6	48639	46830.9	45507.8	46382.8	50021.2	54834.7
	9196.29	9215.72	9252.32	9186.47	8854.04	8311.43	7938.65	8166.59	9049.86	10131	10824.4	10969.3	10935.4	11173.6	11753.2	12371.9	12736	12835.9	12806.8	12588.2	11889.2	10568.7	8921.93	7459.31	6478.61	5946.25	5697.14	5600.14	5570.34	5573.19	5672.23	6004.03	6650.95	7534.94	8453.78	9224.86	9783.88	10155.1	10364.6	10391.7	10179.1	9677.36	8897.62	7947.34	7039.6	6432.36	6277.43	6494.26	6829.2
	24791	24386.4	24274.4	25088.2	26965	29801	33467.4	37718.3	42318.3	47440.3	53626.3	60982.6	68201.7	72540.8	71463.2	64919.8	55785.5	47514.4	41478.9	36892.7	32764.3	29049.2	26077.2	23801.7	21883.6	20031.1	18085	16097.8	14486.7	13863.6	14493.1	15976.2	17581.8	18841	19675.2	20010.7	19612.1	18432.5	16833.9	15244.5	13800.6	12487.9	11448.1	10963.9	11196.5	11991.8	12909.3	13487.6	13589.8
	28631.4	28379.5	28789.2	31081.8	35786.7	42043.8	48030.8	52326.8	54719.7	55470.6	54245.5	50443.6	44420.2	37693	31788.9	27239.4	23718.1	20766.8	18220.5	16140.5	14590.6	13520.7	12752.8	12026.1	11140.7	10130.4	9263.7	8843.99	9003.71	9629.11	10404.7	10957.3	11052	10704.5	10107.1	9433.21	8719.79	7941.67	7154.69	6509.22	6127.67	6007.18	6035.82	6074.58	6031.82	5893.33	5702.57	5514.98	5369.67
	11291.7	12521.4	14156.3	15142.6	14872	13410.1	11282.7	9182.88	7768.4	7488.76	8432.77	10248.4	12240.4	13738	14525.9	14905.5	15325.8	16010.6	16927.9	17950.8	18861	19225.8	18580.6	16908.3	14756.6	12789.2	11388.4	10651.1	10481.4	10636.3	10874.5	11097.5	11271.2	11297.6	11100.3	10740.8	10309	9779.1	9093.45	8325.2	7679.26	7374.78	7524.82	8024.97	8533.44	8658.42	8232.52	7408.86	6539.13
	494572	496240	502852	511351	509458	488623	458311	440350	446154	462750	463363	430436	368027	295281	231533	186325	158388	140612	126651	114714	106170	101660	99895.8	99669.5	100791	102111	100403	93044.6	81392.3	70388.7	64723.7	65473.6	69850.8	73527	73298.6	68494.1	61006.6	54242.1	51259.1	53055.7	58294.8	64450	69078.3	70438.9	67868	62207.2	55645.4	50518.2	47846.6
	79646.1	73372.2	63217.8	52435.1	43425.6	37058.7	32926.4	29919.5	27018.1	24119.8	22139.9	22031.9	23694.5	26008.4	27870.6	29025.1	29977.3	31385.9	33541.7	36130	38310.5	39135.2	38114.8	35532.9	32270	29366.4	27747.2	28171.6	30993.9	35593.9	40160.9	42624.7	42150.5	39582	36371.1	33373.1	30764	28724.8	27786.4	28402.5	30289.2	32372.9	33583.3	33726	33542.5	34052.6	35894.4	38967.2	42337.5
	46013	52078.9	61152	68910.5	72091.3	69954.7	64239.6	57902.4	53503.5	52096.4	53078.3	55064.2	57081	58801.6	59567.1	57854	52526.7	44496.2	36454.4	30906.8	28763.8	29456.3	31542.9	33124.4	32546.2	29418.3	24858.9	20535.9	17534.1	16054.3	15765.7	16196.4	16917.8	17574.5	17908.7	17899.1	17901.7	18477.3	19809.6	21246	21667.3	20538.8	18560.3	17249.4	17911.8	20770.4	24713.4	27976.5	29525.6
	15378.3	15783.2	16582.2	17582	18281	18138.3	17092.3	15633.7	14297.6	13302.2	12703.7	12613	13167.3	14514.3	16906.6	20597.6	25369.9	30090.2	32945.1	32568	29201.9	24661.2	21033.5	19332.8	19098.8	19037	18152.4	16488.5	14863.2	13953.9	13711.5	13622.8	13409.9	13334.8	13765.3	14558.8	15122.5	15142	14951.7	14974.7	15105.2	14971.8	14565.3	14247.2	14255	14462.6	14569.8	14377.9	13950.6
	14573.5	14589.9	14669.3	15007.9	15801.7	16899.6	17840.8	18389.5	18817.7	19477.7	20305	20983.7	21469.9	22073.8	22985.2	23916.8	24345.5	24009.2	23040.1	21692.7	20138.3	18611	17615.5	17633.2	18424.2	18885.3	17950.9	15607.8	12866.1	10813.4	9857.38	9797.27	10328.2	11260.8	12326.7	13043.8	12967.1	12090.5	10910.6	10081.3	10030.6	10792.2	11997.9	13033.1	13382	12922.1	11914.5	10778.7	9874.66
	199204	202024	205688	205156	194059	170269	139553	111691	92541.4	80772.6	71783.8	63091.6	55655.1	51430.3	50745.7	51765.8	51901.9	49752.4	46030.1	42773.5	41711.7	43278.6	46720.2	50655.4	53688.4	55236.7	56149.7	58169.2	62349.3	67808.8	72028	72606.6	69085.9	63140.3	56956.9	51642.5	47423.1	44896.5	45109.4	48061.2	51772.5	53457.6	51590.3	46772.4	41059.6	36848	35956.1	38743.6	43525.8
	11668.9	11753.7	11757.4	11461.3	10838.1	10176.9	9868.93	10070.2	10598.2	11096.8	11286	11144.5	10903.1	10834.8	11031.5	11379.7	11716.2	11977.8	12222.7	12533.7	12892.8	13111.2	12909.2	12134.8	10925.3	9669.33	8834.24	8725.08	9237.1	9836.34	9933.33	9359.96	8446.9	7648.18	7187.3	7057.96	7224.32	7695.62	8427.79	9273.29	10135.6	11120.5	12354.1	13598	14232.2	13795.7	12501.5	11089.2	10166.9
	17395.4	16679.7	15515.5	14262.1	13190.2	12357.3	11615.2	10820.3	10052.1	9570.64	9576.01	10073.6	10947.9	12077.1	13323.5	14445.6	15122.4	15161.6	14688.3	14053.8	13539.9	13198.3	12940.1	12657.1	12249.1	11652.7	10913	10196.9	9694.4	9487.44	9496.54	9547.71	9473.36	9172.54	8660.72	8100.7	7716.56	7619.69	7744.73	7992.76	8423.57	9290.17	10828.9	12934.6	15019.7	16268.7	16152.9	14799.7	12971.3
	43916.7	40695.2	35994	31948.1	29882.2	30180.1	32701.1	36908.6	41744.6	45836.1	48076.3	48004.3	45729.4	41849.9	37592.3	34534.9	33481.6	33484.3	32437.4	28960.2	23629.9	18369.5	14830.6	13327.5	12983.9	12676.2	11902.5	10895.6	10064.9	9520.25	9138.48	8903.67	9057.28	9936.14	11648	13828.7	15724.7	16626.5	16390.6	15615.8	15187.2	15521.6	16306.3	16964.2	17283.8	17660.9	18789.1	20965.7	23585.4
	62430.5	65493.3	69105.3	69977.1	66264.1	58751.2	50222.2	43523.4	39831.8	38344.4	37308.6	35507.5	33201	31859.6	32905.9	36494	41371.8	45888.7	49091.6	50862.2	51424.3	51151.6	50660.6	50636.3	51426.8	52821.6	54218.4	54966.2	54503.6	52355.4	48405	43338.5	38501.7	35010	33079	32223.9	31760	31048.3	29758.2	28202.7	27183	27243	28069	28642.2	28015.2	26088.9	23738.2	22097.6	21595.4
	10250.2	10871.5	12098.5	13656.4	14919.7	15254.4	14513	13194.1	12144.1	12056.2	13034.9	14483.1	15502	15592	15030.1	14567.7	14821.2	15930.1	17623.3	19465.6	21076.9	22254.7	22962.2	23185.6	22770.7	21491.2	19363.9	16823.4	14549.9	13186.1	13065.7	13931	14926.8	15126.9	14200.6	12556.8	10906.8	9742.56	9143.79	8915.18	8804.4	8632.57	8340.28	7978.43	7662.08	7527.49	7705.18	8238.93	8958.45
	216159	233025	259530	286315	307718	322777	331166	330010	315585	287043	247979	205397	167335	139990	125499	121766	124635	131029	140283	152238	164313	171609	171034	165119	160451	162162	171007	185286	203354	223526	242673	255888	258371	248901	231871	214780	202468	193892	184968	173598	160553	146443	130276	111836	94368.4	84152	87059.2	103983	127722
	8445.78	8540.22	8947.85	9789.56	10797.3	11403.8	11194.1	10268.6	9135.92	8316.6	8099.81	8575.49	9735.55	11477.9	13536.1	15484.7	16900.4	17542.5	17358.5	16383.9	14763.3	12839.6	11066.2	9770.75	9023.53	8708.66	8674.96	8813.26	9036.61	9276.45	9549.98	9956.15	10496.1	10932.5	10932	10364.1	9435.05	8561.55	8135.7	8349.03	9156.67	10391.7	11890.6	13462.4	14793.7	15545.8	15609.4	15184.2	14616
	160853	151012	133624	112327	90910.8	72484	58928	50474.2	46050.3	44663.2	46536.1	52579.6	62667.7	74377.3	83442.5	86184.5	82359.7	75628.7	71003.4	71724.1	78188.4	89207.9	103804	121235	139048	152179	155461	147467	131523	112974	95631.7	80520.8	67192.4	55604.9	46663.9	41368.9	39939.6	41733.1	45604.3	50095.9	53452.8	53920.1	50482.2	43541.2	34829.4	26521.4	20209.1	16379.2	14573.5
	22237.4	21708.9	20952.8	20627.9	21347.7	22937.3	24347.7	24600.6	23654.8	22270.7	21416.5	21965.9	24492.8	28851.4	33863.8	37585.2	38196.8	35087.6	29320.1	22944.8	17707	14255.5	12261.9	11001.3	9877.77	8688.18	7583.34	6819.01	6518.56	6602.8	6871.13	7142.19	7358.26	7570.08	7803.36	7970.71	7986.42	7969.9	8258.18	9168.13	10716.7	12491.4	13760	13854.5	12633.2	10602.9	8543.62	7003.11	6109.65
	7345.96	7541.59	7913.39	8395.57	8855.02	9123.55	9106.24	8896.29	8730.98	8790.63	9093.5	9619.23	10462.3	11764.8	13458.5	15112.1	16115.7	16054.5	14950.7	13255.4	11640.4	10671.2	10532.7	10998.8	11627.8	12015.2	11955.1	11461.3	10691.3	9864.45	9223.87	8996.63	9287.17	9962.66	10716	11333.2	11864.1	12430	12929.1	13093.7	12807.5	12227.7	11647.5	11355.5	11507.7	11952.2	12244	12014.2	11356.3
	14806.7	14187.2	13577.8	13471.3	13718.4	13819.3	13481.6	12801.2	12045.5	11409.7	11004.3	11015.2	11766	13471	15898.6	18458.3	20706.1	22579	24061.6	24930.6	25045.2	24621.3	23949.2	23027.2	21733.5	20202.3	18799.6	17823.3	17397.5	17540.1	18114.9	18725.1	18854.8	18254.2	17153.1	16074.7	15511.2	15727.9	16629.2	17704.5	18318.1	18223.4	17742.1	17423.9	17637.1	18416	19519.2	20619	21477.5
	10598.1	11813.4	13659.4	15361.7	16414.4	16782.2	16799.2	16930.3	17518	18614.5	19988.8	21389.9	22981.8	25464.3	29488.5	34849.6	40346.9	44444	46067.3	45095.2	42553.4	40407.4	40703.4	44394.3	50786.1	58220.4	65445.4	72315	79109	85472.6	90697.5	95311.1	101774	112509	126731	139673	145642	142016	130287	113733	94984.7	75756.1	57717	42611.8	31618.9	24921.4	21838.5	21211.2	21766.1
	16003.6	17754.9	21282.7	25885.2	29977	32026.5	31466.7	28746.4	24937.3	21361.2	19125.5	18644.8	19515.3	20889.3	22127.6	23155.5	24165.8	25139.3	25960.7	26880	28372.3	30320	31666	31284.6	29099.8	26031.6	23054.1	20696.5	19211.5	18642.8	18678	18821.5	18900.9	19211.9	20032.4	21087.1	21671.9	21280.3	19968.3	18185.6	16462.1	15204.2	14567.4	14477.7	14867.6	15852.9	17565	19815.8	22010
	62714.1	63219.4	63292.6	62256	60687.1	59881.3	60159.9	60001.2	57278.9	51375	43805.7	36900.5	32375.6	31297	34783.7	43863.1	58313.3	75783.8	92015.1	101885	101310	89891.3	72162.9	55356.8	45258.8	43659.6	48904.4	58256.7	69669.2	81494.1	91320	96101.7	93767.2	84684.4	71820.2	59325.7	50160	44375.1	39691	34045.4	27584.3	22092.3	18909.7	17759.4	17362.3	16739.4	15890	15383.7	15484.7
	14826.7	13448.5	11355.9	9563.64	9058.19	10476.2	13808.5	18256.4	22445.9	24936.2	24802	22139.7	18173.7	14599	12521.1	11928.5	12060.9	12135.7	11771.7	10960.3	9851.18	8633.36	7518.22	6688.54	6206.06	6014.54	6044.25	6250.44	6527.04	6674.39	6552.15	6243.12	5983.36	5926.95	6021.5	6096.23	6023.07	5822.53	5721.97	6220	8095.56	12175	18810.5	27507.7	37320.3	47804.4	59310.9	71847.4	83567.3
	10085.8	9991.74	9920.33	10128.9	10877	12137	13469.3	14317.6	14493.4	14327.5	14371.5	15038.9	16421.6	18230.2	19911.4	20952.7	21117.1	20428.6	19030.3	17140.8	15145.1	13699.8	13623	15391.5	18473.9	21272.5	22115.3	20486	17277.1	14018	11996.2	11755.7	12939.2	14510.9	15363	14926.7	13354	11277.9	9418.07	8253.29	7916.11	8321.79	9303.97	10600.4	11814.2	12531.5	12551.8	12003.7	11259.6
	49350.7	49675.8	49327.6	47117.5	42773.5	37490.4	33207.8	31043.9	30477.9	30299.2	30345.2	32198.4	38284.7	50264.5	67733.3	87994.7	107453	123762	136544	145863	150565	148860	140719	129082	117994	109584	103060	96142.4	87095.4	76219	66461.8	62386.8	67292.5	80306.4	96054.5	107541	110149	103792	91904.7	78423.3	65573.4	54229.2	45641.8	41926.6	44607.2	52940.4	63866.7	73716.5	80231
	134999	138130	145079	156202	170831	187082	201675	210715	212163	207656	200820	193389	183520	168147	146505	121217	96653.3	76636.7	63024.4	55562.6	52859.6	53526.4	56403.1	59964	62118.1	61289.3	58171.8	56502.3	61576.2	77001	102084	132101	160807	182363	191911	187114	170833	151160	136962	132271	134137	135372	130280	119203	107704	100775	98254.5	96440.6	93234.3
	8712.74	9422.05	10831.5	12620.6	14011.8	14175	12897.6	10793.7	8855.52	7895.72	8310.59	10020.4	12415.2	14544.2	15684.9	15794.7	15343	14792.1	14294.2	13755	13044.9	12150	11192.1	10337.7	9687.7	9272.06	9141.93	9380.12	9940.86	10521.5	10710.2	10292.4	9372.06	8250.33	7278.71	6797.09	7047.47	7991.36	9193.94	10037	10161.9	9659.77	8880	8259.22	8320.17	9485.46	11634.7	13978.8	15649.8
	11798	12206.1	12588.3	12344.8	11195.2	9470.5	7838.58	6763.51	6321.03	6455.39	7224.75	8736.15	10917.5	13419.2	15752.1	17560.3	18797.2	19600.4	19951.1	19514.8	17949.1	15397.5	12549.5	10145	8511.24	7581.94	7171.14	7113.23	7242.24	7386.73	7460.38	7608.82	8254.12	9845.29	12408.4	15313.4	17563.7	18384	17632.6	15832.1	13862.7	12449.7	11776.6	11627.8	11970.2	13266.5	16021.3	20000.4	24015.6
	24196.8	24535.6	24441.8	23238.7	21291	19848	19847	21149.7	22839.6	23751	22902.2	20216	16982.4	15146.3	15869.9	18651.6	21623.5	22799.2	21429.2	18354.5	15082.4	12636.8	11201.2	10432.7	9867.49	9213.95	8489.95	7900.24	7554.98	7352.87	7139.09	6898.72	6755.47	6833.79	7145.22	7548.49	7809.42	7774.82	7513.02	7229.77	7049.8	6947.8	6891.22	6993.91	7516.54	8681.75	10389.7	12131.5	13349.1
	14881.9	16278	18157.2	19237	18690.3	16681.7	14120.7	11897	10407	9657.67	9532.58	9963.37	11073.3	13184.7	16452.5	20336.7	23629.5	25277.3	25114.8	23649.4	21354.7	18467	15308.3	12425.9	10297.4	9017.63	8339.54	7937.9	7606.13	7331.33	7302.07	7794.55	8921.84	10433.5	11780.3	12412.7	12067.8	10885.5	9352.69	8062.6	7357.19	7135.1	7051.28	6905.54	6774.1	6770.67	6820.02	6753.71	6546.52
	6520.13	6399.92	6162.12	5835.36	5468.82	5099.93	4750.55	4455.24	4263.81	4207.53	4294.21	4561.6	5114.64	6057.55	7347.91	8727.47	9841.77	10451.5	10525.3	10166.1	9517.84	8739.64	7979.76	7307.76	6693.47	6094.53	5553.52	5177.3	5023.93	5029.04	5053.12	5003.88	4908.6	4860.51	4899.85	4964.24	4958.7	4853.92	4701.33	4573.58	4516.79	4544.76	4639.82	4755.48	4845.15	4899.37	4945.18	5007.05	5077.67
	19114.1	18870.1	18555.4	18321.4	18071	17457	16201.9	14461.5	12804	11774.3	11535.3	12000.6	13249.9	15636.9	19394.3	24218.5	29344.7	33997.5	37691.4	40096.1	40716.6	39001.4	35059.3	30112.3	25858.8	23384.4	22744.5	23353	24601.2	26168	27872.9	29354.5	29999.6	29224.9	26876.7	23487.3	20094.3	17576.7	16132.1	15467.7	15323.8	15635.5	16325.4	17145.9	17722.3	17725.8	17111.1	16204.4	15453.7
	5383.16	5260.92	5073.5	4896.54	4776.04	4707.59	4663.41	4640.65	4670.1	4778.02	4974.35	5298.45	5832.44	6611.68	7528.65	8377.03	8999.66	9344.45	9380.76	9061	8414.38	7607.23	6855.32	6297.29	5979.93	5985.19	6663.25	8888.85	14145.6	24068.8	39219.6	57861.2	76310.2	91104	100854	106037	107719	106943	104775	102226	99865.5	97769.4	96282.5	96484.3	98937.1	102001	102542	98899.6	92811.5
	13003.2	12658.9	12108.3	11609.5	11433.2	11686	12224	12800.9	13344.6	14026.2	14962.2	15920.9	16490.3	16540.4	16389.3	16485.4	17010	17792.7	18480.4	18705	18231.2	17168	16029.6	15417.9	15548.6	16106.3	16541.6	16478.1	15867.2	14872.8	13725.1	12664.2	11905	11554.6	11539.3	11638.3	11653.8	11553.9	11418.6	11283.8	11099.2	10825.3	10525.9	10369.7	10538.3	11103.4	11961.8	12887.5	13646.5
	11615.5	12819.9	14634.3	16205.6	17059.4	17485.6	18092.3	19010.2	19838	20350.9	20874.2	21825.6	23181.9	24599.5	25915.1	27312.2	28935.5	30407.7	30913.3	29940.7	27931.6	25982.2	24783.6	23975.3	22699.7	20666.3	18398	16507.5	15094.6	13880.2	12656.5	11575.7	11110.6	11653	13045.3	14562.5	15492.5	15784	16037.7	16728	17489.1	17388.1	15957.9	13776.4	11972.7	11316.5	11804.4	12895.8	13967.4
	8761.07	8489.27	8014.47	7446.07	6888.41	6394.25	5947.53	5502.97	5055.68	4667.89	4432.78	4432.19	4727.79	5347.1	6228.3	7185.27	7988.61	8521.9	8855.7	9186.58	9726.36	10603.1	11814	13334.1	15317.8	18044.8	21513.5	25249.1	28801.1	32347.2	36487.7	41378.2	46247.9	49831.8	51188.1	50080	46860.4	42324.2	37502.3	33186.1	29647.8	26970.6	25387.4	24939.1	24954	24304.2	22332.5	19414.1	16614.1
	5192.87	5124.42	5022.81	4921.69	4826.04	4722.34	4606.53	4498.09	4429.64	4427.4	4505.73	4677.91	4966.11	5401.18	6007.71	6764.8	7564.07	8221.41	8555.54	8476.16	8025.83	7361.9	6682.05	6120.7	5691.48	5335.4	5023.21	4797.05	4718.27	4804.94	5043.72	5452.8	6076.96	6876.13	7650.93	8151.9	8265.84	8039.7	7553.44	6873.26	6121.44	5477.16	5071.35	4928.58	5022.21	5337.02	5839.8	6417.28	6900.55
	13352.6	12706.6	11722.4	10725.7	9896.5	9365.86	9265.49	9591.39	10123.2	10600.2	10972.2	11422.9	12142.2	13110.9	14117.8	14936.1	15438.9	15590.7	15399.6	14858.4	13905.5	12524.4	10917.2	9489.39	8587.16	8292.29	8469.65	8930.95	9516.98	10108.2	10627.1	11004	11141.1	10997.8	10711.8	10502.5	10403.9	10211.7	9776.42	9275.93	9119.69	9620.1	10744.3	12084.9	13058.2	13260.5	12735.6	11897.9	11188.6
	80339.7	83511.3	87473.3	89494.4	88815.8	86909.2	85558	85356.5	86086	87532	89545.7	91713.6	93047.9	92018.6	87350.5	78909.5	67603.4	54959.8	43263.6	35287.8	32831.9	35316	39914.2	43173.1	42881.8	38865.6	32502.9	25871.5	21058.1	19435.4	21083	24781.7	28574.6	30687	30446.9	28509.3	26159.4	24441.6	23722.5	23606.8	23310.9	22527	21867.2	22225.4	23962.1	26984.8	31244.8	36583.4	42000.3
	38708.9	33870.1	26965.8	21421.8	19097.6	19691.1	21642.4	23296.5	23546.1	22168.5	20031.8	18693.5	19284.2	21598.1	24264.1	25850.9	25977.5	25414.7	25018.3	24662.9	23531.5	21429.7	19330.9	18380.1	18671.6	19294.3	19362.7	18647.3	17289	15426.8	13357.9	11764.5	11473.3	12890.9	15541.4	18111.8	19229.2	18432.7	16394.5	14267.4	12886.5	12386.3	12400.6	12611.4	12964.4	13292.2	13091.9	12023.7	10469.8
	35225.9	31983.2	28233.5	27671	32988.2	44628.2	60117.4	74463.3	82476.7	81954.9	74910.8	65560.6	57082.7	50258.6	44650.1	40103.4	36808.3	34753.4	33794.6	33821.9	34322.2	34187.1	32553.7	29678.9	26561.5	23836.5	21402.1	18996.2	16756.6	15141.8	14460	14595.4	15204.8	16127.1	17525.9	19652.8	22481.9	25470.4	27604.2	27936.2	26512	24837.2	25055.3	28399.8	34509.5	42151.5	50226.1	57923.1	64244.2
	201160	195219	186209	176351	165279	152080	137562	123237	109287	94874.8	79898.4	65649.4	54130.7	47148.1	45624.6	49180.3	56239.4	64802.9	73557.6	82525.5	92361.3	102721	111724	117434	119441	118782	117194	116800	119525	126264	137179	152898	174899	204380	240555	280034	318676	354506	387509	416522	439368	456631	471272	483398	489157	485666	474468	460305	448252
	584875	584946	580775	566065	538707	506246	482280	474853	479622	485789	486981	484203	479276	468845	446622	409871	361869	309013	257463	211797	174686	146782	126817	112033	99647.8	89145.2	82924.9	83672.3	90806.8	99947.1	105996	106676	103456	99707.8	98014.1	98528.6	99280.4	97746	92148.1	82069.9	68915.4	55649.5	45129.8	38408.1	34689.4	32446.2	30374.9	27914.3	25417.8
	18970.7	18667.2	19164.1	21488.1	25378.2	29282.9	31629.1	32034.9	31302.1	30599.2	30908.5	32878.7	36535.5	40928.6	44455.6	45993.9	45798.7	45123	44856.4	44609.3	43109.1	39432.3	33967.6	28304.3	24222.9	22783	24071.3	27264.3	30798.3	32976.6	32857.6	30666.1	27485.2	24742.2	23848.9	25896.8	31185.5	38767.2	46627.5	52866.4	57091.9	60468.1	64068.9	67289.8	68155.7	65176.9	58767.5	50985.1	44261.2
	42306.8	40737.4	37776	33852.5	29732.1	26376.9	24510.8	24289	25479.5	27868.3	31445.8	36513.7	43673.8	53110.9	63434	71639.2	74864.8	72362.1	65703.3	57291.2	48926.9	41534.7	35552.2	31181.7	28380.4	26743.6	25475.7	23775.3	21591.4	19978.7	20423.6	23645.8	29060.7	35443.9	42041.6	48876.3	55895.4	61949.7	64918.8	63131.2	56792	47998	39342.8	32488	27879.6	25404.2	24936.4	26200.2	28338
	23635.4	21054.9	17332.6	14287.9	13025.3	13647.6	15561.9	17763.3	19132.3	19023.3	17673.5	15838.2	14103.8	12681.2	11621.1	10952.6	10636.1	10496.3	10270.1	9782.62	9101.98	8540.94	8570.57	9743.29	12498.4	16766.1	21690.2	25910.8	28285.1	28396.9	26568.2	23647.4	20706	18549.5	17311.8	16580.7	15870.6	14861.4	13386.7	11551.2	9866.88	9047.39	9517.07	11055.5	12860.8	14007.5	13989.9	12957.3	11559.5
	29761.7	28540.6	26323.2	23781.6	21985.4	21826.6	23237	24917.6	25142.5	23147.2	19707	16302	13915	12767.1	12911.5	14607.2	17984.8	22601.3	27492.9	31609.2	34261.5	35368	35319.3	34615	33716.4	32991.9	32322.9	30930.6	28150.5	24323.6	20552.3	17714.4	15971.9	15084.7	14969.7	15873.3	17897.4	20354.8	21882.3	21503.2	19616.9	17863.4	18043.3	21229.5	27582.1	36199.9	44802.5	50545.3	52328.8
	19863.3	22701.4	27582.8	32677.1	35897	36525.4	35734.6	35231.9	35653.2	36385	36658.8	36491.8	36429.3	36472.3	35626	32803.2	28093.2	22954.7	19192.2	17800.6	18674.7	21148.3	24514.5	28038.6	30893.8	32555.8	33186.1	33191	32400.4	30128	26160.8	21361.8	17252.8	15273	16281.7	20195.5	25873	31579.1	35764.8	37553.4	36824.3	34184.5	30747.2	27524.9	24816	22280.4	19662.2	17239.7	15503.5
	23802.8	24495.4	25324.4	25386.2	24102.7	21873.2	19842.2	18927.4	19161.4	19867.1	20288.3	20098.6	19445.6	18600.1	17664	16645.3	15688.9	15079.9	14967	15138.7	15144.6	14659.3	13717	12628.6	11719.9	11149	10937.8	11077	11536	12242.2	13137.2	14166.5	15105.3	15521.9	15115.7	14064.7	12917.2	12165.5	11960.5	12121.9	12301	12179.7	11664.7	10981	10518.7	10474.9	10650.1	10686.8	10477.1
	33574.2	34791.3	36150.1	36205.3	34137	30330.2	26138.3	23133.9	22332.6	23660.5	25985.2	27871.5	28546.5	28218.1	27525.2	26791.8	25845.8	24469.4	22846.2	21447.1	20549.8	19996.6	19431.5	18730.4	18186.7	18303.9	19391.8	21302.8	23513.2	25449.1	26773.4	27450.5	27605.4	27301	26470.4	25115.9	23574.2	22441.7	22082.6	22232.6	22204.8	21533.6	20349.9	19203.2	18846	20285	24498.5	31418.5	39069
	78831.6	75772.4	70519.2	64341.7	58600.3	54280.6	51239.1	48251.3	44263	39507.2	35407.7	33775.6	36168.1	43359	54685	67802.5	79408.3	86552.9	87696.8	83164.2	75151.5	67326.2	63683.3	66398.5	73655.4	79969.9	80079.4	73075	62406.3	52214	44456.5	39271.7	36691.1	36895.2	38976.8	40501.7	39024.9	34001.3	27004.1	20279	15291.7	12357.2	11087	10880.9	11110.3	11211.1	10902.5	10324.4	9816.34
	18743.4	18166.3	17215	16165.4	15203.7	14382	13723.1	13278.9	12986.8	12593.3	11920.8	11169.6	10811.9	11211.9	12378	13955.6	15378.1	16109.5	15934.1	15163.8	14544.5	14813.6	16276.7	18747.7	21667.7	24114.6	24993	23722.4	20818.2	17564.4	15090.9	13785.5	13386.5	13437.3	13642.9	13855.2	13864.3	13416.3	12492.8	11425.6	10653.6	10402.3	10583	10908.8	11080.6	10942	10529.5	9997.73	9520.33
	19137.4	19509.9	19923.5	19801.7	18740.4	16973.5	15269.4	14328.7	14349.6	15065.2	16037.4	16979.2	17906.2	18955.8	20068.4	20937.2	21233.1	20787.7	19620.1	17902.6	15922	14025.6	12523.7	11590.7	11261.9	11523.2	12321.8	13453.5	14529.5	15183.1	15361.9	15377.7	15595.4	16073.6	16519.9	16521.8	15786.9	14305.9	12445.3	10882.2	10288.5	10884.9	12205.4	13375	13737.6	13210.2	12078.7	10685.4	9390.7
	5659.5	5581.54	5450.43	5307.01	5201.57	5244.08	5744.51	7382.99	11246	18567	30370.7	47324.3	69856	97802.8	128843	156697	172263	169083	148722	120178	93730	75058.5	63927	56910.5	50950.8	45087.9	40072.7	37044.7	36327	36826.4	36536.1	33912.1	28918.1	22836.1	17284	13366.7	11321.9	10646.8	10584.5	10630.8	10686.2	10837.8	11084.7	11287.7	11363.6	11509.5	12155.6	13557.3	15360
	27405.7	26846.7	26777.3	28092.8	30655.3	33729.5	36870.6	40077.7	43497.2	47275.4	51281.4	54734.1	56557.2	56257.5	54088.2	50498.4	46135.5	42454.1	41493.7	44441.5	50633	58174.1	65146.8	70080.7	72037.6	70881.8	67195.7	61620.2	54492.1	46142.8	37297.5	29105.7	22753.8	18863.3	17134	16563.3	16097.9	15200.6	13940.8	12706.5	11887.1	11633.8	11724.5	11749.7	11571.5	11460.7	11647.4	11948.7	12055.4
	22178.1	24019.4	26900.3	29516.3	30761.9	30331.9	28613.3	26194.7	23662.7	21584.4	20303.8	19783.5	19818.3	20355.4	21442.8	22857.8	24004.7	24361.5	23950	23232.8	22581.2	21907.6	20803.4	19053.5	17039.5	15593.8	15414.4	16595.6	18576.3	20356.8	20886.2	19668	17250.1	14967.2	13974.5	14459.9	15709.1	16852	17642	18705.1	21002.4	24816.6	29166.3	32461.5	33941.5	34269.5	34616.5	35503.9	36623.1
	8030.67	8666.55	9701.88	10698.5	11202.7	11039.1	10447.4	9892.44	9701.48	9894.71	10379.1	11227.4	12628.9	14546.8	16534.3	17950.1	18313.9	17485.8	15671.7	13350.9	11113.3	9444.28	8567.83	8387.7	8535.84	8564.52	8210.42	7544.21	6879.54	6520.44	6565.7	6949.97	7620.02	8548.02	9552.22	10312	10711.5	10971	11222.4	11157	10398.8	9094.3	7830.74	7029.48	6655.88	6482.46	6407.23	6460.42	6629.24
	72136.5	66063.2	55636.5	43680.8	33044.1	25516.5	21395.2	19934.8	20202.6	21689.2	24354	28093.3	32071.7	34775.3	35057.6	33177	30642.7	29007.5	28840.1	29690.4	30711.1	31129.8	30392.1	28364.1	25584.1	23127.7	22013.9	22568.1	24161.1	25529.6	25527.7	23821.2	21132.5	18867.1	18173	19040.3	20417.5	21319.2	21543.3	21182.5	20002.4	17808.8	15097.3	12854.5	11822.4	12178.6	13713.9	15992.6	18319.6
	8066.14	8379.14	8730.45	8854.62	8717.78	8488.26	8376.67	8479.87	8682.82	8723.46	8431.35	7920.07	7531.55	7622.56	8389.91	9782.49	11501.1	13112.9	14234.3	14710.3	14777.3	15116.2	16587.9	19627.3	23659.1	27110.7	28278	26474.1	22451.4	17824.8	14182.8	12558	13268.1	15899.9	19422	22575.1	24433.9	24723.2	23708.7	21919.9	19888.5	17931.9	16131	14506.9	13146.3	12219.3	11971.1	12562.7	13721.2
	447073	419864	374642	325542	285031	258904	245581	238988	233081	225713	219269	217336	220133	223006	219735	207466	187960	164495	139120	113293	89467.1	70580.5	58110	51033.9	46596.3	42199.9	37019	32021.5	28447.9	26490.9	25419.9	24502.2	23451.3	22258.6	20984.7	19739.2	18670.2	17864.9	17231	16548.7	15705.3	14835.9	14210	14051	14478.3	15567.6	17382.8	19808.6	22289.5
	37341	40460.3	44896.5	47989.5	48073.8	46051.4	44892.3	46980	51736.6	56067.3	57262	55215.1	51689.9	47937.7	43756.3	38883.4	34512.7	32794.6	34951.8	40145.5	46014.4	50239.3	51905.5	51667	50728.2	49701.3	48264.9	45686.7	41673.7	36854.2	32558.4	30110.8	30060.5	31839.9	34260.9	36441.6	38023.5	38502.2	37038.3	33426.6	28752.1	24484.4	21193.9	18600.3	16580.5	15554.7	15834.1	17001.5	18201.6
	6622.43	6447.45	6114.23	5672.72	5200.98	4781.14	4500.91	4481.39	4892.79	5906.69	7564.38	9634.78	11642.8	13134.7	13967.1	14357.5	14668.9	15099.6	15522.3	15620.2	15190.6	14344	13518.4	13329.1	14189.7	15828.6	17235.4	17358	15952	13696.7	11584.5	10315.3	10117.2	10849.5	12130.1	13434.8	14235.9	14187.1	13303.2	12026.9	11050	10932.5	11812.8	13446.1	15447	17450.9	19113.6	20137.7	20474.8
	19648.9	21425.4	25971.5	34563.2	46792.7	58993	65794.2	64107.7	55323.7	43628.3	32929.3	25308	21166	19895.6	20441.9	21754.7	23178.5	24557.9	25886.8	26869.8	27034.4	26346.6	25479.4	25276.7	26072	27687.1	29863.3	32262.7	34110.7	34433.2	32957.7	30487.9	28217.1	26926.6	26860.2	27869.9	29429.2	30805.9	31434.7	31077.5	29776.3	27847.1	25789.4	24083.5	23196.9	23646.7	25615.7	28468.2	31036
	45982.8	47873.9	51690.8	56558.4	60324.7	60562.6	55996.3	47229.4	36585.3	27183.9	21507.2	20304.6	22546	26214.3	29335.1	30777.2	30449.4	28843.3	26431.4	23485.9	20255.7	17057.4	14148.6	11623.6	9475.18	7716.46	6414.16	5619.03	5286.51	5280.51	5474.42	5864.56	6559.68	7591.16	8715.43	9480.8	9562.76	9019.58	8215.09	7587.3	7548.11	8477.67	10644.8	14113.7	18796.4	24573.4	31250.5	38275.2	44458.5
	6976.12	7243.39	7718.75	8239.48	8595.81	8705.17	8684.23	8680.95	8680.29	8557.22	8303.95	8129.49	8344.41	9165.37	10537.7	12067.9	13214	13667.3	13572.6	13339.7	13256.8	13292.1	13189.8	12658.8	11529.8	9918.81	8311.78	7363.51	7503.28	8672.88	10376.3	11959.4	12923.7	13089.4	12541.1	11474.1	10134.3	8855.51	8017.62	7840.58	8186.31	8626.53	8795.91	8693.07	8604.8	8744.88	9015.29	9146.93	9036.29
	9427.39	9128.59	8611.67	8122	7936.35	8061.27	8186.53	8013.61	7566.01	7149.08	7125.87	7828.79	9540.82	12273.2	15460	18073.1	19284.9	19033.9	17886.3	16477.1	15151.4	13963.1	12871	11947.3	11346.7	11044.2	10761.6	10268.4	9634.65	9074.29	8659.81	8334.35	8141.13	8278.16	8871.62	9744.82	10475.9	10705.4	10368.5	9647.05	8774.59	7914.71	7145.32	6499.17	6034.79	5872.58	6130.64	6791.64	7612.23
	23412.6	21243.3	17790.6	14234.5	11512.8	10209.9	10738.5	13543.7	19106.5	27645.1	38801.2	51893.5	66714.6	83971.9	104503	127533	149467	164887	169775	164086	151012	134461	117806	103571	92615.4	84033.7	76817.2	71149.6	67550.7	65432.8	63049	58628.6	51587	43076.1	35461.4	31098.3	31471.3	36934.1	46375.3	56961.4	65200.3	69370.7	71049	73729.8	79796	88894.3	98781.9	107172	112842
	54462.1	51814.4	47761.8	44357.7	43689.9	46739.6	52410.8	57890.5	60536.9	59728.7	57125.9	55494.1	57101.4	62429.9	69810.1	76415.6	80241.4	81499.8	81994.3	83012.8	83839.5	82187.1	76063.8	65703.1	54091.6	45404.9	42444.7	45107.2	50846.8	56653.4	61188.9	65361	70529	76033.5	79128.6	78057	75111.2	75836.5	84300.9	98648.3	111479	115383	108718	96104	83793.8	75222.6	70480.7	68326.8	67642.7
	12197.7	11874.7	11315.1	10566.9	9692.14	8907.8	8488.59	8519.45	8837.51	9192.38	9426.55	9565.87	9778.64	10200.3	10772	11288.5	11613.8	11800.5	11982.2	12216.8	12462.1	12601	12460.2	11906.3	10978.6	9907.78	9008.14	8513.33	8419.8	8462.62	8311.9	7843.42	7212.95	6671.62	6353.67	6256.54	6381.1	6801.52	7550.02	8474.05	9304.27	9881.98	10248.2	10492.5	10586.2	10428	10056.8	9727.26	9653.87
	260221	278669	304450	321630	318391	292755	252099	208667	174153	154987	150605	155995	165851	176175	183100	182971	174901	162005	148771	137915	130534	127954	132118	144794	166834	197337	232689	266764	292932	306380	304750	287493	256035	214700	170333	130222	99733.5	80798.2	71986.2	70450.7	74256.6	83226.1	98017.4	118576	143033	168130	191008	210168	224516
	6190.58	6094.1	5935.69	5774.2	5659.72	5585.63	5485.32	5317.84	5163	5205.88	5660.44	6830.73	9364.07	14355.7	22709.7	33784	44733.7	52119.3	54802.3	54798.3	54726	54826.6	53086.3	47916.3	39931.1	31188.2	23478.4	17585.3	13599.4	11388.2	10759.3	11405.9	12816.4	14331.6	15450.8	16144.2	16756.1	17500.1	18146.7	18363.7	18265.5	18380.8	19073	20206.1	21447	22666.9	23850	24813.2	25334.7
	19059.2	22133.9	25948.7	27590.7	25886.8	22172.1	18787.6	17169.5	17389.3	18814.4	20736.2	22599.1	23991.4	24589.2	24186.3	22783	20639.1	18269.4	16256	14905.7	14116.9	13625.8	13255.9	12865	12211.7	11060.3	9427.18	7648.52	6168	5248.2	4873.43	4873.8	5071.5	5316.88	5479.27	5492.71	5406.06	5335.28	5344.81	5386.13	5354.2	5188.84	4923.26	4657.05	4494.72	4490.86	4626.98	4829.16	5012.45
	22474.7	21705.8	20482.3	18993.3	17171.1	15026.8	12832	10915	9473.88	8611.15	8418.32	8989.09	10359.9	12345.2	14400.1	15826.1	16249.1	15840.5	15053.4	14279.5	13821.9	13996.9	14962.8	16340.1	17194.4	16680	14767.7	12261.7	10147.9	8961.75	8640.8	8798.66	9106.54	9477.88	9986.34	10702	11562	12275.9	12402.2	11664.5	10232.7	8660.42	7528.96	7118.55	7327.29	7805.27	8161.91	8164.61	7873.03
	32476.2	30540.1	27852.6	25721.6	24502.6	23645.5	22804.9	22693.1	24448.1	27978.7	31289.8	32003.2	29645.1	26050.9	23450.9	22643.7	23087.6	23995.9	24755.2	24698	23353.6	21182.9	19511	19291.5	20031.4	20306.9	19469.6	18529.9	19205.7	22388.7	27453.1	32412.1	34812.1	33438.6	29447.3	25364.1	23000.1	22525.3	23070.6	23722.7	24018.8	23867.5	23344.3	22610.4	21805.3	20893.7	19712.2	18213.1	16674.6
	22124.9	23416.3	25337.4	27407.5	29747.4	32503	35205.1	37059.8	37790.8	37904.3	38175.7	39246.9	41789.3	46493.9	53240.6	60119.3	63807.1	61758.5	54445	45304.2	38386.8	35899.9	37331.4	40202.1	41752.5	40594.5	37241.2	33297.2	30287.5	29014.9	29511.1	31266.5	33513	35533.3	36969.3	37839.2	38141.1	37619.3	36101.7	33838.4	31267	28586.2	25747.8	22763	19865.7	17424.1	15754.3	14947.3	14792.4
	59923.8	56697.8	51436.9	45685.1	40396	35593.3	30847.2	26219.8	22871.2	22595.4	26554.7	34572.5	45755	59028.4	72097	80646.4	80730.8	72590.6	60830.9	50504.3	43932	40984.5	40746.9	42284.3	44703.7	47124.9	48409.4	47164.8	42847.7	36862.3	31798.2	29340.1	29213.3	30007.5	30475.5	30070	28979.8	28142.7	28851.4	31739	35933.7	39370.6	40298.4	38740.7	36494.9	35715.8	37501.5	41429.3	45875.5
	153897	158443	163756	165351	161580	154877	150310	152894	164572	181671	195618	198601	189941	176223	164921	158991	157845	161401	170713	184711	198730	208070	212815	218262	230913	254974	292035	340982	395472	442606	467717	462259	427608	373600	315251	267941	240745	232638	236495	247477	266809	298081	342073	394937	447793	486658	497235	475719	436489
	55411	57061.1	57806.4	54956.6	48259.7	40269.6	34423.2	32768	35062	39607	44896.9	50442.8	56009.6	60544	62533.2	61491.2	58492.7	54835.4	50662.3	45586.5	40229.2	36102.1	34000.1	33336.1	33103.4	32742.7	31869.3	29905	26572.9	22547.6	19226.2	17745.7	18139.6	19292.9	19710.8	18540.6	16061.6	13315.6	11264.7	10191	9770.55	9624.49	9765.39	10560.8	12342.8	15044.5	18122	20808.3	22567.9
	18250.5	18144.8	18366.7	19442	21467.3	23920.7	26139.3	27907.3	29317.8	30203	30269	29978.6	30853	34451.2	40945.7	48623.7	54766.5	57368.5	56495.7	54135.8	52463.5	51904.6	50872.2	47587.6	42094.5	36237.2	31785.9	28955.4	26737	24222.1	21449.5	19244.7	18489.4	19434.5	21434.2	23325.9	24334.1	24718.2	25348.5	26662.2	28252.9	29347.2	29430.4	28667.4	28009.3	28524.3	30236.3	31958.2	32652.9
	5962.64	5839.47	5623.72	5356.03	5067.45	4781.61	4532.7	4371.35	4341.94	4452.47	4676.3	4996.41	5445.73	6081.9	6902.71	7784.57	8513.6	8893.79	8844.69	8420.65	7772.42	7139.43	6936.17	7947.2	11493.2	19189.4	32064.6	49549.2	69522.6	89784.8	109464	128359	144524	153190	149434	132653	108013	82885.8	62035.9	46353.3	34945	27069.7	22354.5	20292.8	19964.7	20101.4	19536.4	17840.1	15600.8
	33156.1	33116.4	32866.5	32590	32882.5	34043.9	35616.8	36964.3	38108.2	39489.9	40849.6	40914.7	38596.4	34238.6	29448.1	25918.3	24504.3	25021	26532.2	27976	28878.2	29683.8	31462.2	35163.5	40710.5	46464.2	49790.7	48759.5	43612.8	36521.8	29937.2	25189	22305.3	20686	19764.7	19169.2	18566.8	17623.4	16162.1	14332.6	12582.7	11370	10832	10745.7	10768	10708.3	10645.6	10789.4	11171
	22459.1	23119.7	24346	25884.2	27123.1	27231.2	25932.8	24052.7	22891.7	23099.8	24359.8	25936.6	27214.1	27829.4	27593.3	26425.6	24454.2	22161.7	20218.7	19023.8	18500.5	18395.6	18590.2	19019.7	19506.9	19869.2	20082.9	20298	20833.9	22055.8	23930.7	25730.8	26548.3	26230.4	25566.9	25425	25887.1	26341.7	26233.8	25617.8	25018	24728.9	24370.9	23432	22249.7	22064.8	23854.4	27254.5	30777.4
	8363.15	8787.96	9741.63	11258.9	13144.9	14945.6	16011.3	15708.2	13862.5	11088.9	8498.83	6988.76	6801.48	7610.66	8832.67	9910.98	10523.4	10658	10498.7	10224.5	9887.02	9429.73	8818.18	8164.01	7710.32	7678.13	8089.44	8684.94	9051.82	8937.67	8443.7	7866.35	7432.46	7236	7268.99	7400.13	7432.87	7282.43	7038.93	6847.53	6801.41	6912.25	7088.19	7177.98	7139.62	7127.97	7316.44	7670.77	7995.95
	8891.66	8642.48	8092.32	7282.16	6423.43	5813.96	5702.34	6185.82	7128.5	8162.52	8871.41	9062.26	8881.05	8683.03	8816.13	9465.68	10569.4	11807.3	12761.3	13205.2	13235.1	13082	12908.2	12838.5	12988.2	13274	13333.6	12837.6	11846.5	10783.7	10126.4	10108.4	10576	11068.6	11108.9	10511.1	9480.97	8426.11	7646.47	7165.32	6825.98	6532.19	6394.28	6672.42	7606.33	9235.79	11280.4	13206.5	14546
	11724.7	11283.6	10501.4	9594.13	8810.63	8272.15	7938.94	7776.05	7878.24	8352.2	9129.19	10004	10829.1	11584.4	12309.5	13054.9	13835.1	14544	14962.4	14919.5	14445.7	13733	12927.4	11997.3	10881.6	9732.25	8869.53	8471.19	8448.5	8684.28	9217.05	10036	10819.8	11126.5	10839	10237.1	9636.8	9138.63	8732.08	8455.54	8369.96	8468.27	8662.84	8835.03	8907.27	8888.54	8840.82	8809.07	8799.18
	65860.1	60426	52295.8	44245.4	37130.4	30612.7	24748.4	20144.5	17043.4	15008.8	13542.1	12682.3	12940.6	14706.1	17615.9	20477.2	22034.5	21914.9	20731.5	19382.9	18437.5	18011.3	17905.9	17819.6	17526	16978	16407.1	16273.7	16866.1	17924.3	18847.3	19240.2	19101.6	18590.4	17849.8	17005.8	16148.5	15308.2	14556.9	14127.1	14283.5	14971.6	15656	15670.5	14790.6	13424.5	12273	11820.8	12019
	9611.99	9541.42	9596.76	9951.99	10672.3	11717.3	12762.2	13142.3	12368.8	10728	9128.21	8378.8	8718.08	9852.28	11267.7	12611.5	13899.9	15332.3	16861.9	17981.8	17986.9	16527.3	13963.1	11156.5	8891.26	7486.76	6870.14	6812.62	7039.43	7264.81	7288.55	7087.39	6774.7	6483.94	6287.01	6172.65	6085.13	6004.18	5959.83	5946.98	5876.08	5656.04	5303.25	4946.74	4748.25	4835.15	5279.3	6054.09	6946.19
	13629.3	13941.1	14191	14000.5	13372.6	12759.1	12747.7	13601.1	14971.2	16019.9	15997.8	14908.5	13620.8	13236.2	14229.7	16119	17959.6	19122.9	19509.2	19170.8	18122.1	16584.5	15037.1	13819.3	12877.4	12005.6	11170.9	10531.7	10244.6	10315.9	10672.8	11350	12418.6	13616.5	14258	13750.1	12163.8	10192.2	8586.36	7670.22	7302.4	7168.97	7067.12	6962.61	6869.49	6747.86	6534.54	6233.14	5934.6
	8367.93	8798.17	9573.45	10441.8	10978.5	10790.7	9813.07	8384.72	7004.15	6039.66	5673.4	6014.02	7122.88	8874.32	10850.6	12489.2	13403.1	13566.2	13253.7	12910.6	13060.9	14136.2	16175.6	18611.7	20418.7	20642.4	18982.4	15990.2	12725.1	10145.2	8724.35	8484.32	9187.45	10447.9	11892.2	13473.9	15659.6	19248.6	24971.1	32956.8	42071.6	49744.2	53140.8	51139.5	45157.6	37938.8	31695.9	27311.6	24712.9
	10350.9	9440.56	8196.09	7281.26	7011.14	7291.45	7794.19	8176.65	8266.43	8175.61	8258.82	8857.53	9980.76	11248.8	12194.6	12606.4	12610.3	12528.3	12690.5	13269.7	14150.9	14895.6	14940.1	14023.6	12482.8	11055.1	10316	10267.9	10447.3	10443	10276.1	10202.8	10249.1	10175.5	9879.26	9569.18	9500.58	9706.26	9989.4	10047.8	9649.07	8841.26	7986.71	7484.02	7442.49	7645.32	7774.48	7654.59	7353.78
	71843	70171.5	66808.6	61741.4	55323.9	48823.7	44446.5	44446.9	49841.7	59811.2	72451.2	86213.5	100510	115289	130628	146398	161207	171250	171270	158277	135149	110335	93438.6	90142.2	100021	117980	137352	152209	158455	154829	143365	127724	110519	92793.6	75556.9	60370.8	48340.1	39439.1	32935.9	27985.2	23930.6	20426.7	17373	14825.3	13175.3	13291.2	16067.2	21445.5	27711.2
	29792.5	27893.4	25274.4	23471.1	23454.4	25262.3	28238.5	31503.7	34274.7	35911.9	35908.6	34098	30926	27427.2	24843.7	24060.9	25126.3	27255.8	29500.6	31558.2	33890.8	37000.1	40639.1	44020.9	46887.1	49884.9	53501.7	57030.8	59046.3	58733.1	56481.9	53348	50215.6	47427.3	44829.3	41913.2	38058.2	32983.3	27115.1	21451.4	16958.9	14074.8	12640.2	12154.6	12107.5	12218.6	12453.8	12843.7	13302.7
	12274.9	11730.7	11004	10463.8	10180.1	10003.9	9886.94	9996.18	10489.1	11258.4	11950.2	12224.4	11989.2	11436	10914.8	10760.8	11123.4	11835.9	12439	12447.6	11735.2	10732.4	10282.5	11308.3	14528	20270.2	28289.9	37623.4	46729.6	54106.3	59132	62393.8	64948	67019.7	67582.5	65444.7	60588.1	54254.9	48017	43195.9	41262.8	44321.3	54301.2	71045.5	91240.9	109590	121494	125444	123764
	26569.8	27852.1	29972.1	32303.9	34228	35182.1	34867.2	33597.7	32352.6	32322	34231.5	37948.3	42735.8	47991.8	53664.3	59763.5	65464	68948.6	68453.1	63629.5	55931.9	47831.6	41771.4	39614.2	42409.7	50186	61991	76235.6	90654.2	101936	106416	102235	90925.7	76562.8	63302.8	53568.6	47804.1	45064.2	43636.1	41656.5	37855.1	32205.9	25948.8	20758.6	17604.3	16220.1	15548	14692.4	13560.5
	20699.4	20030.9	18890.9	17520.3	16024.8	14387.5	12694.3	11299.6	10752.9	11616.7	14295	18781.2	24436.1	30180	35066.7	38596.1	40504	40576.1	38872.3	35964.8	32756.1	30052.5	28364	27961	28775.3	30092.6	30686.9	29675.8	27210.9	24188.4	21458.8	19416.4	18124.4	17577.4	17769.1	18576	19705.4	20789	21455.5	21364.1	20392	18841.8	17295.2	16212.7	15740.4	15796.1	16126.9	16345.1	16218.7
	12039.9	12109.3	11976.6	11471.6	10805.9	10411.7	10512.1	10925.5	11351.9	11721.6	12113.8	12492.4	12810	13321.6	14514.6	16621.8	19257.5	21584.4	22920.9	23208.9	22782.2	21711.9	19678.2	16603.7	13128.5	10244.3	8581.32	8131.58	8492.59	9226.55	10062.8	10940	11942	13119.9	14283.7	15019.6	15004.2	14249.8	12981.1	11400.1	9713.88	8287.22	7596.79	8013.4	9597.32	11973	14411.7	16233.4	17216.4
	27022.3	28072.6	28612.5	27116.6	23660.4	19807.3	17101.8	15916.2	15596.2	15416.4	15475.1	16900.6	21121.1	28509.4	37376.6	44468.1	47135.5	45465.6	42136.8	40070.8	40293.3	41730.4	42454.2	41044.4	37251.4	31812	25863.8	20507.7	16548.1	14256.6	13385.4	13510.8	14281	15329.4	16227.2	16783.1	17320.1	18437.6	20432.9	23046.1	25747.1	28040.1	29403.7	29305.6	27667.8	25165.3	22760.6	21025.4	20009.4
	7767.3	8156.17	8659.09	8944.97	8904.99	8750.02	8811.77	9216.7	9748.41	10053.3	10020.8	9993.61	10560	12021.5	13992.7	15617.7	16305.2	16241	16184.4	16843.4	18390.2	20339.7	21780.5	21875	20408.4	18057.8	16152.1	15950.1	17795.1	20743.3	23096.7	23592.2	22268.9	20269.7	18886.2	18735.8	19563.7	20569.2	20980	20541	19573.1	18562.2	17712.7	16950.8	16259.1	15767.8	15498.3	15263.4	14931.4
	11155.4	11087.9	11114.7	11339.7	11675.6	11940.3	12000.7	11800.5	11335.7	10672.5	9967.03	9457.47	9460.88	10332.5	12352.4	15572.6	19646.7	23680.3	26426.1	27072.1	26034.6	24694	24122.8	24219.4	24224.7	23888.1	23749.3	24209.5	24750.8	24430	22906.3	20597.6	18045.2	15579.2	13528.5	12360.9	12550.3	14337.5	17461	21069.4	24121.7	25932.9	26225.5	24958	22573.7	20206.2	19072.7	19550.1	20946.1
	315322	296026	266851	237897	212885	190068	167284	144547	122570	100997	79356.8	58849.3	41880.6	30115.2	23570.7	21171.6	21546.1	23458.1	25938.6	28244.4	29734.3	29882.9	28558.2	26455.7	25352.2	27724.3	35550.4	48813.8	64780.5	78878.7	86929.4	87546.8	83272.9	79325.2	80059.3	85701.5	92820.7	98634.3	104771	116577	138745	171216	208443	242421	267131	280966	285984	285742	283617
	7178.16	7306.27	7539.57	7832.95	8144.92	8487.03	8920.14	9433.13	9833.45	9912.67	9813.13	10093.9	11271.8	13296.5	15501.6	17036.1	17435.6	16975.3	16448.2	16407.7	16621.3	16409	15477.2	14223.9	13236.9	12734.4	12552.7	12447.7	12265.2	11930.6	11400.4	10629.1	9618.66	8528.27	7635.81	7124.48	6951.55	6943.44	6986.52	7117.03	7446.73	8019.05	8744.51	9449.97	9973.22	10243.7	10307.4	10272.1	10222.2
	22414.7	20674.3	17849.3	14863.6	12441.5	10883.5	10097	9733.94	9417.03	9086.82	9156.16	10165.3	12201.6	14696.9	16788.1	17875.7	17964.4	17526.9	16963.2	16230.8	15151.2	13964.1	13285.7	13466	14207.2	14933.6	15378.9	15670.1	15967.6	16268.5	16538.6	16792.7	16936.8	16716.4	16005.5	15039.3	14169	13441.3	12632.9	11674.3	10829.3	10421.9	10540.3	11036.8	11680.9	12231.2	12430.2	12093.7	11351.9
	11478.3	11676.9	11948.7	12131.5	12144.2	12088.2	12243.7	12875.2	13996.5	15356.8	16643.5	17678.7	18470.5	19143.8	19812.5	20420.3	20698.9	20380.4	19436.9	18009.7	16196.2	14120	12143.3	10709.1	9910.6	9422.02	8915.56	8383.05	7998.32	7846.85	7910.29	8191.44	8682.09	9213.12	9472.02	9235.95	8560.26	7739.68	7123.56	6953.44	7269.55	7874.25	8395.48	8498.52	8120.2	7480.35	6855.57	6384.5	6077.94
	15432.6	15179.3	14786.4	14189.1	13286.5	12413.8	12306.3	13517.4	16014.3	19255.6	22493	25168.5	27351.3	29849.8	33620.9	38719.1	43629.3	45840.2	43615.1	37460.7	29720.9	22811.8	17995.7	15373.9	14337.9	14012.3	13742.6	13388	13073.4	12759	12261.4	11702.4	11689.7	12827.4	14997.4	17206.7	18261.1	17643.1	15746.5	13408.5	11400.5	10233.6	10099.5	10819.3	11902.7	12745.6	12900.9	12336	11461.3
	133976	143110	156735	168499	174336	174274	170811	166459	162991	161648	162841	165903	169794	173983	178232	181863	183789	182721	176886	165033	149432	136830	134175	143182	160106	180486	203175	230261	264564	307203	355170	398734	422619	414913	378060	329793	291549	275890	283942	311150	351718	397665	438143	463977	473309	471827	467874	467103	469970
	65003.8	71324.6	82922	96930.9	108826	114779	114749	113163	115987	126411	142182	156214	160589	151967	134174	115265	101825	95675.3	94649.8	95236.1	94822.1	92837.7	90626.4	90425	94464.9	104537	121051	141291	158767	165779	158121	137957	112461	89635.2	74258.7	66210.5	61950.6	57989.1	53714.8	51634.9	55152.5	65697	81198.3	96684.6	106337	106059	95764.1	79855	64875.9
	88215	83139	75314.5	67468	61176.3	56814.8	53875.5	51034.2	46782.7	40642.8	33611.6	27349.1	23170.8	21764.9	23323.4	27346.6	32257	35698.6	35817.1	32474	27178.6	21879.9	17854.7	15479.2	14637.9	15139	16823.2	19446.8	22566.9	25540.6	27638.5	28275.9	27353.6	25478.2	23723	23000.3	23598.3	25153.6	26933.5	28275.8	28866.4	28568.4	27157.2	24512	21079.1	17852.4	15718.4	14872	14863.7
	35535.8	34583.7	33203.3	31930.7	30666.1	28653.4	25341.5	21229.6	17702.4	16097.4	17024	20318.5	25239.7	30700	35651.7	39409.3	41501.4	41409.5	38930.4	34875.1	30999.2	29001	29580.7	32262.4	35818.8	38930.5	40732	40923.2	39618	37428.5	35628.3	35680.4	38177	42232.7	46084.1	48406	49102.5	49026.1	49221.7	50449.7	53031.8	56692.1	60359.6	62361.6	61294.4	57013	50797.8	44544.6	39787.5
	7052.88	6885.79	6597.99	6254.47	5905.77	5579.57	5314.83	5215.59	5458.83	6210.55	7510.17	9226.28	11102.2	12818	14055.3	14633	14641.9	14386.2	14137.7	14077.3	14609.6	16685.7	21407.7	28693.6	36121.7	39877.6	37785.9	31283.8	23987.5	18676.1	15813.1	14233.2	12681.1	10814.4	9058.42	7836.52	7132.82	6677.69	6263.33	5840.87	5455.96	5171.71	5019.78	4986.66	5033.31	5124.4	5235.23	5342.67	5424.21
	61776.2	60457.3	58186	54863.9	49776.4	42534.3	33890.8	25530.5	19212.8	16029.5	16067.8	18521	22250.4	26373.2	30257	33158.7	34405.5	34028.9	32807.9	31474.2	30040	28040.8	25295.1	22282.6	19911.5	19033.2	19992.1	22370.1	25101.8	26984.7	27298.9	26118.8	24250.5	23054.9	24180.3	28883	37103.7	47149.9	56453.5	62740.3	64608.2	61584.8	54391.4	45193.6	37059	32760.2	33632.6	38869.3	45623.5
	24704.8	24606.3	24440.8	24105.5	23293.4	21738.5	19542.3	17169.3	15137.1	13773.1	13242.8	13734.1	15478.9	18422.8	21855.1	24579.4	25646	24921.6	22989.1	20714.7	18927.9	18125.3	18144.7	18232.7	17671.5	16349	14685.2	13176.7	12141.5	11718.9	11850.1	12268.2	12662.5	12855.4	12812	12615.5	12500.3	12740.5	13397.2	14252.8	15034.5	15637.2	16140.8	16673.8	17257.1	17739.6	17851.1	17382.6	16475.9
	21719	21091.8	20452.4	20410	20913.6	21282.6	20875.3	19620.1	18009.4	16795.2	16598.3	17484.8	18829.8	19764.8	19881.2	19496.8	19250.6	19476.9	19918	19938.7	19042.4	17350.4	15653.8	14903.5	15567.2	17380.4	19489.6	20830.6	20798.6	19847.4	19332.7	20571.8	23821.2	27858.8	30614.3	30677.7	28373.3	25141.7	22021.5	19152.5	16529.9	14561	13683.1	13784.2	14276.3	14661	14879	15131.7	15494.1
	932875	937999	933713	900000	826397	722958	615919	530183	474624	441779	417761	392011	361398	328541	297053	267913	240006	213324	190451	174285	164627	158147	152279	148237	149143	155973	166529	177508	185705	187512	179776	162445	139569	117108	99673.2	88801.7	83519.6	82147.7	83209.3	84688.1	83620.5	77802.5	67867.4	56782.2	47191.2	39827.4	34355.8	30679.6	28840.8
	32905.2	31485.5	29428.3	28204.7	29412.5	33849.7	41120.2	50303	60681	71192.8	79531.6	83119.9	81406.3	76468.7	71175.2	67193.4	64617.1	62796.8	61082.4	58879.3	55550.9	50750	44883.7	39046.1	34401	31672.1	31100.9	32464.3	34744.7	36122.2	35059.9	31590.2	27213.1	23545.6	21262.5	20122.1	19589.6	19318.7	19280.5	19712.5	20991.4	23387.6	26666.8	29880.1	31823.1	31943.4	30741.7	29237.4	28164.9
	28996.6	27512.4	24945.3	22055.7	19696.1	18470.9	18678.8	20541.6	24477.7	31377.6	42689	59640.4	81537.8	104656	123415	133393	133670	126451	114694	100580	85996.6	73413.3	65912.9	66710.9	78182.1	100489	130965	164998	197850	226865	253405	282683	320883	371456	432545	496273	550836	584846	592169	575818	547847	521662	501733	482811	460531	439206	426649	424696	428256
	25562.5	23828.3	21006.1	18036	15778.7	14799.1	15234.5	16744.7	18649.8	20233.5	21074.8	21235.8	21110.5	21020.8	21023.9	21101.6	21269	21391.6	21135.3	20263.3	18913.1	17560	16744.1	16688.6	17056.3	17197.9	16738.2	15835.3	14863.3	14003.4	13186.1	12305.6	11435.5	10841.4	10718.3	10911.2	11009.5	10734.4	10125.8	9369.18	8611.42	7980.24	7611.15	7564.3	7768.55	8059.99	8251.05	8222.04	8017.85
	8803.14	9008.99	9799.93	11490.1	13983.8	16914	20001.6	23099.2	25907.3	27908.9	28759	28584	27754.1	26480.4	24765.3	22677.4	20524.6	18653.4	17140.1	15823.4	14629.1	13779.5	13770	15270.3	18968.9	25097.3	32631.8	38984.8	41241.6	38315.5	31764.9	24437.5	18671.4	15580.9	15185.6	16855.5	19960.7	24298.5	29887.3	36491.4	43321.9	48842.8	51052.5	48785.5	43021.4	36482.3	31720.4	29579.9	29266.5
	15792.8	16692.7	17815.5	18324.6	17915.5	16966	15948.3	14898.1	13626.7	12283	11464.1	11719.9	13002.9	14635.5	15834.1	16271.2	16134.2	15737.9	15188.2	14420.9	13427.7	12342.1	11335.5	10507.3	9885.83	9487.3	9344.57	9512.59	10050.8	10885.8	11637.9	11745.7	10925.3	9455.91	7926.48	6761.51	6026.71	5571.55	5240.3	4998.55	4983.01	5485.67	6869.34	9375.28	12813.6	16368.7	18924.9	19860.7	19548.2
	38431	36202	33191	31031.7	30607.6	32064.9	35014.8	38573.3	41813.8	44685.2	48191.8	53136.8	58799.5	63429	66010.2	66746	65725.9	62253.2	56171.6	49093.3	43337	39810	37489.2	34864.6	31389.4	27554.8	24120	21612.5	20244.9	19817.2	19679.6	19120.5	17965.4	16672.7	15769.5	15307	14925.1	14369.9	13810.3	13601.1	13863.1	14406.2	14952.2	15302.4	15414.6	15455	15668.5	16103.7	16560.8
	30317.5	28363.9	25317.1	22326.2	20147	18952.5	18670.2	19249.1	20577.2	22418.6	24637.3	27439.6	31265.3	36302.9	41919	46504.8	48137	45828.9	40368.6	33836.9	28203.6	24356.9	22195.4	21186.5	20713.8	20225.6	19450	18558.9	18014.9	18180.5	19028.3	20164.3	21088	21498.2	21394.2	20884.2	19986.7	18746.5	17539.9	17112.7	18191.7	20968.1	24888.2	28951.1	32288.9	34489.6	35477.5	35383.1	34644.6
	22895.4	22401.2	21184.4	19126.6	16441.2	13619.2	11306.2	10105.3	10229.4	11336.5	12852.8	14463.9	16208.7	18140.3	19976	21129.7	21217.1	20568.9	20044.6	20218.5	20817.1	21025.6	20312.7	18927.5	17647	17119.7	17407.1	18074.5	18697.9	19235.1	19775.8	20073.7	19718.8	18730.4	17560.3	16490.3	15416.9	14339	13746.1	14277.5	15993.2	18076.3	19367.1	19264.9	18071.4	16486.7	14962.5	13607.5	12495.8
	25921.3	25228	24123.8	23216.6	23293.9	24840.7	27518.9	30223.8	31938.1	32680.7	33564.2	35904.6	40211.8	45641.8	50126.3	51451.5	48927.7	44299.3	40963.2	42075.3	48760.2	59209.5	69218.6	74455.7	73294.9	67656.2	60917.5	55387.3	52055.7	51684.1	54601.2	59292.8	62414.9	61198.9	55728.9	48348.3	41049.1	34130.2	27305.5	21142.9	16872.8	15168.1	15536.3	16826.3	18147.2	19270.1	20259.2	20998.6	21306.4
	10597.5	10724.8	11334.4	12888.6	15585.3	18950.3	21734.5	22629.4	21477	19612.2	18728.8	19470.6	21129	22389.2	22252.6	20563	17975.7	15474.4	13774.5	13012.7	12856.2	12832.8	12580.7	11953.4	11094.9	10455.2	10565.5	11634.4	13301.7	14774.9	15261.1	14405.4	12466.1	10147.2	8201.99	7071.27	6764.01	6955.94	7198.61	7200.43	7023.38	6968.1	7222.92	7678.47	8123.42	8530.37	9012.77	9547.73	9949.87
	22845.5	23089.2	23366.2	23276.4	22551.1	21404.2	20358.2	19712.2	19383.3	19274.2	19616.9	20884.1	23362.4	26675.2	29643.4	30902.9	30021.9	27974.4	26299.2	25841.4	26414.8	27467.1	28767	30337.4	31833.7	32269.8	30697.4	27247.3	23264.5	20266.3	18882.2	18785.5	19357	20234.2	21395.5	22921.1	24606.5	25684.7	25167.1	22756.4	19293.4	16106.1	14086.5	13468.6	14114.1	15640.8	17395.6	18697.4	19279.2
	89853.9	88618.6	86844.5	85674.6	85851	86399.5	84433.1	77443.1	66136.5	54322	45804.1	41753.8	40878.2	41295.1	41758.1	41547.3	40139	37458.5	34107.3	30970.9	28706.1	27472.2	26831.8	26083.5	24998.5	24091.9	24071.6	25162	26961.8	28796.4	30128.7	30745.3	30852.2	31105.9	32170.6	33914.1	35224.4	34918.9	32843	30027.1	27865.4	27148.7	27669.7	28624.4	29473.3	30313.2	31339.5	32324.5	32918.3
	50583.9	48743.4	45056.1	40644	37552.1	36868.4	37770	38913	40297.1	43030.5	47249.7	50982.6	51537	47848.9	41332.9	34704.7	30171.1	28437.2	28915.5	30637	33017	35910.7	39021.8	41398.9	41802.7	39818.6	36493.1	33498.5	31639.4	30495.3	29512.6	28961.6	29542.2	31279.9	33123	33678.5	32277.5	29409.6	26256	23873.8	22729.9	22733.8	23481	24564.2	25867.1	27578.4	29913.8	32812.1	35717.1
	18995.9	18355.8	17369.9	16433.9	15820.1	15573.2	15589.6	15793.7	16188.4	16676.1	16929.1	16581.6	15581	14332	13488.2	13521.6	14370.1	15471.4	16185	16212	15640.1	14694.6	13563.5	12406.2	11374.6	10584.6	10147.4	10265.7	11263.6	13445.3	16823.5	20968.3	25250.1	29336.7	33388.5	37699	42211.3	46373.3	49298.7	50105.2	48449.7	45004.4	41272	38613.5	37376.9	37100.9	37456.9	38574.6	40311.1
	14087.5	13965.9	14183.2	15172.5	16900.4	18830.8	20206.7	20479.9	19723.9	18733.5	18616.9	20115.7	23190.9	27232.1	31688.3	36394.9	41147.8	45088.1	46861.7	45602.2	41701.4	36503.5	31290.8	26683	22862.9	19984.8	18151.7	17173.9	16622.9	16170.4	15810.1	15803.5	16550.4	18429.2	21517	25393.8	29404.4	33208.5	36864.3	40206.2	42377.4	42296.5	39543	34675.6	28904.6	23644.5	20073.4	18623.5	18734.7
	23568.9	25548	28135.6	29535.1	28763	26137.1	22731	19596.9	17454	16700.5	17383.5	19011.1	20500.7	20706.4	19261.7	16791.7	14214.5	12052.7	10432.7	9409.51	9067.21	9386.16	10154.5	11093.9	12110	13423.8	15492.2	18809.3	23642.8	29769.8	36426.8	42526.4	46980.6	49083.8	48939.5	47627.5	46789.1	47703.2	50324.2	52982.6	53267.7	49739.8	43051.4	35358.6	28702.7	24051.5	21546.7	20973.7	21696.8
	11850	12550.1	13535.2	14224.4	14221.4	13515.2	12406.8	11295.1	10531.2	10365.4	10890.5	11976.5	13329	14694.4	16006.3	17278.6	18353.9	18866.5	18578.5	17747.3	17019.1	16884.4	17294.3	17859.5	18424.2	19390.2	21342.5	24296.2	27469.5	29964.8	31574.9	32736.7	33835.6	34858.5	35664	36208.4	36322.7	35487.1	33151.5	29398.5	25184.2	21795.7	20007.9	19734.6	20403.1	21557.8	23100.6	25037.2	27050.1
	42918.4	43014.4	42382.3	40560.2	38207.9	36482.3	35852.4	35753.1	35405.9	34777.5	34479.3	34737.6	34821.4	33722.6	31209.8	27975.1	24965.3	22891	22195.4	22979.9	24764.5	26526.7	27253	26674.3	25601.9	25547.2	27783.5	32367.8	37818.3	41931.6	43278.4	42035.9	39414.1	36444	33370.3	29997.9	26338.6	22837	20076.1	18356.8	17534.4	17204.7	17026.9	16894.8	16825.8	16762.4	16573.6	16231.1	15868.9
	7834.43	8191.66	8680	8985.52	8938.01	8645.99	8378.39	8319.7	8450.58	8614.08	8650.09	8499.17	8228.09	7963.29	7800.94	7793.13	7984.91	8395.06	8941.65	9451.5	9795.99	9978.67	10053.4	10048.8	10056.4	10280.5	10857.5	11681.3	12568.3	13644.2	15484.4	18754	23633.8	29560.7	35548	40829.1	45180.6	48514.3	50254.1	49484.5	45895.9	40372.4	34478.9	29426.1	25520.3	22400.3	19629.2	17105.4	15084.5
	34115.7	32992.1	31182.7	29474.6	28613.2	28818.3	29713.1	30746.4	31650	32437.8	32978.2	32732.3	31066.6	27793.7	23400.1	18867.5	15231.3	13094.7	12432.6	12798.9	13656.9	14589.3	15327.3	15691.2	15602.2	15182.3	14757.8	14732.6	15559.3	17808.8	22027.2	28377.5	36466.6	45458.8	54167	61104	64891.9	64913.3	61520.2	55603.3	48123.2	40087	32671.7	26969.5	23465.4	21829.4	21299.9	21257.7	21401.1
	9820.8	9740.77	9613.08	9474.34	9343.74	9245.46	9238.35	9376.25	9645.38	9980.96	10324.6	10610.6	10732	10614.1	10326.1	10072.7	10085.2	10535.8	11488.6	12906	14802.8	17430.7	21192.9	26320.2	32661.3	39718.5	46794.4	53090.4	57622.3	59183	56900.6	51150.1	43709.1	36755	31590.4	28168.1	25700.8	23731.2	22669.3	23385	26432.1	31580	37727.8	43209.5	46732.4	48537.3	50411.6	53970.3	58754.2
	11906.1	13001.1	14577.6	15855.3	16425.7	16371	15933.4	15268.1	14536.3	13975.2	13709.6	13594	13331.2	12722.3	11825.3	10951	10484	10665.9	11541	13051.5	15068.7	17337.9	19591.3	21927.6	25103.9	30131.8	37152.7	44657.3	50260.5	52543.6	51931.4	49793.7	47236.3	44904.9	43388.7	43333.9	45034	47843.7	50070.2	49795.5	46191.8	40201.5	33945.3	29349.8	27117.6	26772.6	27499	28779.9	30244.8
	7539.53	7895.47	8387.86	8757.04	8902.76	8930.26	9020.49	9256.02	9553.89	9739.84	9677.17	9346.57	8846.44	8355.36	8100.95	8333.48	9280.38	11083.7	13719.5	16949.8	20461.8	24227.6	28674.5	34197.1	40342.4	45606.8	48183	46992.2	42228.5	35216.1	27796.3	21562.7	17286.9	14826.5	13544.9	12903.5	12740.5	13055	13606.6	13852.5	13393.2	12470.8	11906.5	12473.2	14301.5	16788.8	18980.8	20154.6	20285.4
	8367.18	8654.76	9079.07	9414.8	9502.55	9359.39	9148.34	9038.95	9114.87	9385.03	9807.6	10271.2	10605	10667.3	10429.5	9969.8	9420.82	8948.69	8743.3	8976.24	9764.15	11184.3	13272.3	15936.1	18949.6	22217.5	26076.4	31063.9	37130.2	43134.3	47293.2	48167.9	45367.3	39688.7	32791.4	26470	21830.1	18952.9	17285.9	16270.3	15577.9	14971.8	14231.7	13280.3	12253.7	11356.7	10668.3	10125.2	9680.12
	22727.7	22752.6	22591.5	22075	21175.4	19860.4	18070.4	15944.6	13926.1	12522.7	12006.9	12356.9	13365.8	14717.6	16033.9	17012.4	17611	18112.3	18982.2	20613.7	23164.7	26628.3	30944.7	35924.5	41096.7	45723.5	49020.5	50442.6	49856.9	47492.6	43780.7	39260.6	34524.5	30158.4	26744.9	24786.3	24394.5	25117.1	26340.9	27862.4	29775.9	31788.6	33004.7	32615.8	30702.8	28229.3	26278.1	25307.4	25074.1
	12545	12383.5	12340.3	12738.6	13595.1	14523.3	15073.1	15129.8	14914.7	14688.3	14551.5	14432.4	14156.1	13596	12819.7	12032.3	11372.8	10865.9	10596.3	10816.4	11767.9	13362.1	15055.3	16106.3	16052	15034.2	13746.6	13061.5	13584	15380.2	17957.8	20470.3	22098	22446.5	21679	20340.2	19161.8	18959.7	20428.5	23864.5	29132.9	35873.7	43558.4	51283.5	57720.1	61583.6	62349.1	60606.4	57847.8
	25760.1	28364.3	33029.7	38733.8	44210.3	48005.1	48498.5	44797.4	37968.3	30637.4	24940	21242.4	18902.1	17669.7	18050.4	20644.3	25465.3	31820.8	38599.7	44666.3	49145.2	51406.1	50920.6	47580.3	42345.8	37173.2	33934.8	33495.4	35776.8	40066.5	44802	47633.5	46801.3	42844.6	38564.2	37189.7	40644.6	48929.6	60247.6	71868.4	81580.4	88387.2	91890.1	91870.9	88897.6	84536	80242.9	76362.9	72824.4
	11807.4	12293.7	13157.9	14240	15407	16590.2	17734.8	18700.2	19204.8	18911.8	17665.1	15710	13644.2	12086.3	11366.5	11478.4	12200.3	13231.6	14304.4	15222.3	15803	15860.7	15310	14275.9	13070	12028.1	11349.4	11091.3	11288.3	12027	13389.9	15313.3	17528.1	19731.4	21849	24039.3	26415.1	28863.2	31171.8	33223.2	34936.5	36073.7	36301.8	35558.4	34220.9	32776.5	31452.1	30285.2	29373.8
	9067.76	9295.17	9620.99	9839.97	9802.17	9528.95	9167.62	8832.61	8533.56	8246.39	7992.66	7833.14	7818.7	7962.33	8249.53	8665.84	9208.79	9864.73	10577.5	11268.7	11919	12629.3	13594.3	15015.6	16999.8	19408.9	21732.1	23231.1	23477.8	22901.3	22738.7	24293.4	28125.5	33804.9	40238.1	46143.5	50360.9	52030.4	50862.5	47436.2	43078.1	39128.2	36188.2	34059.2	32315.4	30841	29816.1	29330.6	29209.7
	42171.4	41753.5	40051.8	36411.4	31256	25832.9	21296.4	18112.7	16122.6	14908.2	14060.4	13282.1	12433.7	11529.3	10662.1	9921.85	9352.41	8951.49	8713.69	8665.85	8814.15	9058.86	9213.05	9133.82	8835.64	8475.23	8236.03	8227.93	8465.18	8898.75	9457.65	10069.5	10659.4	11150.4	11471	11581.1	11564.2	11756.5	12730.3	15039.5	18922.9	24239.4	30639.8	37714.3	44891.3	51216	55508.9	57139.1	56737.7
	11776	12698.5	14044.9	15078.4	15343	15037	14816.2	15244.9	16431.9	18029.9	19508.3	20602.1	21681.9	23669.4	27420	32962.1	39148.7	44058.8	46023.3	44682.4	41312.1	38086	36727.1	37464.1	39026.8	39704.3	38597.5	36001.3	32825.8	29990.3	28244.9	27886.4	28296.1	28187.6	26746.6	24440.1	22594.1	22342.9	23963.3	26911.9	30342	33689.3	36951.8	40604.4	45259.7	51083.8	57245.4	62189	64901.7
	16065.4	14907	13115.8	11372.5	10148.2	9595.68	9611.52	9921.96	10188.8	10160.7	9795.34	9254.08	8763.65	8454.27	8317	8301.76	8408.09	8651.31	8973.99	9254.05	9432.98	9605.66	9941.56	10554.2	11544.7	13166.3	15815.3	19758.3	24895.8	30782.1	36793.7	42371	47376.6	52153	56784.9	60262.5	60898.4	57830.8	51844	44625.5	37557.2	31299.8	26137.2	22411.9	20644.5	21194.1	23688.5	26912.7	29523.4
	17024.7	17435.9	17610.3	16887.5	15208.9	13133	11336.8	10153.1	9511.26	9169.54	8936.58	8740.79	8586.93	8489.52	8442.06	8421.76	8405.82	8402.31	8480.41	8750.93	9291.81	10063.1	10850.6	11320.9	11260.6	10821	10481.2	10741.1	11789.1	13323.1	14679	15327.6	15388.6	15617.5	16867.1	19569.8	23610.7	28524.5	33800.5	39077.2	44127.1	48822.4	53242.6	57572	61585.3	64359.2	64846.9	62898.9	59737.7
	28060.1	25816	22308.9	18901	16576.2	15538.9	15343.8	15338.3	15091.7	14567.2	13988.6	13594.5	13506.3	13724	14142.2	14564.5	14771.4	14645.4	14241.8	13726.4	13273.4	13044.5	13184.6	13747.6	14623.4	15559.1	16225.9	16300.3	15631.2	14454.2	13392.8	13067.5	13567.2	14315.7	14556.8	14019.2	13083.3	12338	12082.8	12262.5	12737.4	13484.2	14503.8	15574.8	16203.4	15958.2	14876.8	13456.4	12260.4
	28157.6	25868.7	22240.4	18548.3	15737.6	14128.7	13448.6	13109.7	12655.5	12048.4	11536.5	11318.4	11379.5	11555.2	11667.4	11645.7	11570.3	11594.1	11799.4	12111.7	12367	12504.2	12710.7	13388.3	14974.9	17681.1	21202.7	24656	26974.7	27558.7	26648.1	25213.5	24554.5	25771.8	29173	33941.3	38491.2	41370.9	41977.2	40537	37597.4	33694.9	29463.3	25793.9	23539.9	22852.8	22917.2	22629	21661.7
	9628.82	10457.4	11833.2	13257	14211.7	14432.4	14010.2	13233.5	12385.3	11673.7	11200.2	10887.8	10521.3	9969.91	9347.69	8904.33	8780.99	8912.7	9132.4	9306.89	9384.78	9388.9	9404.11	9556.61	9995.25	10892.3	12458.9	14934	18525.8	23341.6	29342.9	36299.5	43709.1	50718.6	56175.7	58950.6	58422.5	54717.3	48526.9	40895.4	33166.3	26703.1	22294.9	19835.8	18648.5	18038.4	17559.2	17013.9	16435.3
	18154.8	19287.7	21619	25033.9	29133.6	33365.5	37075.3	39427.8	39604.4	37406.6	33680.3	29933.3	27315.1	25874.4	24796.4	23328.1	21432.2	19613.2	18285.8	17438.9	16854.5	16513.7	16773.4	18318.1	22063.8	28813.8	38439	49167.6	58070.2	62746.7	62772.3	59735.3	56133.2	54118.2	54740.4	57683.6	61268.7	62978.8	60797.1	54548.1	45894.8	37037.6	29578.4	24325.2	21471.8	20686.4	21309.6	22657.7	24110.1
	16771.2	17536	18484	19010.9	19015.7	18914.3	19195.3	19974.2	21025.5	22257.7	23908.5	26006.5	27799.7	28108.9	26350.7	23043.9	19294	15974.2	13413.5	11584.4	10366.2	9663.72	9401.03	9492.1	9831.89	10264.1	10559.5	10553.1	10408.2	10697.5	12139.4	15205.8	19911.6	25872.3	32520.8	39272.9	45473.1	50184.2	52183.5	50490	45167.5	37626.1	29986.8	23980.1	20235.3	18392.7	17767.1	17867.4	18355.8
	31662	31084.7	30195.2	29342.3	28667.2	28041.1	27360.5	26811.4	26807.9	27805.8	30192	34203.1	39789.2	46466.1	53265.4	58827	61631.5	60501.2	55459.3	48392.4	42697.4	42204.6	50601.1	71632.4	108690	162657	228562	293360	338299	347561	318269	262721	200294	146648	108439	84801.9	71970.6	66993.4	68278.3	73649.6	78970.5	79762.8	74415.2	65303.8	56670.5	51895.9	52387.3	57514.3	64610.1
	11422.7	11207.6	11019.3	11131.3	11652.4	12478	13327.2	13833.8	13733.2	13060.9	12175.1	11551.6	11499	11980	12678.3	13299.8	13867.8	14717.6	16124.1	17862.7	19200.4	19484	18759.3	17746.3	17268.1	17744.6	19029.9	20544.7	21700.4	22441.1	23403.8	25450.4	28964.9	33484.3	37844.3	40693.6	41135.5	39169.2	35591.4	31403.3	27255	23376.4	19869.5	16923.8	14753	13425.7	12824.9	12735.8	12912.2
	8975.07	8890.55	8651.2	8248.07	7829.34	7652.53	7951.8	8833.34	10243.5	11976	13683.1	14938.4	15412.8	15075.3	14234.2	13375.8	12916.7	12995.3	13405.9	13765	13817	13596.2	13295.9	13033.9	12804.6	12655.8	12847.3	13781.4	15774	18908.6	23085.2	28076.9	33383.3	38149.9	41622.1	43812.4	45362.9	46570.7	46886.1	45536.2	42352	37926.6	33336.3	29818	28253.9	28482.8	29192.9	28955.7	27573.5
	17789.8	17617.6	17624.4	18148.5	19061.7	19730.3	19532.8	18372.6	16648.8	14846.9	13235.1	11850.2	10646.1	9628.56	8875.09	8451.54	8319.41	8341.54	8394.46	8455.25	8539.4	8585.91	8484.22	8217.98	7905.1	7667.27	7505.22	7328.71	7093.31	6905.46	7029.44	7820.91	9620.1	12587.2	16508.1	20725.7	24360.7	26742.7	27711.5	27533.5	26575.4	25114.3	23419.3	21813.9	20527.8	19617.9	19139.9	19210.8	19739.5
	7135.57	7179.97	7283.73	7444.64	7617.8	7737.44	7777.36	7778.45	7800.52	7854.86	7898.76	7887.44	7811.24	7687.6	7545.42	7421.64	7347.05	7333.98	7387.77	7508.41	7667.12	7820.27	7970.44	8193.26	8621.46	9438.94	10827.9	12778.3	14923.9	16718	17926.9	18937.1	20467.9	22953.1	26269.3	30012	33827.1	37377.7	40122	41272.3	40052	36171.6	30251.4	23710.7	18083.9	14392	12986.4	13581.2	15235.2
	10215.8	9959.78	9539.26	9109.91	8840.08	8836.3	9083.16	9483.53	10029.8	11003.3	13040.1	16939.2	23122.7	30956.5	38595.8	43861.8	45622.1	44433.7	41896	39403.4	37410.7	35598.2	33454.8	30796.2	28168.1	26949.1	28745.3	34265.9	42689.7	52358.2	62398.6	73787.3	88643.2	108350	132514	159504	186881	210542	224742	225625	215909	204781	201523	208872	222728	237509	250600	261954	271264
	21266.1	21518.7	21538.2	20881.7	19617.8	18202.8	16950.7	15781.9	14518.9	13231.4	12148.8	11355.5	10732.2	10147	9591.09	9169.19	9043.33	9354.4	10084.8	10946.5	11482.7	11422.7	10990.3	10814	11502.5	13250.9	15731	18309.5	20492.6	22265.7	23982.9	26015.1	28678.3	32360.1	37309.3	43135.4	48664.2	52427.1	53423.1	51533.4	47269.2	41299.4	34495.5	28258	24202.5	23225.3	24941	28007.3	30912.5
	11013.6	11285.9	11579.3	11577.7	11177.3	10632.6	10373.3	10610.1	11124.6	11450.9	11248	10521.9	9579.96	8819.18	8494.34	8596.14	8926.97	9322.38	9787.3	10374.1	10956.2	11246.2	11105.5	10734.4	10444.8	10298.5	10083.5	9631.34	9062.07	8706.49	8872.39	9686.5	11017	12452.5	13431.7	13535.5	12744.8	11461.7	10251.1	9481.55	9170.96	9146.78	9275.9	9500.48	9741.84	9891	9899.71	9819.69	9735.88
	17295.9	18061.5	19310.8	20645.8	21888.2	23226.4	24874.4	26669.6	28277.8	29933.4	33000.5	39611.1	51010	65526.1	78549	85578.8	85672.8	81712.1	77650.7	75801	75998.1	76392	75094.6	71791.3	68336.3	68030.1	74115.1	88086.8	108313	129809	145811	150640	142414	124136	102375	84011.9	72833.2	68060.3	65829.9	62596.7	57581.4	52157.8	47512.7	43640.4	40348.5	38255.5	38340.2	40752.4	44253
	14526.1	14056.2	13285.1	12421.1	11601	10889.7	10331.4	9958.83	9763.07	9684.27	9639.1	9557.12	9408.58	9215.23	9023.49	8856.15	8711.66	8627.78	8720.11	9120.4	9867.58	10884	12072.7	13412.1	14942	16708.9	18744.7	21021.5	23375.9	25549.8	27331.7	28619.2	29403.3	29762	29761.7	29266.8	27945.4	25595.5	22473.8	19251.7	16596.2	14753.9	13521.5	12575.8	11757.4	11054.9	10450.4	9891.76	9395.93
	12368.6	12386.2	12471.2	12676.8	13031.1	13521.8	14045.4	14379.1	14287.2	13705.7	12816.8	11942.1	11356.1	11149.2	11220	11389.3	11525.7	11598.3	11670.3	11862.3	12275.9	12892.7	13533.3	13988.3	14260.4	14626.8	15359.3	16395.8	17355.7	17843.5	17667.5	16840.3	15564.2	14279.4	13562.6	13816	15050.5	16959.8	19101.3	20989.4	22178.7	22422.7	21795.7	20652.9	19463.6	18634.1	18390.9	18711.8	19315.7
	7155.71	7260.78	7423.74	7568.25	7638.65	7650.12	7678.45	7789.25	7984.09	8208.47	8379.08	8396.73	8185.4	7769.19	7296.54	6952.67	6849.94	7022.86	7514.49	8430.05	9873.77	11824	14064.1	16260	18148.5	19669	20902.6	21913.3	22677.2	23145.1	23373	23582.5	23972.7	24396.9	24356.1	23468.3	21925.3	20441.5	19763.9	20164.3	21277.5	22409.8	23025.4	22943.2	22210.2	20994.7	19600.8	18402.2	17642.7
	56076.9	54025.5	50998.1	48480.7	47464	47983	49388.1	50805.5	51267.3	49886.7	46422.4	41525.5	36246.7	31571.4	28434.5	27703.7	29966.9	35521.1	44443	56269.3	69622.6	82766.8	94825	106154	117525	129418	142117	155874	170621	185473	198398	206593	207996	203060	194893	187344	182535	179752	176500	170959	163615	156359	150228	144351	137045	127741	117760	109293	103770
	15313.4	16484.7	17942.6	18470.7	17471.7	15493.1	13688.9	12830.3	12910.4	13446.3	13907.7	13956.1	13539.1	12873.8	12294.3	12042.5	12143.6	12474.6	12948.9	13624.1	14654.2	16225.8	18580.6	21970.4	26435.7	31576.7	36605.2	40736.8	43622.7	45428.5	46535.6	47228.2	47545	47241	46040.3	44259.8	43073.4	43827.4	47075.3	52350.3	58635.5	64716.4	69095.8	70027.5	66272.3	58143.9	47651.3	37443.1	29643.7
	68931.6	66866.1	64399.9	63430.1	64679.9	67433.1	70195.7	71526.9	70534.4	66831.3	60341.9	51613.1	42273.9	34572.6	30091.6	28972.4	30316.1	33102.2	36714.6	40856.2	45242.5	49467.4	53040.7	55453.5	56452.5	56617	57545.9	60801.9	66211.3	71484.2	73947.9	72571.7	68255.8	62699.9	57278.3	52536.4	48347.5	44583.9	41663.7	40493.1	42008.6	46484.5	52630.6	57382.9	57564	52487.4	44709.6	37870.8	33924.7
	10677.5	10550.2	10455.2	10576.6	11006.2	11694.6	12424.5	12865.9	12785.5	12248.6	11596.4	11223	11347.3	11903.5	12594.1	13095.7	13282	13289.3	13377.4	13721.1	14339.9	15170.2	16110.8	17045.2	17967.1	19039.9	20336.1	21531	22101.5	21904.2	21363.1	21006.1	21064.2	21716.5	23575.7	27607.4	34316.9	42840.3	50792.7	55209.5	54119.5	47782.6	38690.8	30151.1	24447.8	22047.7	22182.1	23755.5	25701.9
	43332.3	42129.2	40055.5	37560.6	34965.2	32484.2	30452.9	29337.5	29442.5	30655.6	32384.5	33620.6	33231.3	30591	26156.1	21308.1	17488.8	15491.2	15418.3	16929.9	19409	22229	25224.1	28905.4	34028	40714	47657.5	52168.6	51671.1	45824	37078.8	28919.7	23764.8	22540.1	25562.5	33260.1	45807.4	61760.5	77054.2	86287.7	86009.4	76858.2	62574.5	47468.9	34672.3	25623.1	20278.8	17717.6	16804.6
	120411	111358	96374.7	79617.6	64068.6	50976	40669.9	33268.2	28614.9	26028	24488.1	23129	21548	19767.5	18003.4	16466.1	15286.9	14511.9	14107.4	13991.5	14045.4	14072	13846.1	13310.7	12665.4	12168.1	11871.2	11625.3	11327.5	11072.7	11020.8	11179.2	11378.8	11473.6	11544.7	11869.3	12675.3	14025.8	16089	19483.2	25091.4	33339.8	43751.3	55441.4	68012.1	81612.8	96046.6	110058	121484
	83849.9	80371.3	74911.1	69217.4	64251.7	60285.6	57432.8	55606.5	54095.1	51671.8	47475.8	41806.5	35911	31002.7	27607.3	25720	25232.1	26142.1	28546.4	32401.3	37170.4	41912.5	45926.9	49212.1	52256.4	55577.1	59326.9	62985.7	65569.2	66587.1	66735.8	67253.4	68549.2	69566.4	68389.4	63604.1	55517.7	46218.5	38311.6	33452.3	31729.6	31987.4	32683.8	32778.1	32107.8	31186.1	30779.9	31414	32854.2
	7232.15	7226.62	7238.54	7311.57	7487.97	7764.3	8068.57	8302.46	8415.59	8426.46	8369.7	8241.79	8015.12	7699.95	7370.82	7123.04	7020.09	7110.31	7498.39	8360.52	9862.12	12093.9	15103.1	18867.1	23096.9	27112.8	30068	31377.9	30992.2	29425	27703	27218.8	29244.6	34118.4	40710.5	46783.1	50134.8	49829.7	46679.9	42536.4	39039.9	36964.4	36245.4	36174	35877.1	35042.2	34065.5	33418.6	33158.6
	8990.68	9705.68	10973.8	12587.1	14366.6	16071.6	17323.7	17836.2	17772.3	17666.3	17844.6	18029.9	17643.5	16444	14763.3	13160.6	11983.2	11249.2	10810.6	10563.6	10503.6	10603.3	10718.8	10682.3	10454.5	10125.8	9785.19	9450.13	9113.78	8795.95	8532.55	8357.55	8301.74	8370.62	8515.95	8653.96	8723.09	8724.31	8706.05	8716.77	8773.38	8893.87	9222.31	10176.7	12418	16509	22425.5	29264.6	35397.1
	19086.3	19160.3	19161.7	18923.3	18328.6	17403.4	16527.5	16479.3	18098	21771.2	27137.6	33192.6	38703	42660	44601.5	44693.8	43358.7	40757.8	36986.2	32871	30115	30160.6	32831.1	36305	38674.3	39521.3	39790.9	40192.1	40265.8	39354.7	38203.3	39163.2	44746.6	55817	70537.3	84643.3	93383.6	94235.2	88137.5	78218.4	67753.6	59144.7	53642.8	51057.2	49768	47535.4	42827.3	35897.7	28830.3
	11632.8	11965.4	12336.9	12425.2	12152.9	11709.1	11336	11141.4	11112.3	11233.4	11529.1	12015.4	12674.4	13484.7	14414.9	15393.2	16397.8	17638.2	19536.2	22412.7	26199.3	30507.9	34951.6	39292.9	43270	46488.7	48591.4	49285.6	48057.5	44284.1	38146.4	31204.9	25491.4	22011	20394.9	19769.2	19525.1	19368.5	19149	18874.6	18713	18770.4	18836.7	18466.8	17408	15898.2	14457.5	13433.2	12842
	10199.1	11000.1	12305.6	13586.8	14326.5	14345.9	13944.5	13735.6	14249.5	15482.6	16757.7	17172.5	16322	14609.8	12888.3	11833.5	11596.6	11936.8	12569.2	13337.3	14150.4	14899.4	15449.2	15709	15852.9	16573.6	18975	24025.1	32031.3	42445.3	53695.3	63009.9	67107.8	64132.1	55213	43779.1	33245.2	25447.5	20752.6	18780.1	18818.6	20066.2	21870.9	23813.5	25733.7	27903.8	30991.3	35354.5	40144.6
	15691.2	15061.7	14298.6	13914.3	14080.4	14742.7	15947.9	17945.6	20915.2	24580.8	28232	31323.5	34080.1	37435.1	42250.7	48359	54255.7	58048.8	59096.9	58709.5	59075.2	61520.3	65802.1	70826.3	75671.2	79735.3	82199.8	81995.4	78603.9	72639.2	65430.3	58331	52688.5	50019.8	51373.2	56282.5	62738.4	68420.6	71900.8	72889.1	71930.6	70109.9	68643.9	68356.3	69361.1	71022.1	72186.9	71929.9	70454.2
	40066	44382.9	50788.7	56165.6	58124	55918.7	50414.9	43446.2	37019.4	32546.8	30259.4	29182.6	27870.5	25446.9	22126.1	18820.9	16292.8	14663.3	13621.6	13001.3	13197.7	15103.6	19578.8	26849.6	36358.2	47196.8	58755.3	71008.6	84203.3	98177.4	111706	122284	126929	124055	114890	102718	90728	80788.8	73849.1	70697.5	72009.7	77770.4	86834.3	97237.5	107255	116360	125052	133612	141098
	23836.3	22607.1	21363.8	21778.1	25143.4	31886.6	41294.7	51425	59523.1	63095	61151.5	54768.5	46423.6	38515.2	32261.5	27777.4	24788.6	22984.2	21905.5	20947.8	19704.1	18257	17025.4	16367.2	16410	17130.1	18374.6	19883.8	21520.6	23443	25848.1	28551.5	30989.8	32693.2	33706.8	34581.5	36035.7	38574	42152.1	45958.6	48616.3	48982.5	47030.5	43874.5	40710.9	37774.3	34542.5	30850.7	27434
	28430.4	27626.2	26242	24738	23790.7	24047	25560.5	27416.5	28309.1	27789.2	26788	26769.1	28614.8	32359.3	37470.2	43103.8	48594.4	54087.5	60235	66782.3	71790.2	72825.6	69045	61991.9	54407.4	48400.8	44642.6	42788.2	42223.5	42439.1	42966.3	43203.5	42609.8	41203.6	39600.6	38318.1	37216.2	35827.7	34095.9	32636.7	32318.6	33456.5	35194.3	35861.1	34391.8	31439.9	28775.9	27598.3	27699.2
	14042.8	13726.8	13421.3	13480.9	14012.8	14822.2	15511.9	15661.8	15070.5	13912.2	12636.8	11684	11241.1	11196.6	11305.3	11425.9	11612.1	11997	12621.8	13355.9	13965.8	14291.7	14372.2	14422.9	14750.5	15656.5	17258.7	19338	21479.2	23439.8	25271.5	26991.3	28270.2	28591.9	27661.2	25596.2	22858.2	20129.7	18114.3	17188.4	17166.1	17481	17641.6	17504.4	17156.5	16696.8	16245.8	16011.9	16103.2
	6954.91	7066.51	7227.23	7364.72	7454.64	7532.53	7650.06	7821.7	8016.37	8186.22	8284.47	8262.71	8084.91	7771.3	7421.16	7168.87	7117.51	7341.72	7962.34	9169.51	11104.2	13700.8	16668	19584.2	21932.4	23118.9	22751.2	21129.2	19408.4	19100	21236.6	25787.4	31679.3	37490.7	42397	46484.9	50126	53307.7	55770.4	57457.7	58459.7	58795.5	58618.4	58319.9	57987.8	56980.2	54527.9	50772.6	46946.2
	15257.4	14978	14647.3	14511.8	14695.3	15228.5	16078.9	17095.5	18000.2	18506.6	18450.4	17819.4	16755	15638.8	15142.6	15965.5	18304.4	21562.2	24702.2	27037.6	28782.9	30968.9	34853.7	41172.8	49532.9	58309.7	65381.4	69396.1	70477	69756.5	68457.4	67383.8	66610.6	65194.9	61714.6	55716.6	48402.6	41539.9	35955	31368.7	27356.5	24072.6	22260.1	22961	27249.9	36013.1	49483.4	66259.4	82461.6
	8600.96	9385.69	10511.7	11342.4	11457.5	10916.7	10127.2	9480.28	9126.16	9011.6	9023.01	9074.76	9120.25	9144.23	9158.96	9175.21	9157.04	9045.29	8853.75	8705.46	8741.52	9019.84	9515.41	10163.8	10848.7	11367.4	11499.3	11175	10573.4	10025.1	9820.7	10075.8	10679.7	11333.9	11752.5	11985.7	12589.6	14427.1	18207.5	24047.6	31269	38544.7	44336.5	47348.1	46842.8	42924.6	36687	29896.1	24321.4
	21692	22725.2	25270.4	29563.8	35002	40253.5	43898.6	45078.2	43739	40411.1	35952.3	31497.3	28131.3	26161.4	24909.4	23516.2	21838.9	20454.3	19972.7	20449.6	21401.6	22372.7	23436.2	25020.5	27246.6	29502	30678	29882.1	27087.7	23206.7	19489	16747.5	15070.8	14145.2	13709.9	13694.6	14038.4	14468.2	14522.4	13905.6	12882	12252.3	12893.2	15297.5	19430.1	24810.1	30644.8	35997.4	40020.6
	15162.3	15973.8	17170.5	18369.1	19713.6	21852.3	25340.6	29988.7	34834	38885	42034.5	45267.2	49851.6	56139.3	63003.8	68496.2	71305.7	71761.9	71358	71261.1	71446.4	71264.1	70423.1	69191.8	67954.1	66803.1	65559.1	64277.5	63743.1	65145.6	69100.1	75026.7	81214.1	85258.3	85068.1	80533.8	74436.4	70813.9	71602.3	74831.8	76242.2	72622.9	63976.5	53201.4	43977.9	38572.6	37016.3	37822	39269.2
	11761	11349.6	10908.1	10902.9	11558.1	12710	13869	14462.2	14173	13150	11901	10968.3	10629.7	10788.2	11107.3	11303.6	11339	11341.4	11387	11407	11290.7	11029.2	10743.2	10626.2	10892	11691.4	12936.8	14193.6	14879.3	14704.9	13928	13137.3	12840.2	13264.7	14385.9	15979.7	17734.8	19517.9	21577.8	24342.3	27872.8	31543.1	34364.7	35628.5	35183.5	33238.7	30143.3	26440.2	23008.1
	9400.87	9753.31	10224.5	10597.4	10873.6	11205.6	11676.5	12185.5	12511.3	12460	12007.5	11330.5	10666.8	10137	9728.75	9419.17	9237	9212.38	9342.15	9613.91	9986.04	10320	10416.7	10180.4	9713.81	9217.15	8843.16	8700.62	8968.13	9899.57	11630.5	13984	16568.8	19184.1	22177.9	26350.6	32402.2	40335.1	49158.9	56907.6	61042.7	59578.6	52554.7	42387.7	32398.5	24873.6	20392.9	18422.1	18016.1
	8057.46	8465.16	9259.95	10280.5	11208.9	11785.3	12070.4	12436.8	13192.8	14153.9	14656.4	14138.6	12755	11351.3	10829.1	11515.4	12967.4	14261.4	14633.6	14071.3	13318.6	13286.4	14427.8	16475.1	18551.9	19676.4	19501.4	18645.9	18192.9	18903.1	20974.5	24342.8	28935	34564.3	40641.8	46123.9	50017.7	52127.5	53152.4	53859.3	54242.2	53713.5	52188.7	50813.1	51409.2	55004	60733.1	66313.3	69877.3
	13095.1	14325.5	16531.9	19146.5	21361.5	22450.3	22160.2	20844.5	19198.8	17795.6	16753.4	15765.1	14474.2	12898.4	11487.6	10744.6	10787.9	11262.2	11627.1	11572.1	11222.7	10973.8	11151.4	11873.1	13189.2	15201.4	17960.7	21398.8	25545.9	30667.4	36727.6	42532.6	45871.5	45105.8	40647.8	34602.7	29047.3	24919.7	22320	21188.1	21352.4	22231.7	22911.4	22663.2	21440	19919	18991.9	19073.2	19821.9
	12487.7	12757.4	13022.2	12962.7	12480.5	11787.7	11236.7	11033.1	11127.1	11350.7	11551.9	11573.4	11253.3	10572.4	9727.48	8965.92	8390.71	7973.21	7687.08	7554.72	7587.64	7736.31	7901.05	7970.95	7878.88	7660.64	7484.73	7621.54	8347.21	9811.87	11970.5	14637.8	17545.9	20291.8	22345	23297.7	23140.1	22245.6	21119.3	20135.6	19355.9	18529.8	17370.4	15875.9	14339.8	13077.2	12230.6	11795.4	11677.4
	11444.7	12681.9	15129.5	18282.6	21051.3	22402.7	22175.3	21244.7	20942.7	22291.1	25550.5	30115.1	34650.9	37597.4	38060.9	36474.7	34221.2	32449	31296	30141.3	28336.8	25703.2	22596.5	19640	17330.2	15797.9	14861	14221.9	13611.3	12856.6	11945.4	11060.9	10521.2	10672.8	11790.2	13891.4	16499.7	18696.8	19714.6	19619.3	19285.2	19538.8	20324.3	20706.4	19686.3	17096.1	13762.6	10817.2	8905.87
	22438.9	21291.4	19480.1	17582.4	15980.6	14865.8	14279.2	14080	14012.4	13875.4	13620.3	13331.3	13144.9	13143.7	13308.9	13598.4	14017.8	14550.7	15059.4	15342.3	15302.7	15018.6	14651.4	14371.5	14384.9	14872.1	15734.8	16466.8	16499.3	15751.1	14725.6	14039.7	13964	14393.7	15062.7	15687.5	16038.8	16044.4	15851.1	15731.1	15884.1	16312.7	16888	17531.1	18323.2	19478.4	21226.8	23580	26048.9
	13538.1	13151.3	12723	12682	13257.8	14308.3	15305.9	15610.5	14965.2	13770.3	12819.6	12762.6	13807.5	15846.5	18768.9	22621.7	27453.4	32991.1	38465.7	42757.6	44812.4	44182.7	41416.9	37919.1	35283.2	34588.1	35954.9	38422.7	40477.6	41293.2	41658.4	43483.8	48267.2	55842.3	64162.9	70206.5	71744.6	68960	64572.5	62450.2	65907.9	76257.6	91618.8	107262	118743	125664	131750	140555	151247
	46317.3	44971	42698.6	39989.1	37305.4	35274.6	34376.6	34158.9	33283.1	30818.1	27333.4	24482.1	23558.2	24503	26172.1	27369.1	27578.6	26922.4	25690.1	24017.6	21981	19861.8	18142.8	17194.4	17022.2	17291.8	17527.1	17328.2	16573.1	15507.1	14594.2	14200.9	14389.2	14957.1	15609.3	16138.6	16571.4	17203.4	18487.4	20858.3	24597.1	29769.4	36174.3	43172.1	49482.3	53419.8	53820.3	51032	46982.8
	15274.6	14851.5	14181.5	13459.3	12812	12338.4	12126.6	12199.8	12484.1	12838.6	13100	13130	12880.3	12432	11940.9	11538.5	11317	11436	12210	14032.5	17152.8	21442.6	26277.8	30660.9	33698.7	35270.2	36345.2	38460.5	42533.5	47922.2	52642.6	54662.9	53159.6	48769.7	42967.7	37287.5	32780.4	29800.3	28125.2	27204.7	26379.8	25225.8	23915.7	23115	23392	24719	26498.4	28015.7	28907.3
	7099.12	7231.64	7489.62	7836.74	8200.87	8504.75	8711.41	8844.76	8975.95	9179.03	9466.17	9760.19	9984.77	10217.5	10710.1	11707.3	13266.4	15279.8	17674.1	20560.3	24166.6	28603.8	33610.6	38343.1	41406.8	41478.5	38311.8	33138.8	27878	23874.7	21386.9	20042.3	19418	19130.1	18788	18208.6	17563.3	17076.1	16651.3	16019.1	15248.2	14917.3	15623.6	17308.9	19138.5	20109.8	19804.8	18585.4	17202.2
	151484	144709	135051	126791	121896	120299	121480	125521	132771	141844	148064	145765	133184	114203	94800.3	78712.2	66545.1	57532.6	51022.2	46758.2	44826.5	45570.6	49003.8	53987.8	58399	60548.4	60466.9	59937.1	61629.8	67855.2	78846.8	91506.9	100726	103236	100233	95774.8	92859.1	91347.2	89158	84857.8	78993.5	73236.3	68739	65585.7	63542.6	62851	64087.8	67282.9	71267.4
	9868.12	10031.5	10257.4	10450.5	10604.2	10761.9	10919.1	11006.3	10953.1	10729.7	10338.4	9823.82	9298.01	8890.92	8656.96	8565.49	8584.15	8720.93	8959.07	9191.65	9284.17	9203.76	9036.08	8884.76	8824.38	8926.4	9207.25	9515.94	9579.45	9258.47	8749.58	8468.13	8716.04	9468.73	10417.5	11148.4	11351.7	11040.8	10698	11229.7	13696.3	18832.5	26476.4	35390.5	44012.5	51761.1	59448.1	67944.4	76335.7
	119448	113264	102940	91170.9	80384.9	72780.9	69843.3	71057	73832	75430.7	74677.4	71586.3	66185	58525.6	49539.1	41141.2	35229.3	32642.5	32939.5	34859.7	37015.1	38493.2	39106.8	39101.1	38662.5	37865.3	37020.8	36770.2	37645.4	39482.9	41316.7	42130.3	41983.1	42214	44126.3	47516.6	50942.7	53430.9	55321	57380.5	59747.1	62026.6	64338.7	68378.7	77172.6	92694.3	112929	132032	144723
	12037.6	11814.8	11551.1	11496.3	11830.8	12556.1	13426.9	14024.5	14019.9	13418.7	12537.7	11768.6	11353	11299	11471.5	11785.4	12324.9	13263.2	14638.1	16175.9	17392.5	17950.6	17890.7	17531.3	17309	17709.3	19025.6	20972.5	22682.5	23277.9	22475.3	20659.6	18513.8	16603.7	15157.5	14121.2	13412.5	13078.4	13168.9	13525	13809.1	13799.9	13613.9	13559.3	13773.2	14115	14473.9	14978	15694.1
	13621.9	13550.7	13283.9	12723.8	11981.7	11404.6	11378.1	12044.1	13151.8	14172.3	14665.7	14660.1	14714.9	15546.3	17451.7	19981.5	22184.9	23309	23353.5	22984.8	22964	23655.6	24935.7	26417.7	27805.1	29177.9	30951.2	33497	36882.8	41008	45619	49796.7	51827.1	50463.4	46452.7	42141.1	39265.3	37530.9	35518.8	32495	28999.1	26049.2	24239.2	23480.3	23203.5	22742.1	21740.9	20353.7	19059.1
	11218.4	10963.6	10705.7	10733.5	11155.5	11825.5	12405	12545.3	12118.3	11311	10491.1	9987.77	9955.61	10345.4	10960.4	11579.4	12066.2	12394.7	12597.6	12706.4	12756.1	12823.4	12997	13322.9	13841.6	14613.2	15575	16417.3	16780.2	16621.7	16276.2	16090.8	16087.3	16055.6	15900.2	15796.8	16062.2	16985.4	18764.9	21457.1	24864.2	28496.1	31744.4	34118.9	35309.8	35153.6	33714.8	31413.5	29032.6
	12623.6	13950.1	16366.1	19376.8	22363.6	24920.1	27097	29270.9	31791.1	34740.4	37776.6	39955.8	39949.9	36983.5	31732.6	26039.7	21594.6	18953	17723.3	17389.1	17779	18882	20457.1	21962.6	22800.6	22533.8	20975.3	18301.4	15133.8	12364	10757	10644.7	11929.6	14267.9	17142.9	19815.8	21557.2	22222.8	22430	22861.7	23476.3	23588.3	22569.3	20335.4	17362.5	14403.2	12073.5	10572.4	9756.95
	25335.3	25012.3	24436.6	23614.5	22432.6	20829.8	19022.1	17469.3	16595.3	16565.7	17256.7	18305.2	19226.7	19680.5	19725.2	19810.9	20495	22160.2	25002.4	29235.1	35116	42587.7	50886.6	58663.4	64599.5	67978.3	68811	67761.3	66129.3	65516	67027.3	70819.7	76473.9	83406.6	90650.4	96509.7	98855.7	96229	89192	80522.5	73318	68495.4	64314.8	58424.3	50078.2	40400.8	31129.6	23531.1	18230.3
	10421.7	10709.3	10995.8	10988.5	10643.8	10152.4	9758.5	9623.5	9793.62	10197.4	10637.1	10836.1	10598.5	9989.88	9326.65	8934.8	8924.96	9206.11	9633.25	10072.1	10385.4	10508.7	10623	11222.6	12943.2	16245.5	21107.1	26797.4	31876.7	34695.6	34362.7	31451.2	27625	24409.9	22283	20837	19560.9	18330.3	17300	16570.3	16046.8	15530.3	14870.4	14096.1	13462.9	13312.3	13797.4	14722.1	15659.4
	10431.3	10265.9	10120.6	10235.1	10739.8	11549.1	12365.5	12821	12703.5	12101.7	11347.4	10811.2	10693.7	10931.3	11275.5	11492.4	11511.9	11418.3	11330.5	11289.2	11244.1	11135.4	10967.8	10827.3	10864.3	11218.1	11861.8	12541.1	12969.1	13087.1	13070.6	13109.7	13249.9	13393.8	13386.3	13135.7	12707.8	12305.4	12157.7	12388.9	12891.6	13315.2	13317.3	12919.5	12537.2	12587.8	13129.8	13891.7	14548
	31775.4	31313.6	31981.5	35594.4	42800.7	52617.4	62714.4	70091.5	72108.1	67760.7	58479.7	47459.3	37729.5	30639.3	25956.3	22952	21105.1	20054.2	19407.6	18853.4	18412.2	18420.1	19126	20394.9	22018.4	24280.2	27853.5	32870.7	38177.9	41805.2	42484	40774.9	38509.7	37057.6	36306	35280.7	33365.2	30771.9	28231.9	26653.7	26964.1	29756.7	34734.1	40541.6	45408.9	48153.3	48689.4	47765.5	46399.2
	15440.4	15665.7	15654.6	15113.7	14423.3	14421.5	15641.5	17714.2	19521.8	20027.2	19061.5	17338.7	15753.5	14759.7	14381.7	14564.7	15316.1	16539.3	17817.9	18449.4	17878.8	16207.7	14159.2	12477.5	11444.2	10942.6	10785	10879.8	11199.8	11738	12506.1	13507.4	14723.5	16155	17787.2	19424.1	20694.2	21445.2	22105.4	23404.2	25613.4	28185.2	30277.7	31631.5	32891.6	35128.4	39039.2	44350.4	49684.5
	16931.6	16726.7	16308.1	15760.8	15251.2	14861.5	14491.4	13956.8	13160.9	12173.6	11194.5	10455.2	10106.6	10140.5	10399.1	10687.4	10912.1	11141.8	11517	12091.7	12814.1	13680.2	14815	16362.7	18375.7	20799.5	23409.8	25719	27109.2	27210.7	26170.1	24542	22956.8	21829.6	21215.4	20880	20555	20096.4	19387.8	18275.9	16763.8	15215.4	14256.5	14393.5	15585.9	17128.8	18109.7	18116.6	17489.1
	11704.5	11715.9	11616.5	11343.5	11010.3	10814.9	10863.4	11091.4	11320.4	11371.9	11165.8	10753.8	10291.4	10000.4	10125.6	10835.3	12112.8	13761.7	15515.7	17146.7	18573	19984.4	21840.1	24679.9	28989.5	35228.6	43634.1	53486.2	62468.8	67378.9	66184.6	59468	49760.7	39771.4	31358.3	25529.6	22573.6	21961.6	22492.1	22965.5	22956.6	22975.6	23789	25501.2	27342.3	28443.1	28692	28653.6	28781.7
	34780.4	33810.1	32678.5	32047.9	31870.4	31807.1	31832	32256.2	33276	34567.1	35300.4	34573.5	31946.9	27741.1	22897.9	18472.7	15130.4	13022.4	12011.5	11838.2	12092.3	12287.3	12163.1	11871.1	11792.3	12170.2	12865.3	13408.6	13375.3	12852.1	12604.3	13812.5	17598.7	24511.8	34111.4	45022.6	55670.7	64941.3	71826.5	74652.6	71615.4	62665.1	50475.2	39104.2	31742.7	29494.7	31537.2	35934.1	40468.9
	13369.2	13474.7	13774.1	14294.2	14948.5	15599.3	16055	16056.8	15425.2	14269.2	12994.2	12051.7	11640	11617.5	11694.1	11695.4	11644	11645.9	11750.8	11910.4	12062	12249.8	12610	13206.9	13928.7	14552.8	14851.9	14662.8	13979.2	13019.7	12142.8	11639.3	11585.9	11860.8	12267.4	12650	12927.9	13079.4	13149.7	13278.2	13660.6	14406.8	15409	16370.6	16982.5	17095.5	16771.5	16219.1	15686.6
	10058.5	10161.5	10251.8	10217.2	10066.3	9929.71	9978.73	10371.9	11278.9	12899.3	15365.3	18492.5	21572.7	23556.4	23656.5	21880.3	18989.8	15982.1	13594.4	12123	11487.9	11411.6	11606	11860.6	12060.9	12227.7	12506.5	12960	13341.4	13247.3	12607.6	11886.6	11654.2	12020.9	12588.9	12871.5	12654.6	12037.9	11280.4	10656.9	10388.2	10596.1	11244.3	12159.8	13204.9	14453.6	16119.4	18218.2	20309.5
	23140.4	22180.7	20780.5	19492.6	18448.1	17358.5	15911.2	14155.7	12497.1	11334.1	10779.7	10733.5	11060.5	11601.7	12131.5	12460.2	12605.5	12806	13285.2	13976.5	14573.2	14883.9	14999.1	15037.5	14914.1	14497.5	13860.8	13240.4	12863.5	12936.1	13715.5	15434.4	18057.8	21091.3	23722.2	25274.5	25569.1	24888.5	23720.8	22553.2	21762.9	21592.4	22161.7	23379.9	24769.1	25536.2	25111.9	23684.6	22069.3
	13705.6	14127	15698.9	19382.2	25358.3	32136.3	36983.9	37915.8	35456.8	32216.3	30699.8	31605.8	33933	36164.9	37117.3	36078.4	32904.8	28316.4	23757.3	20527.4	18950.5	18389.7	17965	17196.3	16098.4	14921.2	13960.5	13538.7	14031.1	15912.9	19769	26108.5	34941.4	45411	55945.3	65080.4	72209.5	77171.4	79096.6	76408.3	68476.3	56950.8	45114.8	35981.4	30899.8	29471.5	30383.8	32317.1	34280.5
	19625.3	22590.2	28896	38885	52201.6	67296.2	81523	92016.5	97203.5	97904.9	96575.8	95030	93012.5	89083.4	82743.4	75526.1	69977.9	67751.8	68951	72918.6	78591	83735.7	85213	81322.2	73308.3	63681.1	53932.8	44674.4	36844.4	31564.5	29160.4	28951.7	29879.7	31126	32306.2	33297.6	34044.3	34591.8	35195.1	36179.7	37661.2	39461.4	41133.7	41847.8	40523.3	36672.4	31214.4	26039.8	22586.6
	9316.05	9395.66	9468.54	9442.95	9301.85	9112.16	8966.68	8927.27	9022.98	9257.38	9562.1	9758.77	9646.19	9176.24	8526.4	7971.87	7694.05	7719.47	8001.57	8505.21	9200.79	10021.9	10875.9	11707.3	12558.9	13583.1	14967.4	16775.2	18868.3	21093.6	23531.7	26398.1	29665.4	32877.2	35320.7	36319.3	35495.5	32983.1	29444.2	25787.8	22723.3	20439.1	18684.6	17203.7	16063.8	15549.3	15819.7	16707.1	17765.3
	8928.91	9131.14	9411.11	9620.48	9679.53	9600.1	9452.67	9305.79	9181.63	9068.31	8970.04	8927.07	8984.82	9154.96	9389.62	9566.79	9537.27	9264.98	8920.94	8782.05	9031.61	9666.68	10526.4	11355.3	11920.6	12179.5	12365.4	12912.4	14248.3	16539	19541.2	22705.9	25466.7	27555.2	29292	31659.7	35798.6	41939.2	48599.4	53033.6	52921.7	48005.6	40249.4	32413.3	26360.1	22461	20213.2	19070.8	18665.4
	10758.8	10570.5	10210.9	9758.71	9343.23	9082.6	9049.9	9263.29	9664.24	10105.4	10407.6	10480.9	10413.6	10443.8	10838	11763.4	13204.2	14939	16601.1	17834	18518.1	18983.2	20005.7	22415.7	26509	31756.7	36996.1	40816.2	41967.8	39947.6	35495	30247.3	25595.9	21940.3	19040.7	16712.3	14974.9	13849.6	13328.9	13438.2	14079.8	14838.8	15178.1	14964.5	14692	15055.5	16342.9	18248.2	20113.7
	11642.1	11852.6	12251.7	12767.8	13296	13712.4	13834.9	13474.1	12644.2	11671	10977.1	10761.1	10908.8	11160.6	11316.4	11326.4	11252	11162.5	11056.5	10857.9	10485.7	9973.73	9523.28	9385.68	9698.82	10461	11577	12820.4	13828.8	14343.5	14555.9	15192.8	17250.9	21587.9	28492.4	37321.3	46551.7	54405.8	59525.2	61114.2	58840.8	53080	45261.1	37539.9	31792.8	28859.5	28600.8	30287.8	32745.9
	7457.83	7445.9	7422.67	7397.8	7405.09	7490.39	7663.64	7873.34	8038.55	8096.29	8024.98	7856.39	7685.74	7657.21	7906.46	8478.2	9272.9	10073.9	10647.1	10861.5	10788.6	10715.9	11003.9	11845.3	13150.1	14659.4	16129.4	17403.6	18448.6	19486.6	21045.7	23658.9	27405.1	31779.5	36006	39452.3	41776.6	42714.1	41891.3	39151.9	35111.1	31091.6	28291.3	27014.2	26679	26416.5	25617.4	24175.1	22515.5
	13417.1	14183.3	15364.5	16605.5	17936.8	19893.3	23256.4	28421.7	34681.5	40276.1	43759.9	45376.9	46379.8	46913.3	45496.7	40886.1	33709	25981.4	19541	15146.6	12664.5	11665	11742.2	12452.4	13246.6	13635.2	13439.4	12864.2	12303.3	12024.3	12043.5	12290	12778.7	13525.4	14414	15372.7	16786	19600.9	24760.5	32266.7	40620.5	47220.3	49796.3	48178.9	44838.3	43177.7	44926.3	49159.4	53565
	46097.4	42311.9	36968.5	32768.9	31089.9	31578.3	33085.1	34890.7	37131.9	40136.8	43548.3	46319.1	47551.1	47221.2	46073.6	44874.3	43817.7	42571.7	40763.7	38370.8	35664	32877.7	30150.7	27877.1	26855.7	27725.5	30157.4	32690.1	33496.6	31578.9	27499.8	22996	19840.9	19011.7	20637.5	24257.2	28901.9	33155.5	35605.6	35614.3	33704.6	31071.3	28702.4	26965.2	25791.1	24956.4	24162.5	23129.3	21900.5
	17920.1	17996.5	18237.3	18617.7	18918	18929.7	18687.1	18411.6	18285.9	18344.2	18497.6	18542.7	18171.9	17136.7	15518.7	13789.7	12518.4	12001.7	12141.2	12579.5	12950.9	13084.1	13025.7	12935.8	13026.2	13488.3	14273.6	14961.3	15055.7	14480.6	13661.9	13102.3	12984.1	13193.8	13611	14315.4	15564.7	17609.8	20479.8	23867	27213.2	30030.3	32259.9	34308.4	36652.3	39412.1	42332.2	45055.4	47246
	32800.3	31851.9	29779.6	26691.9	23174.3	19912.6	17258.4	15214.4	13673.2	12556.4	11831.5	11529.3	11725.7	12436.6	13531	14786.6	16017.5	17150	18233.5	19353.3	20414.2	21033.2	20832.4	19900.6	18824.9	18181.4	18069.9	18165.4	18082.8	17578.6	16548.7	15072.4	13451.8	12042.4	11024.9	10398.4	10137	10269.2	10808.3	11647.5	12562.2	13347.8	13929	14308.9	14498.6	14552.9	14573.3	14603.5	14608
	27045.8	26190.9	24654.2	22934.9	21826.9	22034.6	23675.7	26072	28105.3	29054.1	29298.7	30070.6	32245.5	35376.1	38051.8	39110.2	38333.8	36198.9	33405	30705.8	28761.6	27851	27813.4	28314.2	29012	29578.2	29893.4	30193.4	30726.3	31281.9	31376	30966.3	30776.5	31723.3	33918.6	36243.5	37107.2	35795.6	32978.4	29860.8	27128.9	24826.5	22901.3	21555.6	21113.1	21620.4	22618.5	23407.8	23633.4
	9516.23	9962.04	10569.7	10976.8	10955.9	10528.9	9961.91	9580.91	9492.94	9511.13	9388.47	9062.13	8644.72	8285.54	8114.07	8243.98	8740.72	9565.79	10526.1	11271.7	11462.7	11077.5	10528.5	10394.3	11020.5	12322.6	13857.3	15068.1	15586.6	15444.9	15075.6	15089.9	15965.8	17831.6	20417.7	23178	25575.9	27399.3	28851	30299.6	31834.6	33149.2	34168.1	36007.7	40827.6	49812	61075.6	70463.2	75260.6
	112807	108938	103685	101672	109012	132162	175544	237248	304625	355372	368629	340286	287643	236894	205985	198763	210382	233043	257355	273446	274567	260491	237396	213857	195793	184707	180842	187020	206761	237218	266067	279389	274528	263158	259447	266197	273547	269219	248481	216689	185749	167799	168324	182161	196697	201645	196835	189883	186875
	10817.5	10491.3	10126.7	10075.5	10521.3	11385.6	12355.9	13020.4	13093.4	12602.2	11881.4	11381	11414.6	11995.2	12898.8	13979.9	15497.8	18103.2	22295.8	27596.1	32216.1	33967	31950.8	27409.5	22779.4	19944.8	19340.9	20356.3	22201.7	24369.9	26602.1	28803.2	31124.3	33999.6	37857.4	42453.1	46334.8	47410.3	44688	39486.2	34595.7	32209.7	32577.7	34144	34676	32660.4	28204.4	22823.9	18336.7
	11070.3	11099.3	11081.5	10941.2	10681.3	10400.7	10235.6	10258.4	10408.2	10515.7	10419.6	10086.2	9636.55	9275.48	9192.46	9479.17	10081.5	10810	11406.3	11641.1	11419.9	10847.9	10164.9	9572.71	9132.04	8826.53	8683.97	8795.27	9215.81	9872.51	10588.4	11203.2	11662.4	11994.2	12229.8	12368.6	12406.3	12365.2	12300.8	12314.9	12544.4	13076.9	13875.3	14880.3	16214	18081	20296	22140.5	23037.6
	9870.19	10015.7	10189.5	10276.1	10264.3	10227.4	10229.8	10274.1	10311.8	10266.8	10066.6	9705.21	9293.05	9036.03	9133.06	9642.3	10404.5	11109.1	11494	11526.1	11395	11326	11404.5	11574.7	11732.1	11746.6	11468.6	10838.8	10008.1	9293.54	9003.34	9322.86	10340.3	12108.2	14614.1	17675.8	20934.6	24060.2	26993.2	29922.2	32937.1	35694	37526.6	37973.8	37106.8	35271.6	32704.9	29617.8	26599
	15104.1	16470.6	19597.1	24421.9	29634.9	33108.2	33482	31214.6	27975.9	25249.7	23538.2	22493.7	21555.6	20603.4	20123.7	20680.1	22215.7	23999.2	25257.2	25775.5	25892.3	25995.2	26077.5	25852.4	25355.5	25298.7	26702	30201.3	35748.5	42798.6	50478.6	57455.5	62099.9	63513.7	62487	60982.8	60533.1	61247.6	62194.9	62544.4	62461	62994.6	65010.4	68285.8	71962.5	75943.5	81397.5	89268	98171.3
	26763.7	26224.3	25226.4	23880.3	22314.8	20702.5	19243.9	18161.3	17813.6	18807.7	21752.4	26588.6	32092.8	36286.4	37632.1	35986.6	32490	28652.3	25506.7	23360.9	22089.9	21595.5	22087.7	24129.6	28494.7	35628.1	44704	53165.2	57863.5	57496.7	54247	52523	55169.7	60568.2	63998.3	62244.2	56445.6	50290	46331.1	44662.6	44311.3	44756.3	46105.2	48583.5	52173.3	56435.5	60514.2	63543.9	65219.7
	11597.4	11882.1	12511.5	13473.1	14606.6	15630.4	16211.1	16112.8	15368.6	14261.1	13137.3	12308	12046.9	12508.6	13634.1	15249	17247.7	19599.4	22193	24832.8	27507.8	30550.3	34259.4	38327.4	41810.5	43721.1	43600.4	41601.8	38186	33867.6	29304.6	25440.2	23251	23277	25437.1	29087.2	32963.9	35277.3	34573.4	30921	26032.9	22024.8	20175.2	20756.3	23465.8	27615.7	32152.7	35997	38540
	10471.2	10387	10226.5	10025	9830.57	9660.87	9502.81	9379.03	9418.11	9818.44	10668.7	11759.7	12610	12780.6	12234.8	11367.4	10650.5	10288	10211.2	10275.7	10353.3	10328.2	10155.6	9919.08	9766.67	9799.06	10028.2	10379.3	10718.5	10952.5	11133.3	11422	11924.6	12549.4	13004.3	12963.6	12320.9	11342.1	10579.4	10658.6	12158.4	15544.5	20919.6	27648.7	34348.1	39570	42765.9	44541.9	45771.3
	48927.7	52763.7	58570.6	63710.3	66050.7	64557.7	59362.9	51759.5	43805.3	37240.3	32559.1	29133.4	26143.2	23350.8	21082.8	19730.2	19446.9	20226.5	21927.2	24094	25948.8	26798	26531	25747.6	25509.2	27007.9	31236.8	38556.8	48310.7	58848.1	68002.8	73735.4	74760.4	71039.4	63799.1	54872	45795.8	37393.6	30029.9	24031.8	19772.5	17514.2	17311	18924.9	21647.9	24325.5	25904	26118.6	25553.6
	33916.6	33381.6	31984.6	29528.2	26361.7	23342.2	21390.8	21016.1	22071	23800	25170.8	25454.5	24701.3	23645	23098.2	23369.6	24082	24414	23648.8	21719	19298.4	17333.7	16429.2	16597.4	17494.8	18809	20338.3	21749.8	22505.2	22205.2	20962.1	19352.6	18045.1	17471.6	17684	18350.8	18899.3	18824.7	18012.9	16813.7	15795.8	15438	16056.6	17923.2	21173.8	25375	29326.3	31718.8	32254.1
	10540.3	10706.3	11050.1	11539.8	12102.7	12694.2	13304.8	13881.4	14301.4	14479.5	14489.3	14546.5	14854.6	15488.1	16460.1	17892.1	20021.6	22983.5	26632.9	30640.9	34707.7	38552.5	41745.6	43760.5	44222.8	42986.3	40062.7	35680.9	30406.1	25152.9	21103.7	19353.9	20174.6	22504.1	24485.8	24821.2	23585.2	21701.3	19945.2	18712.4	18391.2	19431.7	22051.3	26123.8	31187.9	36279.4	40037.7	41537.6	41149
	8474.47	8576.78	8659.78	8594.05	8372.6	8133.38	8049.17	8192.39	8492.82	8798.56	8970.05	8943.66	8746.58	8476.78	8257.46	8169.1	8191.78	8224.45	8186.45	8102.45	8083.46	8248.91	8695.81	9544.47	11000.1	13383.8	17092.7	22337.3	28580.4	34197.5	37175.1	36638	33705.7	30692.3	29484.6	30576.3	33230.9	36242.1	38620.8	39871.5	39963.2	39408.5	39458.7	41891.3	48249.8	59156.2	74051	90971.9	106339
	25542.2	24573.1	23238.7	22143.6	21482.6	21130.5	20832.5	20314.8	19457.6	18444.3	17664.2	17438.7	17795.6	18429.4	18871.2	18763.5	18018.8	16769.8	15268.4	13864.1	12973.1	12928	13793.3	15310.4	17005.9	18367.9	18993.7	18701.4	17601.2	16076.8	14669.1	13942.8	14410.6	16462.4	20162.1	24955.5	29642.4	32943.3	34383.9	34670.1	35075.6	36424.5	38693	41359.3	43700	44699.4	43244.9	39068.7	33652.3
	38041.4	35611.6	31708.2	27611.7	24211.2	21745.8	20043.9	18854.4	17935.2	17038.1	16008.1	14852.5	13626.1	12322.8	10955.6	9663.1	8634.23	7957.42	7604.52	7536.61	7760.88	8261.76	8916.74	9576.71	10325.8	11635	14119.2	17981.2	22653	27070.3	30392	32391.4	33137.8	32601.6	30924.5	28932.6	27853.3	28296.7	29797.1	31544.1	33302	35468.2	38543	42679.8	47477.3	52106.6	55877.9	58679.9	60691.9
	10800.2	11222	11820.7	12233.5	12183.4	11642.7	10824.6	10006	9358.35	8928.23	8709.13	8682.86	8816.23	9059.6	9352.27	9620.88	9791.32	9838.76	9863.49	10106.5	10824.4	12079.3	13618.6	14971.4	15717.9	15744.7	15287.7	14762.6	14592.9	15204.2	17089	20701.5	26209.9	33454.8	42214.6	52256.1	62887.1	72650.4	79743.1	82628.5	80293.7	72651.4	61244.9	49115.4	39248.6	32901.5	29371.2	27202.9	25542.6
	41573.1	38591.3	34598.6	31907.2	31362.4	31973.8	32118.8	30904.2	28504.1	25606.2	22756.5	20134.6	17787.6	15937.1	14957.4	15083	16227.4	18050	20086.6	21882.8	23224.9	24334	25711.3	27703.8	30237.7	32971.3	35706.1	38551.9	41482.5	43808.1	44524.3	43344	41097.5	39006.6	37851.5	37838.2	38800.4	40208.1	41141.6	40600.2	38094.3	34028.3	29461.5	25449.8	22607.3	21099.4	20738.3	21057.5	21529.5
	13043.1	12901.8	12690.3	12554.8	12668.1	13083.8	13610.6	13908.7	13761.1	13239.3	12618.7	12185.4	12093.9	12325.6	12746.8	13210	13597.5	13820.4	13858.1	13811.5	13866.6	14148.7	14571.9	14898.8	15069.1	15416.5	16404.1	18155.3	20305.4	22231.4	23422.1	23884	24363.4	26033.1	29682.8	35070.7	41062.2	46446.9	50638.8	53629.6	55481.1	56197	56052.8	55623.3	55328.4	55265.8	55562.1	56430.6	57697.2
	13471.3	13434.1	13470.8	13728	14379.1	15677.2	17849.2	20799	23987.8	26763.9	28831.2	30302.9	31279.6	31537	30850.5	29616	28815.8	29192.4	30668.5	32661	34657.6	36361.7	37614.2	38428.5	38968.9	39408.7	39912.8	40744.7	42170.9	44147.1	46291.1	48408.6	50957.6	54598.7	59100.4	62907.3	64024.7	61432.3	55766.2	48753.6	42065.6	36677.8	33048.1	31584.8	32837.1	37244.4	44586.2	53535.8	61765.8
	25390.8	24482.1	22923.9	21048.7	19128	17365	15889.1	14709.2	13731.1	12859.8	12083.1	11455.3	11023.2	10788.5	10722.1	10774.3	10878.4	11003.5	11204.4	11563.6	12082.2	12673.1	13279.2	14016.4	15219.5	17255.6	20093.2	22990.1	24812.1	24887.6	23526.3	21588	19673.4	17917.6	16378.7	15241	14569.5	14138.6	13709.4	13394.5	13558.5	14356.5	15554.4	16870.4	18303.5	19973.3	21752.3	23249.8	24167.6
	8300.78	8351.09	8473.11	8680.37	8966.26	9295.08	9572.36	9658.37	9472.12	9076.15	8631.02	8284.54	8105.26	8070.28	8096.16	8106.33	8090.82	8116.74	8286.03	8658.55	9193.49	9765.43	10230.8	10498.6	10591.4	10645.3	10808.5	11096.4	11335.6	11287.4	10904.9	10468.9	10409.9	10979.5	12114.8	13583	15196.4	16953.3	19162.6	22566.9	28234.2	37010.3	48713.8	61641.2	72936.6	79925.6	81721.4	79783.8	76773.6
	17427.7	18011	19303.1	21674.5	25568.3	30887.7	36479	40424.1	41129.2	38362.1	33427.3	28485.6	25566.8	25691.3	28423.8	32213.2	35369.4	36937	36934	35999.7	34766.5	33371	31571.8	29386.3	27438	26502.6	26787.4	27781	28766.4	29401.3	29871.9	30632.8	32075.5	34343.9	37238.6	40313.9	43430.4	47389.2	53742.3	63807.3	78242.8	97991.4	125040	160544	200643	234543	249479	240579	217106
	39437.6	40067.9	40550.4	39971.1	37996.9	35017.2	31702	28579.7	25995.9	24185.6	23197.3	22792.9	22528.3	22004.1	21051.5	19702.8	18103.1	16581.4	15760.3	16404.1	18977.3	23251.8	28370.5	33374.3	37676.4	41073	43570	45344.4	46571.4	47064.2	46286.7	43867.1	40034.3	35606.6	31625.1	28874.1	27583.4	27473.4	27998.1	28601.2	28949.1	28999.2	28785.7	28252.8	27522.6	27201.5	27990.7	29877.1	31994.5
	8684.98	8921.12	9274.54	9528.87	9490.05	9172.35	8835.63	8770.69	9063.9	9587.01	10138.4	10536.2	10653	10489.4	10263.7	10403.9	11433.6	13840.1	17956.8	23839	31137.4	38965	45889	50564.7	53041	55229.2	59212.3	64909.2	70027.7	72508.1	72504.5	71720.3	71232	70382.8	67692.7	62437.6	55141.1	46927.3	38931.6	32157.4	27243.6	24170.7	22394.8	21323	20730.5	21015.8	23081.7	27451.2	33039.4
	10278.1	10636.1	11259.8	11921.7	12316.1	12256.2	11822.2	11278.3	10855.6	10637	10580.8	10564.9	10437.7	10125.6	9714.77	9405.55	9401.03	9816.5	10600	11507.3	12230.3	12608	12703.4	12727.3	12972.6	13771.3	15341.3	17571.9	20066.6	22631.7	25790.3	30549.7	37314.6	44915.6	50845.4	52734.5	49894.3	43640.5	36265.2	29713.7	24932.9	21947.2	20278.8	19441.8	19230.6	19597.1	20341.9	21072.9	21496.1
	22506.4	24488.8	28268.8	33302.5	38499.9	42316.5	43413.9	41694.4	38724.5	36918.2	38101	42338.7	47460.6	49884.9	46947.3	39017.7	29180.7	20857.5	15854.5	14161.3	14739.4	16270.3	17675.5	18534.1	19235.2	20659.8	23530.1	27897.9	33173.3	38638	44011	49621.8	55969.2	62910.2	69197	72958.9	72836.8	68733.9	61650	53118.7	44771.5	37903	33028.5	29873.4	27859.3	26485.4	25317.8	24007.6	22585.1
	36131.5	37581.4	40065.9	42813.9	44943.4	45897.8	45826.5	45527.8	45955.2	47662.1	50496	53669.2	56439.5	59181.7	63569.5	70905.2	79910.5	86640.1	87348.3	81806.5	73672.4	67731.7	67212.7	73322.1	85732.1	102171	117862	126924	125679	115014	99538.4	84486.1	72939	65050.8	59367	54882.4	51836.9	50697.3	51104.8	52432.8	55026.2	59967	67202.3	74439	78612.6	78484.2	75435.4	71873.7	69359.6
	9748.22	9965.71	10259.7	10418.2	10291	9903.92	9440.2	9108.46	9021.94	9150.51	9324.88	9318.16	9013.98	8526.84	8129.14	8042.39	8283.46	8679.86	9010.43	9146.87	9105.16	9000.16	8963.6	9121.76	9660.16	10852	12937.1	15911	19427.2	22968.7	26246.7	29496.3	33285.8	37887.6	42751.7	46559	47846.8	45806.5	40760.8	34035.6	27312.5	21895.3	18377.4	16768.5	16747.5	17869	19772.5	22202.4	24686.5
	7200.77	7467.83	7851.03	8157.02	8292.14	8320.92	8391.14	8603.1	8930.02	9228.71	9323.71	9126.08	8714.28	8306.99	8139.74	8344.21	8914.17	9751.99	10723.9	11696.9	12600.2	13496.6	14543.7	15861.2	17551	19943.8	23642	28955.9	35135.3	40370.6	42866.1	42090.7	39135.8	36071.1	34877.5	36375.5	39555.3	42081.8	42082.1	39605.3	36140.8	32913.2	30004.9	26964.9	23767.6	21000	19334	18972.3	19480.4
	9859.95	10132.5	10509.4	10843.5	11139.9	11455.5	11713	11704.5	11309.5	10660.6	10046.3	9676.08	9592	9772.86	10202.4	10781.3	11268.6	11431.2	11248.8	10920.8	10694.8	10710.5	10942	11257.7	11623.5	12260.3	13522.2	15601.6	18403.6	21686.7	25250.7	29003.2	32932	37034.8	41211	45167.5	48452.4	50560.8	50943.9	49047.2	44721.2	38797.8	32978.1	28800.8	26701.5	26069.3	25996.5	25890.7	25626.6
	9496.47	9471.81	9419.63	9325.03	9157.87	8912.79	8654.5	8479.65	8419.45	8400.22	8300.81	8048.72	7683.59	7343.46	7179.45	7269.74	7590.01	8029.58	8420.01	8593.79	8489.29	8213.72	7969.87	7927.88	8179.93	8742.97	9517.43	10268.8	10755	10933.7	11038	11433.7	12389.6	13938.2	15925.9	18269.1	21233.5	25369.6	30917.1	37076.1	41917.5	43367.9	40713.7	35265.5	29445.3	25179.9	23019.8	22402.2	22454.5
	10598.3	10773	10961.8	10971.8	10728.9	10335.2	10019.6	10048.8	10632.7	11822.2	13455.7	15228.5	16885.1	18402.5	19971.9	21719.7	23465.8	24851.6	25664.5	25923.7	25725.5	25203.1	24624.7	24322.3	24451.9	24906.8	25472.9	25971.7	26202.4	25843.8	24619.6	22666.3	20648	19372.9	19253.8	20123.1	21478.3	22889.1	24273.4	25823.2	27571.1	28992.8	29191.6	27672.4	24879.8	21774.9	18957.8	16458.4	14315.9
	10246.1	10164	9976.71	9669.05	9282.53	8939.89	8796.4	8941.83	9344.41	9873.65	10358.4	10643.7	10648	10415.3	10114.8	10001.9	10424.8	11960.1	15517.5	22074.8	31981.9	44389.7	57422.8	68958.9	77330.7	81707.2	82368.1	80715.4	78663	77843.8	79428.7	84165.4	91689.2	99671.6	104502	103633	97372.7	88421	80011.4	74757.9	74826.7	81941.5	95835.3	112548	125660	130625	128022	122285	117597
	13604.3	12913.3	11958.9	11234.9	10988.9	11200.5	11706.5	12304.6	12825.4	13186.8	13419.9	13692.8	14301.3	15517.8	17319.4	19227	20473.1	20477.6	19275.7	17479.5	15812.2	14693.8	14191	14240.8	14880	16221.6	18132.5	19964.7	20813.8	20224.6	18618.4	16943.2	15930.6	15704.6	15956.1	16348.9	16788	17414.3	18416	19889.7	21867.5	24362.7	27309.7	30508.2	33636.8	36281.7	38073	38941	39180.6
	27564	27778	27773.6	27165.4	26060.7	25055	24762.1	25230.9	25777	25505.5	24120.6	22245.4	20932.7	20861.6	21925.1	23410	24450.9	24400.1	23077.1	20948	19014.2	18255.4	18983.8	20695.5	22525	23837.6	24463.3	24553.3	24424.8	24679.9	26375	30790.6	38613.1	48953.4	59096	65648.7	66613.2	62636.5	56161.7	49400.3	43283.4	38136.1	34583	33152	33229.8	33133.8	31456.6	28173.4	24534.7
	25187	26696.6	29396.2	33017.8	37460.8	42428.4	47097.9	50324.5	51335.9	50370.6	48690.2	47950.7	49509.7	54095.1	61552	70371.2	77648.6	80450	78035.5	72843.1	69050.6	70029.3	76680.9	87361.2	99092.2	109295	116745	121017	121372	116668	106499	92358	77507.4	65250.9	56891	51449.2	47419.8	44354.3	42509.9	41622.9	40848.3	39884.7	39500.6	40607.8	42969.9	45017.9	45008.7	42510.4	38875.8
	10172.1	10629.1	11309.4	11876.2	12039.7	11706.5	11075.7	10512	10240.7	10198.7	10186.4	10071.3	9835.37	9553.31	9411.51	9700.41	10698.4	12473.3	14707.7	16719.5	17796	17665	16643.1	15270.8	13856.9	12436.6	11059.4	9945.63	9345.18	9347.29	9884.32	10881.2	12336.9	14204	16181.4	17748.2	18634.3	19362.1	21145.9	25042.9	31176.1	38783.6	46860.7	54571.7	61085.2	65288.4	66069.8	63291	58619.6
	8563.16	8771.87	9043.62	9212.92	9218.36	9123.85	9041.26	9027.34	9048.61	9044.35	8998.55	8928.71	8837.88	8722.57	8606.54	8519.08	8448.68	8378.2	8376.18	8591.52	9111.48	9854.81	10638	11307.9	11772.2	11961	11884.7	11761.3	12000.5	13010.9	15057.8	18281.4	22663	27839.3	33054.7	37470.5	40506.6	41813.3	41136.8	38533.1	34690.2	30821.3	28166	27445.8	28429.3	29906.8	30475.8	29653.7	28143.9
	8556.95	8560.67	8535.69	8510.21	8619.87	9041.79	9895.09	11167.4	12638.6	13869.5	14424.3	14245.8	13781.8	13648.4	14169.5	15228.1	16420.2	17246.1	17272.1	16331.8	14653.1	12748.4	11133.9	10101.5	9678.45	9755.72	10238.5	11079.4	12218.8	13579.5	15173.1	17201.4	19998.6	23770.4	28258.9	32556.5	35290.7	35284.1	32388.7	27761.4	23154.7	19806.9	17926.4	17015.2	16438.7	15732.8	14684.8	13374.2	12135.8
	85037.1	83918.7	81161.9	76600.8	70943	65186.2	59776.6	54555.2	49287.6	44073.2	39398.8	35974.6	34344.7	34333.1	34918.8	34971.3	34257.7	33573	33741.9	34615.2	35247.2	34939.2	33802.4	32379.7	31151.1	30426.8	30219.8	29968.8	28762.4	26265	23370.6	21758.9	22934.8	27796.8	36777	49703	65095	79879.1	90555.6	95092.2	93614	87358.7	77416.7	64709.5	50808.8	38018	28265.6	22117.9	18932.2
	41104.7	41034.2	40521.9	39137.6	36776.5	33803.4	30880.3	28814.1	28661	31440.8	36896	42484.9	44590	41487.4	34816.8	27776.6	22370.3	18676.1	15993.6	13915.4	12469.7	11802.6	11932	12706	13908.6	15354.6	16869.7	18212	19127.2	19535.4	19587.1	19463.1	19190.3	18726.7	18155.9	17715.2	17678	18278.3	19745.7	22372.8	26436.1	31828.9	37644.8	42408.6	45218.9	46776.2	48959.5	53072.9	58338
	12074.4	11858.6	11665.6	11748.5	12169.2	12760.6	13215.5	13247.2	12771.8	11984.4	11236.3	10810.8	10772	10974.5	11203.8	11335.6	11400.4	11530.3	11850.5	12375.7	12961.6	13362.7	13393.5	13112.6	12865.5	13051.7	13735.9	14491.4	14715.3	14137.3	13026.4	11940.6	11311.9	11221.2	11464.3	11771.7	11970.8	11999.9	11867.7	11663.1	11533.2	11562.4	11711.9	11910.8	12103.6	12173.6	11973.5	11510.6	10997.9
	22371.4	21094.6	18853.5	16395	14796.6	14978.6	17124.2	20527	24136.8	27317.6	29930.8	31690.1	31833.7	29767.3	25883	21414.6	17479.7	14453.4	12194.1	10565.8	9626.34	9456.57	9954.59	10849.1	11921	13153.6	14549.8	15809.4	16397.1	16118.6	15578.5	15954.4	18375.7	23458	31043.9	40071.6	48813.9	55528.5	59035.4	58868.9	55201.2	48777.9	40804.6	32643.1	25397.4	19666.3	15602.9	13086.9	11807.9
	65168	66154	67759.1	69587.6	71403.5	73455.1	77030.7	83812.1	93623.3	103601	110920	115608	119278	121976	122015	118353	111636	103354	95266.9	89397.4	87429.4	89676.7	94642.4	99671.1	102581	103214	103040	102896	101782	98471	93675	89884.1	89274	92221.7	97541.2	103317	107378	108088	105767	102971	102363	104150	105881	104571	98955.7	90414.5	82198.2	77211.7	75914.4
	27096.7	26846	26603.9	26555.6	26541.6	26028.1	24361.5	21318.4	17498.9	13998.2	11648.9	10604.7	10499.5	10860.2	11415.4	12161.2	13217.2	14578.2	15930.4	16779.6	16922.1	16742.9	16873.5	17581.3	18654	19857.5	21355	23548.8	26446.9	29271	30902.5	30822.8	29508.5	27921	26851.6	26798.9	28140.9	31117.6	35686.3	41538.8	48120.8	54353	58472.2	58641.2	54072.5	45692.6	35769.2	26794.5	20436.5
	11619.7	11553.3	11523.9	11715.5	12372.9	13660.5	15391.9	16978.3	17827.2	17794.9	17172.8	16325	15448.3	14591.2	13755.8	12978.6	12420.4	12462.7	13653.3	16384.7	20461.1	24975.6	28748.3	30984.3	31502.1	30389.5	27732.4	23922.6	20011.5	17336.5	16702.7	18025.6	20705.4	24251.6	28594	33876.9	39961.1	46125.9	51393.2	55262.4	58017.7	60247.8	62309.3	64417.9	67050.9	70988	76722.3	83641.1	89950.3
	8950.15	9186.98	9556.29	9900.62	10103.4	10167.3	10192	10261.5	10358.2	10384.9	10260.8	10027.7	9902.26	10222.9	11327.1	13440.4	16600.9	20632.7	25260.3	30340.4	35962.4	42250.1	48900.1	54653.1	57283	54755.8	46988	36386.1	26371.4	19317.1	15687.9	14572.4	14690	15108.4	15397.4	15353.8	14819.1	13882.9	13037.1	12885.4	13766.5	15682.9	18323.4	21023.4	22994.7	23822.1	23653.7	22915.7	22045.8
	7449.61	7560.79	7853.04	8379.31	9073.32	9728.8	10100.2	10053.6	9643.94	9064.22	8526.33	8171.39	8059.93	8203.16	8564.15	9038.24	9496.78	9893.75	10299.5	10815.7	11516.8	12508.9	13989.9	16253.6	19722.7	24928.6	32180	41003.8	49937.3	56979.9	60296.6	58725.6	52243	42364.6	31751.8	22878.9	16903.6	13634.2	12222.8	11832.5	11930.2	12232.1	12534.4	12709.2	12851.1	13258.6	14151.2	15416.7	16655.1
	7119.92	7304.89	7560.95	7772.85	7935.22	8148.24	8520.8	9093.91	9819.71	10548.8	11053.2	11146.5	10835	10364.2	10127.5	10530.6	11886.9	14365.8	17980.1	22600.6	27996.6	33869.5	39769.3	44843.5	47726.9	47044.9	42456.8	35326	28163.1	23177.6	21209.9	21767.6	23680.3	25633.2	26523.4	25825	23729.2	20857.9	17900.9	15495.3	14171.4	14199.6	15474.7	17552.6	19842.6	21919.2	23704.6	25278.1	26563.4
	12403.3	12019.7	11617.4	11642.2	12314.3	13482.3	14662.9	15283.3	15040.4	14088.9	12892.9	11921.7	11431.9	11383.8	11497.8	11463.2	11159.5	10709.7	10347.8	10241.3	10408.7	10765.2	11226.8	11805.1	12677	14146.4	16384.2	19101.5	21593.1	23274.2	24215.5	25178.6	27228.2	31145	36726.4	42446	46156	46497.9	43704.1	39143.5	34314.1	30204.5	27170.5	25032.7	23293.3	21480	19445.4	17413	15782.1
	9991.8	10136.6	10375.9	10636.7	10856	10987.9	10992.9	10856.7	10618.7	10345.4	10064.7	9757.29	9416.36	9090.78	8876.88	8865.02	9045.12	9260.19	9322.51	9194.39	9008.4	8935.11	9084.3	9492.36	10120.8	10859.5	11556.6	12040.4	12153	11858.5	11351	11001.6	11164.3	12016	13504.3	15349.1	17135.4	18605	20023	22227.7	26141	32018.9	38987.6	45210.7	48744.7	48784.3	46368.9	43611.9	41988
	7484.9	7615.97	7784.52	7893.32	7913.27	7876.07	7828.61	7801.58	7808.97	7859.01	7940.64	7993.43	7929.36	7722.69	7458.42	7260.95	7204.92	7349.74	7858.15	9016.19	11055.8	13912.6	17157.2	20147	22223.5	22876.4	21970.3	19934.8	17616.8	15803.4	14846.2	14663.2	14918.3	15125	14801.1	13804.5	12525.7	11609.6	11472.5	12102.5	13217	14516.9	15845.1	17203.7	18617.8	19948.6	20904.8	21296.1	21238.2
	9153.95	9267.27	9438.84	9581.95	9626.56	9579.71	9535.06	9592.38	9782.38	10088.6	10480.3	10860.2	11039.8	10867	10373.3	9741.74	9160.33	8759.09	8646.27	8901.69	9474.4	10116.7	10493.1	10406.7	9943.13	9394.69	9027.66	8910.66	8953.23	9067.73	9266.35	9634.14	10237.7	11033.6	11837.7	12445.6	12891	13633.3	15434.9	18939.8	24270.3	30987.5	38419.2	45891.4	52491.6	56794.5	57411	54283	49379.6
	10538.6	10209.3	9822.8	9719	10089.8	10883.2	11816.6	12491	12603.1	12143	11408.8	10809.8	10606.8	10774.8	11082.1	11301.6	11358.9	11324.4	11302.2	11321.4	11319.7	11238.3	11108.6	11047.5	11199.3	11652.7	12310.8	12840.5	12882	12381.5	11666.5	11162.7	11100.8	11512.9	12419.2	13938.9	16214.7	19251.8	22852.7	26689.6	30324.8	33177.3	34727.3	34941.7	34383.5	33775.8	33478.5	33383	33261.6
	88153.9	82018.2	71452.5	59416.8	49158.3	43027.9	41788.9	44935.5	51768.8	62488.6	78432.9	100677	127575	153895	173447	182987	183288	176870	165491	149688	129938	107836	86213.7	68258.7	56410.5	51614.9	53135	58897.1	66104.3	71720.9	73050.3	68997.2	61509.9	55348.7	55222.6	62126.5	72094.6	78780.3	77919.2	70093.1	59800	52056.5	49418.4	51286.7	55377.5	59908.9	64687.8	70192.3	75828.9
	10911.2	10830.8	10815.5	11034.8	11560.6	12307	13020.3	13366.2	13130.4	12387.7	11477.9	10792.8	10528.4	10589.2	10733.3	10811.3	10847.3	10923.9	11060.8	11211.9	11350	11544.3	11966	12853.8	14476	17029.2	20436.5	24258.1	27958.3	31308.7	34329	36730.4	37743.4	36856.4	34612.7	32343	31012.3	30412.1	29520.8	27576.1	24705.9	21633.5	19040.4	17253.8	16283.6	15933.4	15871.6	15755.6	15458.5
	16498.9	16327.5	15902.2	15310.2	14961.6	15361	16610.2	18120.5	18974.1	18677.3	17499.3	16095.5	14974.6	14339	14217.4	14578	15299.9	16066.6	16371.2	15794	14377.6	12658.1	11266.3	10522.8	10378.1	10605.5	10994.3	11453.2	12045.2	12983	14560.6	16978.5	20042	22947.1	24554.1	24184.1	22235.3	19915.8	18387.7	18204.8	19335.2	21368	23628.9	25283.6	25540.8	23979.4	20866.4	17142.8	13964.1
	10243.2	10244.6	10355.3	10702.7	11320.1	12062.1	12620.6	12709.5	12294.4	11617.3	10991.4	10602	10464.3	10486.2	10560.7	10639.5	10742.8	10920.4	11195	11503.4	11708.6	11731.8	11673.6	11783.2	12316.3	13361.7	14676.3	15695	15889.9	15238.8	14283.2	13661	13612.5	13941.7	14356.4	14794.5	15511.4	16942.6	19438.2	22991.1	27090.4	30826.5	33332.7	34303.2	34073.1	33192.6	32034.6	30802.8	29720.4
	29903.9	33753.8	40163.4	47144.3	52888.5	56519.9	58413.2	59865.8	62103.8	65308	68816.6	72370.3	76511.1	81394.7	86056	89609.6	92541.9	96138.5	101282	108264	116969	126576	135362	141197	142597	139826	135085	131229	129698	129493	128519	126191	124667	127719	138538	157711	181707	202906	212621	206448	187960	166506	150315	141577	137739	136207	137054	141474	148444
	9485.87	9528.4	9582.16	9590.86	9513.18	9365	9213.21	9148.28	9304.37	9883.26	11075.1	12890.7	15072.2	17170.7	18695.4	19257.6	18741.5	17439.3	15961.3	14922.8	14674.9	15273.4	16592.3	18436.2	20689.4	23526.8	27411	32564	38219.5	42577.4	43879.3	41688.8	37061.9	31555.3	26256.8	21661.4	18009.2	15415.9	13782.2	12819.6	12220	11757.4	11280.2	10735.2	10241.3	10041.9	10281.4	10837.2	11409.1
	18064.7	18879.7	19706.4	19958.9	19946.1	20421.3	21700.6	23316.5	24356.5	24083.5	22413.8	19936.8	17442.1	15384.5	13788.3	12548.3	11688.5	11366.1	11757.9	12902.3	14462.6	15660.7	15717.4	14525.3	12818.3	11625.4	11544	12379.7	13322.5	13576.6	12981.8	12045.5	11435.7	11580	12587.6	14163	15549.8	15958.9	15267.1	14072.2	12959.8	11996	11029.2	10196.6	9962.77	10785.8	12777.5	15533.8	18210.6
	24052.5	24055.3	23708.3	22688.7	21145.7	19811.1	19568.8	20726.3	22672.4	24299.3	24795.3	24111.4	22825.1	21662.4	21156.2	21734.5	23994.9	28590.3	35589.3	43835.3	50971	54571.4	53862.9	50314.2	46303.7	43473.6	42443.7	43319.2	45750.1	48757.4	51155.3	52354.5	52588.9	52300.8	51496.9	49812	46971.8	43090.5	38889.2	35890.9	36154.5	41217.4	50587	61002.2	68035.6	69455.3	66851.1	63572.9	61642.9
	23535.4	22905	21570.5	19567.9	17261	15337.3	14450.2	14756.9	15815.9	16983.4	17899.5	18547.3	18895.6	18678.4	17677.3	16107	14493.9	13196.5	12210.9	11402	10740.4	10274.6	9991.18	9808.91	9703.42	9754.42	10031.7	10510.7	11181.7	12206.7	13844.7	16113.8	18561.6	20534.6	21738.5	22425.8	23011.9	23681.4	24455	25473.5	27010.2	29182.3	31692	33823	34772.6	34274.4	33036.5	32287	32586.8
	13351.9	13224.3	13028	12866.6	12872.5	13163	13741.7	14411.3	14841.2	14802.5	14352.6	13753.3	13210.8	12721.1	12135	11342.2	10436.4	9735.67	9583.68	10060.9	10884.4	11616.4	11961	11857.9	11386.8	10688.6	9970.76	9513.64	9647.25	10708.4	12957.8	16447.3	20935.1	25977.4	31271.1	37107.8	44472.2	54185.6	65322	74481	77449.5	72499.1	62268.4	52009.1	45638.7	43392.8	43018.1	42590.4	41814.6
	7646.72	7979.82	8476.32	8914.62	9168.28	9256.68	9270.49	9273.34	9266.49	9202.51	9013.63	8658.53	8170.06	7652.08	7215.98	6920.5	6776.37	6802.8	7057.93	7579.62	8272.76	8882.82	9148.97	9007.81	8616.6	8180.66	7819.03	7595.07	7569.68	7759.76	8105.61	8542.85	9062.68	9674.69	10386.7	11288.8	12653.7	14984.4	19021.2	25634.7	35335.8	47367.8	59074	66622	67155.1	60768.4	50493	40267	32799.6
	9619.59	9470.24	9250.13	9102.82	9141.28	9335.77	9535.2	9619.82	9627.47	9724.67	10046.9	10544.3	10977.3	11082.5	10763.2	10144.4	9478.79	9007.42	8869.79	9096.19	9639.45	10371.8	11051	11379.4	11207.7	10693.3	10214.1	10111.2	10481.9	11153.5	11849.8	12455.3	13201.8	14621.2	17169.5	20681.4	24205.5	26602.4	27393.2	27009.1	26421.2	26742.3	28968.6	33581	40026.3	46535.7	50776.5	51336.9	49047.2
	22185.5	22058.9	21907.4	21826.3	21706.4	21168.5	19858.5	17884.3	15900.4	14702	14705.1	15705.3	17008.3	17806.5	17586.1	16343.9	14504.6	12630.5	11145.5	10222.3	9807.62	9730.86	9852.2	10124	10480.8	10737.8	10714.4	10433.8	10093.5	9835.14	9643.16	9504.8	9579.69	10128	11278.9	12903	14726.9	16616.2	18799.5	21838.4	26330.1	32450.3	39559	46227.9	50854.4	52465	51117	47784.1	44031.5
	11217.7	11097.4	11027.8	11207.3	11731	12548.4	13450.7	14093.8	14156.7	13583.2	12666.4	11867.6	11520.4	11644.8	11998.5	12312.8	12506.3	12716.7	13158.6	13937.8	14987	16173.9	17418	18654.7	19708.4	20262	20019	18969.4	17542.5	16431.4	16107.1	16413.9	16692	16368.5	15420.9	14287.3	13417.3	12938.5	12676.1	12418.2	12131.5	11938.1	11950.9	12174.5	12496.9	12713.4	12626.1	12203	11641.7
	47184.9	50388.9	54931	58675.2	60555	60505.2	58657.3	54808.9	48624.9	40445.6	31738	24319.3	19117.1	15895.9	13989.6	12999.5	12897.6	13832.2	15975.9	19396.6	23746.7	27955.3	30616.1	31166.7	30649.3	30871.5	32635.1	34991.8	36372.5	36304.1	35808.6	36109.1	37140.1	37490.4	35792.9	32109.2	27984.2	25184.8	24274.5	24269.7	23676.5	21907.2	19708.6	18358.6	18610.1	20249.1	22334	23853.6	24418.2
	7459.06	7638.03	7905.28	8127.46	8226.11	8248.77	8328.02	8581.11	9081.87	9875.69	10903.6	11895.5	12472.2	12479	12206.4	12215.1	12941.5	14489.5	16751.7	19655.5	23277.3	27721.8	32796.5	37642.2	40734.6	40608.8	36903.7	30718.6	23909.7	18078.1	14085.9	12099	11786.8	12577.8	13909.9	15278.3	16162	16172.1	15366.2	14238.9	13299.5	12755.7	12601.3	12803.6	13296.6	13931.5	14572	15187.6	15758
	30439.1	30137.5	29542.9	28662.6	27482.1	25928.9	23899.7	21455.2	19009.3	17204.9	16522.2	17030.6	18545.4	20975.2	24391.5	28718.1	33491.9	38051	41866.8	44623.2	46094.3	46114.3	44706.2	42151.9	38849.2	35172.7	31559.9	28575.8	26649	25754.2	25523.5	25643	25967.1	26304.1	26351.8	25922.5	25139.2	24470.6	24602.6	26025.2	28551	31320.8	33347.4	34064	33556.5	32540.5	32036.6	32706.9	34261.8
	9101.15	9416.71	10047.7	10936.6	11926.5	12809.6	13461.3	13948.2	14505.6	15395.3	16711.5	18224.6	19438.4	19958.7	19910.9	19993.2	21107.8	23866.6	28267.9	33638.2	38831	42831.5	45707.7	48951.9	54208.5	61274.3	67716.5	70845.4	69923.4	66292.3	61761.3	57409.6	53794.2	51475.9	50779.8	51264.1	51822.9	51438.7	50010.6	48661.6	49143.9	52564.2	58300.5	64031.4	67214.1	67011.7	64739.8	62373.5	60950.2
	8228.94	8745.67	9866.19	11673.2	14106.3	16833.5	19257.4	20795.4	21313.3	21235.7	21068.4	20800.2	19929.9	18174.1	16021.1	14413	13891.7	14185.1	14595.8	14652.9	14392.1	14170.7	14339.4	15101	16606.5	19049.8	22556.9	26990.6	31953.4	37002.2	41729.4	45506.2	47302.9	46241.4	42641.8	38305.1	35403	35019.2	36738.8	39312	41493.7	42525.5	42207.8	40612.1	37791.9	33938.4	29709.9	26065.1	23659.5
	7644.56	7793.61	8052.64	8341.9	8570.53	8697.41	8759.02	8818.8	8889.52	8910.43	8796.13	8506.18	8079.03	7619.28	7263.43	7139.15	7315.73	7755.63	8301.01	8737.77	8934.32	8935.8	8884.29	8843.5	8748.23	8530.19	8233.74	7965.08	7759.73	7569.3	7385.33	7311.07	7468.03	7846.56	8264.48	8481.99	8392.31	8130.34	7986.25	8175.37	8648.54	9118.55	9319.53	9291.39	9425.77	10242.2	12072.4	14784.8	17643
	12485.2	11825.5	10880.4	10073.2	9617.21	9511.25	9625.33	9765.08	9774.72	9648.68	9514.45	9487.17	9556.27	9607.8	9541.84	9374.43	9227.31	9220.2	9393.4	9733.18	10215.9	10790.4	11368.5	11937.4	12745.1	14300.6	17054.7	21033.3	25847.2	31067.1	36518.7	42182.8	47843.5	52895.5	56581.7	58429.8	58318.4	56112.4	51633.7	45254.4	38199.9	31965.2	27613.4	25585.6	25603.4	26496.8	26679.6	25348.5	23144.4
	54831.7	55139.6	55295.1	54982.9	54652.9	55697.7	60007.8	68760.5	80868.5	92535.4	99271.8	99536.1	96558	95753.7	99869.8	106982	113225	116699	118449	120472	123491	126280	126671	123398	117409	111440	108074	107879	109016	108543	104508	97296.2	89175.1	82660.1	79162.5	78660.5	80006.1	81375.8	80837.3	77106.8	70292.8	62132.3	55364	52452	54411.2	60561.7	69369	79277.6	88421.2
	213517	212164	210264	208402	206570	204687	202852	201373	201316	204450	211470	220279	226669	226686	218447	202775	182802	162695	146096	135008	129294	126590	122841	114133	99502.2	82321.8	68196.4	61080	61220.3	66146.3	73141.5	81302	92032.2	107735	129470	155133	179647	197514	206107	207115	204858	203079	203421	207000	216977	238791	276869	329150	382980
	7410.74	7429.94	7508.19	7713.7	8086.43	8569.99	9012.67	9249.69	9206.19	8944.81	8616.84	8352.97	8191.17	8090.92	7989.48	7846.2	7667.02	7512.45	7485.01	7700.98	8236.86	9053.55	9969.51	10756.4	11306.3	11737.8	12394.1	13803.7	16620.7	21356.4	27770	34408.1	39118.4	40442.9	38566.5	34892.3	30877.7	27344.9	24701	23521.1	24750.2	29231	36753.3	45237.3	51171.1	51790.6	47257.1	40416.1	34473.8
	9829.01	9899.23	9888.61	9669.17	9274.49	8859.28	8555.72	8383.99	8284.81	8209.81	8154.51	8105.71	8009.94	7837.04	7634.41	7465.85	7325.98	7166.23	6986.04	6851.33	6823.41	6902.64	7046.82	7213.27	7365.41	7453.8	7419.97	7235.88	6943.1	6659	6554.55	6824.48	7659.99	9197.96	11388.1	13842.6	15933.4	17250.5	18044.5	19163.5	21553.9	25758.9	31586.2	37939.8	43055.5	45344.2	44391.8	41255.5	37784.8
	20173	20024.8	19559.6	18757.6	17993.5	17862.4	18746.1	20662.4	23607.8	27866.7	33650.6	40429.1	46995.7	52298.7	55846.4	57199.1	55653.8	50953.7	44061.8	36787.7	30684	26387.7	23694.3	21978	20665.5	19526.1	18566.4	17726	16793.5	15620.8	14332.1	13266.2	12701.9	12657.1	12961	13461	14075.9	14673.8	15013.7	14888.7	14336.5	13670.6	13256.4	13220.2	13362.9	13340.6	12941.7	12232.8	11492.9
	9943.08	10373.6	10823.1	10837.9	10312.7	9535.63	8893.7	8578.58	8532.55	8576.47	8548.76	8370.87	8056.76	7704.76	7460.14	7431.18	7618.4	7936.89	8295.12	8627.36	8877.27	9011.69	9061.27	9114.79	9263.95	9554.07	9948.73	10300.1	10392.3	10107.5	9578.8	9135.95	9103.51	9669.99	10859	12499.7	14270.8	15961.2	17807.6	20570.8	25215	32317.3	41403.1	50562.2	56975.8	58567.3	55601.3	50521.8	46071.3
	13988.4	14993.7	16966.8	19742.1	22803	25173	25793.2	24247.6	21147.7	17745	15128	13700.9	13247.8	13353	13765.3	14473.2	15559.7	17034.3	18722.5	20237.9	21155	21359	21175.4	21008.2	20909.6	20671	20237.4	19771.5	19323.5	18696.5	17713.7	16477.9	15317.1	14538.4	14243.2	14317.4	14511.7	14515.2	14085.6	13242.9	12321.7	11805.2	12135.2	13561.3	15887.4	18282.6	19632.1	19377.5	18052
	45724.8	42543	37591.2	32664.9	29086.9	27711.6	29239.5	33983.3	41006	47684.6	50988.2	49802.8	45581.7	40416.1	35224.2	30190.8	25990.9	23696	23696.7	25167.8	26654.6	27143.4	26669.3	26206.3	27285.3	31417.9	39053.1	48709.2	57582.2	63504	66300.6	67221.4	67487.6	67615.8	67607.1	67116.4	65420.7	61713.8	55823.5	48613.1	41462.6	35349.9	30555.2	27156.7	25540.1	26288.9	29640.2	34973.8	40624.6
	25484.7	23465.5	20513.4	17894.5	16259.5	15581	15471.3	15422.5	14997	14069.3	12904.7	11934.2	11433.8	11376.6	11527.2	11662.3	11730.9	11830.9	12051.5	12351.5	12591.1	12666	12605.1	12618.2	13098.6	14420.5	16486.6	18471.8	19280.4	18447.6	16526.8	14545.5	13209.8	12642.3	12610.4	12797.9	12948	12928.3	12734.1	12449.5	12190.7	12028.3	11939.5	11857.1	11733.2	11523	11167.6	10664.3	10139.4
	72932.9	75786.4	79587	81875.5	81415.3	79038	76972.4	77514.3	82118.5	90931.6	102466	113945	122789	127985	129836	128648	124169	116278	105772	94203.8	83007.9	72889.6	63980.8	56449.5	50954.5	48564.6	50199.6	55943.9	64651.8	74083.6	81685.4	85810.5	86648.3	85976.5	85739.1	86580.9	87414.1	86096.6	80735.9	71125.6	59429.3	49195	43125.7	41456.6	42387.7	44043.3	45973.2	48725.9	52166.5
	11250.3	11230.4	11293.5	11556	12068.7	12781.6	13520.9	14018	14050.2	13609.1	12928.2	12322	11971.7	11858.5	11896.6	12078.9	12442.3	12949.7	13499.3	14038.6	14623	15354.5	16247.8	17156.2	17885.7	18398.9	18854.3	19465.6	20455.3	22188.3	25142.3	29440	34310	38201.6	39734.1	38708.6	36193.6	33603.4	31735	30588.9	29824.4	29238.8	28955.6	29212.1	29801	29762.4	28019.8	24523.3	20587.7
	12322	12876.7	13794.7	14706.8	15171.5	14890.5	13897.9	12552.1	11333	10588.9	10391.9	10586.4	10991.8	11597.5	12602.8	14268.2	16722.1	19974	24206.1	30003.7	38044.6	48313.8	59403.5	68429.5	71957.1	67893.2	57140.7	43334.1	30659.3	21742.5	17188.3	16384.8	18376.5	22252.1	27180.8	32354.4	37081.1	41194.1	45395.5	50740.9	57239.3	63063.2	65789.4	64680.8	61362.4	58031.5	55360	52553.6	49283
	7091.13	7661.02	8853.16	10697	13179.3	16319	20178.1	24664.5	29271.7	33069.2	35057	34665	32054.5	28033.2	23678	19926.4	17319.1	15929.5	15484	15622.6	16084.2	16643.8	16956	16639.6	15631.5	14354.4	13360.6	12832.8	12553.8	12397.3	12799.2	14751	19169.1	25811.5	32525.8	36094	34657.1	29383.9	23384.4	19093.4	16859.3	15621.7	14393.5	13014	11859.1	11272.3	11345.8	11965.5	12818
	25498.8	23698.5	20850.3	18103.6	16463.4	16339.4	17429.1	18996.4	20376.8	21397.4	22423.6	23993.7	26292.9	28866.8	30875.5	31780.5	31835	31799.9	32150.1	32672.6	32847.6	32428.1	31484.2	30027.9	27941.1	25388.2	22999.8	21352.9	20397.7	19653.9	18881.2	18320.7	18310.8	18854.7	19566.1	19917.6	19568.5	18607.7	17581.3	17294.4	18513	21632.8	26333.1	31421.7	35196.3	36336.2	34755.6	31656.2	28679.9
	13060.3	12623.2	12057.9	11707.5	11705.5	11953.4	12230.8	12310.3	12063.7	11543.9	10972.3	10620.3	10643.4	10969.1	11355.4	11610.3	11750.9	11937.6	12279	12742.1	13260.4	13891.6	14832.7	16323.1	18551.3	21511.3	24780.9	27485.6	28692.1	28048.4	26126	24072.9	22815.5	22510.6	22696.7	22936.8	23277.7	23994	24914.8	25277	24487.1	22869.9	21341.6	20388	19694.9	18811.3	17820.4	17174.7	17071
	57179.2	63579.1	77922.6	102387	138121	183098	230649	270493	292346	290865	269900	241624	218223	203469	193555	184871	178682	178900	187295	201209	215319	225408	230564	232627	234420	238041	243500	248327	248509	240364	222645	197964	172368	152766	143934	147146	160527	179530	197444	207707	208182	203464	201713	208844	226151	252233	284866	320306	351897
	13625.9	14319.4	15096.3	15252.3	14572.7	13472.6	12616.5	12476.5	13260.2	15054	17765.3	20861.4	23330.1	24142	22968.6	20526.9	18106	16654.7	16323.1	16769.7	17665.1	18875.5	20421.7	22410.4	24895.9	27692.1	30307.3	32066.4	32415.8	31326.4	29427.1	27599.9	26374	25701.8	25270.9	24986.8	25083.5	25733.6	26647.8	27270	27500.9	28002.7	29402.5	31274.6	32417.7	32203.8	31203.2	30401.3	30198.6
	10959.4	11562.6	12381.4	12865	12676.9	11938.7	11084.3	10494.6	10289.9	10367.3	10505.6	10472.6	10161.8	9670.18	9204.86	8913.35	8814.53	8852.83	8959.9	9077.06	9174.03	9265.4	9391.24	9600.64	9987.55	10697	11780.2	12995	13829.5	13868.5	13210.2	12482.4	12422.4	13483.8	15799.5	19346.7	24055.7	29813.7	36352.8	42972.5	48309.9	50672.4	49045.8	43964.6	37272.4	30967.2	26271.4	23490.6	22273.5
	21660.6	21262.2	20633.6	19829.4	18671.5	17031.5	15160.4	13598.1	12752.1	12631.7	12929	13238.5	13241.8	12849.8	12222.1	11600	11154.3	11023.4	11345.2	12093.7	12953.6	13502	13521.1	13121.4	12672.6	12678.8	13648.1	15964.8	19801.8	25056.9	31296.6	37801.2	43827.7	48971.5	53277.6	56999.4	60306.3	63112.4	64879.8	64579.6	61263.5	55014	47326.3	40336.5	35441.3	32497.2	30304.5	27906.7	25438.6
	9525.01	9532.73	9482.86	9340.63	9174.24	9101.19	9153.66	9223.42	9167.96	8953.7	8665.43	8400.09	8186.33	7990.73	7776.57	7559.01	7402.58	7371.12	7504.2	7843.96	8448.42	9350.97	10497	11719.6	12793.1	13532.7	13880.6	13932.1	13886.7	13953.5	14286.6	14950.7	15849.7	16699.1	17190.6	17232.9	17013	16894	17321	18692.6	21165.4	24636.7	28978.9	34026.9	39108.8	42937.6	44509.4	44075.4	42873.9
	69596	72086.1	75657.2	78803.4	80874.8	82031.2	82951.8	84603.6	87733.5	91954.6	95126	94171	87238.5	75213.7	61040.8	47789	37360.7	30397.5	26675.6	25469.5	25823.2	26708.6	27139.9	26426.7	24501.6	21893.2	19268.9	17047.7	15454.1	14714.5	14992	16192.9	18019.2	20280.3	23167.2	27291	33431.9	41956.5	52059.4	61436.6	67056.5	66868.2	61196.5	52528.3	43800.2	36742.8	31590.6	27912	25417.8
	13317	12890	12357.6	12150.3	12498	13240.1	13910.2	14049.1	13506.7	12495.7	11389.7	10499.5	10000.7	9962.77	10371.7	11138.5	12104.8	13053.6	13772.5	14173.4	14345.9	14435.1	14470	14388.7	14260.1	14382.9	15035.2	16112.9	17123.4	17597.8	17456.8	16955.2	16378.6	15892.4	15605	15600	15836.6	16105.6	16199.3	16170.8	16411.1	17461.3	19710	23124.9	27164	31071	34419.7	37261.5	39621.5
	12515.4	12125	11640.7	11433.1	11724.2	12482	13407.5	14046.2	14057.4	13463.3	12649.9	12145.4	12396.4	13650.9	15919.1	18980.8	22420.3	25688.9	28207.8	29504.5	29306.6	27591.1	24686	21353.7	18603.8	17216.6	17297.3	18223.1	19093.4	19394.5	19374.9	19862.6	21769.1	25695.5	31770.8	39606.4	48403.7	57304.8	65579.4	72172.9	75249.7	73009.9	65469.7	55022.8	44780.7	36552.2	30548.7	26409.3	23879.1
	10097.4	10000.3	9796.39	9485.63	9115.69	8790.97	8604.36	8544.17	8493	8332.86	8043.47	7706.36	7427.57	7252.27	7146.2	7052.03	6949.64	6868.67	6864.05	6981.78	7231.13	7577.81	7953.56	8273.27	8478.23	8607.67	8858.9	9555.61	10967.1	13071.9	15511.8	17817.7	19661.4	20937.3	21801.4	22690.8	24048.5	25793.3	27135.9	27134.1	25522.3	23001.5	20763.2	19731.3	20052.1	21026.6	21558.3	20969.9	19575.8
	48237.6	50349.6	54611	60624.7	67053.2	71787.1	73228.8	72039.8	71617.2	76222.9	88085.1	106388	129172	155208	182567	205854	217351	212465	193539	167829	142158	119635	100691	86094.6	78193.9	79263.6	89184.1	104880	121468	133698	137379	131348	119060	107559	103245	107240	114378	116926	110044	94794.9	76832.2	62311.1	54295.9	51977.9	52501.7	53379.3	53728.6	53944.9	54492.4
	161653	161015	161738	166022	174260	184638	194944	205020	216921	231863	247052	256166	253246	236634	210790	185469	172336	180014	210062	255849	304868	343835	364829	369156	366490	370737	395842	451293	535225	628078	696425	711645	670521	596741	521091	461225	417873	383367	350569	317151	285396	258882	239329	226357	218722	214435	210514	204469	196790
	908642	869905	806196	737115	676627	626783	582088	538722	498175	464081	438550	420747	406594	390587	369783	345250	319338	293935	272549	262023	270726	305551	368730	452489	535087	588224	596146	568355	530963	506604	502862	514163	529372	538925	539437	534496	531887	540266	568784	627857	724697	853141	991043	1.11693e+06	1.23373e+06	1.36951e+06	1.54522e+06	1.7429e+06	1.91258e+06
	57621.3	60081.9	64317.2	68434.5	69788.3	66865.5	60659.7	53758.7	48290.5	44979.7	43563	43470.4	44239.2	45561.3	46966.2	47662.7	47004.7	45096.5	42757.4	40933.7	40230.9	40859.6	42718.7	45373.7	48067	50002.9	50791.3	50623.7	49986.3	49223.9	48369.5	47327.3	46251.2	45899.2	47677.3	53203	63530.5	78620.9	97829.6	121078	148897	180397	211371	235475	248190	250267	247732	247658	252305
	84195.9	91793.6	104613	118759	130585	138565	143420	145901	144710	137472	123787	106723	91304.1	81605.7	78704.2	81169.1	87992.7	101248	124273	154744	180052	184315	163052	128362	97769.3	80691.3	76375	80183	88344.5	98406.6	108459	117175	124366	131253	139898	152226	169009	188084	202765	204165	187797	158255	126413	101834	87924.7	83027.6	84018.6	88169.3	92996.8
	50010.4	49036.5	47386.1	45619	44380.1	44085	44661.7	45636	46585.7	47460.1	48346.7	49164.1	49862.3	50691.8	51926.4	53497.4	55263.7	57540.1	60926.2	65423.9	69956.9	73128.2	74515.4	75103.2	76604.6	80521.7	87389.4	96146.6	103963	107204	103558	93832.2	81530.4	70282	61594.9	55089.4	50405.6	48118.1	48671.2	51105.3	53455.6	54388.9	54056.3	53291.6	52470.1	51624.5	51402.4	52913.1	56078.7
	58401.4	57719.1	56051.8	53110.3	49047.2	44603.5	40826.1	38606.3	38243	39219.5	40589	41989.1	44301.4	48887.9	55867.1	63244.5	68020.4	68368.2	64943.5	60280.3	56930.2	55877.3	56290.4	56556.9	55700.1	54064.7	52688	52017.3	51574.2	51132.6	51795.1	55236	61969	71114.1	82264.2	97232.2	119247	149621	184311	213795	228288	225628	214501	208136	213211	225113	234491	237080	235588
	39559.6	39882.4	40017.2	39555.1	38718.5	38146.4	38181.3	38569.9	38888.5	38996.5	38902.3	38390.5	37099	35022.2	32754.4	31061.4	30212.9	29833.2	29390.5	28696.7	27929.9	27386	27301.9	27746.5	28550.1	29402.5	30099.6	30669	31219.8	31677.9	31745	31205.8	30225.2	29242.8	28644	28607.5	29115.9	29964.7	30847	31557.3	32143.1	32869.8	34030	35725.9	37774	39762.2	41197	41740.5	41502.2
	71936.9	75109.3	81315.2	89302.4	96949	102963	107735	112445	118182	126234	138971	160250	193591	237678	283416	317705	332014	328102	316241	307743	307209	309917	306288	290247	265234	243887	243061	277317	351221	451715	547547	601984	593606	529483	439094	354336	292799	255105	232868	218283	208591	203485	200090	192971	180072	166897	162726	171951	189157
	33673.8	35469.5	38259.5	40624	41143.5	39334.6	36115.6	33156.3	31600.9	31353.9	31466.8	31087.3	30098.2	29036.8	28544.7	28942.4	30262.1	32589.8	36301.6	42026.9	50562.7	62712.3	78589.4	96727.2	114613	131000	147187	164822	182402	194989	198285	193027	184950	179981	179795	182900	189300	202275	225453	259086	297977	331933	350748	351925	342815	332423	321555	304497	281135
	176395	184032	195414	205271	209884	207552	197013	177484	150935	122620	98123.4	80163.3	68353.5	61141.5	57192.8	55441.2	54962.4	55443.6	57687.5	63416.1	74284	90419.3	109169	125431	134698	137054	137856	143905	158939	181714	206514	226169	237426	244093	253292	268342	285927	299297	303403	297876	285932	270101	249239	220466	183789	143949	107875	80761.8	64113.4
	43714.7	44744.5	45339.6	44021.9	40760.1	37007.8	34544.1	34474.3	36902	40808	44209.4	45215.9	43498.7	40646.5	38991.9	40165.9	44605.9	51953.8	61495.1	72123.8	82258.5	90506	97008.1	104386	117024	138201	166398	193927	210318	209073	192309	168531	145660	126690	111403	99847.5	92863.8	90541.8	91853.8	95687	101117	106557	109764	109397	106435	104274	107317	117797	132474
	40434.4	43169	47959.9	53639.9	59009.2	63333.1	66630.3	69735.8	73841.9	79174.1	83792.2	84491.3	79718.3	71422.8	63507	58526.3	56124.7	54354.3	51977.7	49336.6	47263.9	45702	43739.4	40747.7	37028.9	33399.2	30496.9	28551.7	27530.4	27260.7	27415.6	27565.6	27402	26912.2	26304.3	25828.1	25699.3	26091	27101.9	28890.9	32126.6	38393.3	49645.3	66347.3	85724.7	102556	112703	115980	115410
	91946.3	90109.8	86781.3	81950.4	75001.3	65573.4	54649.4	44478.4	37244.3	33785.1	33486.8	35174.1	38012.4	41650.1	45633.4	48887.5	50041.2	48446.4	44839.3	40928.8	38385	38212	40820	46519.2	55963.1	70033.8	88755.7	109795	128337	139569	142045	138226	131385	122822	112713	102692	96048	94895.7	98006.1	102460	106989	112175	117373	119511	115837	106788	95574.4	85729.7	79233.6
	64112.9	68059.8	74279.3	80171.4	83595.1	84226.5	83656.2	83778.5	84939.4	85745.6	84591	81237.8	76967.3	73437.2	71660.1	71911.4	73842.1	76275.9	77530.9	76664.4	74374.2	72305.7	71365.8	70805	69013.4	65083.1	59521	53694.1	48830.7	45462	43644	43626.3	46178	52240.3	62283	75797.5	91160.9	106018	118022	125514	128108	127023	124442	122003	119964	117894	115696	113715	112281
	42095.8	42730.2	42979.8	41900.5	39630	37265.7	35902.4	35937	37073.8	38574.4	39505.5	39213.5	37872.8	36518.6	36391	38064.9	40958.3	43657.4	45067	45579.6	47163	52187.2	61863.9	75360.2	90311.2	104661	118207	131657	143732	150317	147959	138073	126487	118557	115186	113550	110831	106654	102445	99509.2	97836.7	96047.8	92499.2	87091.5	81798.7	78833.7	78547	79548.9	80434.4
	36110.1	35555.8	34404	32724.6	30777.9	28945.3	27610.2	27033.3	27249.4	28031.9	28939.5	29505.6	29553.5	29360	29406.1	29891	30493.1	30633	29980.3	28711.3	27341.8	26435.1	26425	27442.2	29117.1	30676.3	31443.9	31321.6	30759.7	30280.6	30074.5	30106.3	30578	32106.6	35255.8	39826.8	44670	48333.6	50114.1	50654	51527.2	54023.9	58130.7	62725.2	66871.9	70708.8	74776.7	78843.3	81971.9
	392738	378730	356297	331904	308588	285624	261143	234875	208987	186816	171053	163194	164510	176686	199940	229312	253764	261612	248860	222463	194880	175028	164255	160464	164058	177620	200579	227583	253467	277019	297766	311838	314817	307829	297635	290306	286246	281215	270916	254729	235662	216714	197546	175317	148940	122160	101905	92914.1	93544.5
	48354.8	48258.8	47687.4	46117.9	43397.8	40117.8	37404.7	36305.2	37195.4	39442.7	41570.9	42188.6	41122.6	39509.1	38603.3	38673.4	39088.5	39165	38799.2	38533	39181.7	41267.3	44573.2	48077.5	50353.9	50344.8	48067.4	44660.4	41708.2	40376.2	40819.8	42109.4	42847.5	42193	40484.4	38995.9	39126.7	41502.3	45431.1	49247.6	51634.2	52986	55557.8	62207.5	74920.3	94229.6	119205	146952	171934
	56578.1	57556.5	60102.3	64111.7	67911	69168.9	66979	62959.8	60044.7	60018.9	61956	62886.3	60357.7	54713.2	48768.2	45247.2	44630.6	45259	45187.7	43906.1	42379.2	41660.1	41820.4	42379.5	43284.2	44836.8	46686.5	47567.1	46494.8	43960.5	41467	39961.2	39096	38079.9	36901.6	36447.3	37495.7	39793.8	42156.6	43386.9	43040.1	41445.8	39418.4	38251.3	39661	45028.5	54271.1	65422.2	75379.6
	575573	564164	545006	524251	508702	502066	500629	494451	476033	448862	427672	431434	473371	549578	632933	684138	677407	618239	536347	462134	408726	372914	348739	336665	340481	360195	391744	432375	481979	537370	588634	624724	642064	645972	644576	643611	646733	657048	675424	699659	729040	767751	817432	864352	879543	838480	743222	624432	522033
	39443.9	42100.5	47096.8	53418.9	59951.5	66689.8	74371.1	82407.4	88016	88128.9	81856	70904.5	58261.9	46807.8	38435.4	33572.9	31307.7	30178.5	29113.2	27863.9	26798.2	26422.1	27009.9	28439.9	30206.5	31677.9	32517.4	32884.5	33190.4	33690.4	34293.7	34653.3	34481.2	34029.5	34337.8	36961.7	43282.1	53606.6	66395.3	78515.9	86883.3	90167.2	88954.4	84517	77752.1	69405.2	60874.4	53983	49771.9
	101726	103200	104399	103374	99193.6	92167.6	83762.8	76188	71470.9	70775.1	74486.1	82174	91741.6	99326.7	101669	98875.3	93755.2	88298.7	82040.6	74365.9	67349.8	65667.7	74028.6	94196.5	122909	152242	173550	182947	183943	184687	191688	204741	217519	223666	221995	215202	205640	195468	189910	196282	218176	251615	287075	314723	328628	328123	317029	301735	288521
	145260	146334	145557	139110	125262	106135	86583.6	71067.7	61287.1	56291.6	54291.7	54382	57036.2	63235.8	72922.4	83868.4	92196.1	94884.8	92149.4	86723.1	80998	75914.8	72114	70544.1	72039.7	77703.1	89787	110369	137554	163904	181136	186901	185481	182355	180229	179964	182688	189057	196419	198443	189584	170057	145392	121551	101582	86350	76503.6	72552.4	73268.2
	37941.7	39357.3	41656.1	44091.9	45910	46410.5	45264.8	42923.8	40448.1	38797.8	38332	38847.8	39842.1	40722.8	40994.7	40436.3	39163.3	37541.4	36034.5	35057.9	34835.9	35326.9	36304.1	37509.4	38763.2	40049.1	41552.7	43512.5	45866.2	48027.5	49246.3	49563.6	50634.2	55429.1	66682.4	84961.1	107495	128818	143670	150647	153605	159787	176264	205379	240041	264349	264007	238934	204609
	52639	55605.4	61107.1	68782	78543.2	89794.1	100353	106763	106359	99271.6	88373.2	77253.6	68174.6	61571.3	56849.1	53235.8	50166.7	47490.2	45596	45244.7	47034.3	50769	55237.2	58671.7	59581.9	57454.6	53048.7	48100.6	44487.4	43432.5	45259.6	49538.2	55447	62516.3	71364.3	83519.9	100330	121900	146487	170469	189694	202112	209346	214938	220046	220514	209690	186058	157815
	39534	38415.5	36831.3	35455.6	34482.8	33710.7	32943.4	32278.2	32109.1	32851.2	34584.1	36951.5	39357.9	41177.8	41900.5	41335.8	39738	37673.3	35788.2	34599.5	34251.6	34492.7	35096.1	36259.4	38414.8	41745.2	46042.3	50846	55361.2	58322.3	58578.7	56418.5	54270.9	55777.6	64115.9	81040.4	106446	137640	169291	195643	213550	222969	224649	218557	205006	186304	166515	149710	138343
	277994	292673	322723	374733	459380	575413	694856	773506	782928	730521	648401	567789	504223	459365	430810	420342	433285	468792	512345	541782	544212	529346	525082	555048	618277	694842	772986	863680	982803	1.12364e+06	1.25423e+06	1.3433e+06	1.38676e+06	1.40696e+06	1.42503e+06	1.43739e+06	1.42178e+06	1.36106e+06	1.25605e+06	1.12262e+06	987173	881415	826953	817480	820779	804177	759058	701404	653171
	656422	642912	629690	630107	646059	672933	712153	773596	862175	963233	1.0448e+06	1.07812e+06	1.05862e+06	1.00677e+06	947645	890950	829677	753247	660360	562933	479831	424881	398550	391302	394264	405802	429289	467518	518883	575667	624958	653192	651782	620586	568630	511485	464603	435583	420692	408634	389731	363547	337887	319983	309358	299390	284144	263128	241568
	52155	53936.3	57358.2	62131.1	67936.7	74609.8	82126.1	90209.5	97907.1	104363	111041	122081	139591	158029	166205	156862	132971	103996	78178.3	59220.3	47830.3	43838.2	46474	53460.3	60836.8	64599.1	63186.2	58393.2	53570.8	50807.7	49917.8	49815.1	50170.7	51482.6	54081.7	57816.2	62986.2	71095.3	83831.4	101024	119903	136731	149628	161102	178102	207280	247924	290348	322933
	102613	108912	116270	117603	109323	94417.1	80257.7	73348.7	75326.7	82305.5	87684.2	86851.1	80276.7	72265.2	66761.5	64522.8	63837.7	62933.2	61248.3	59170.1	57576.3	57562.7	59611.4	62510.7	63656.9	61055.3	55013.7	47774.2	41723.9	38012.4	36441.1	36136.1	36227	36263.2	36441.4	37471	39828.5	42853.7	44810.5	44253.3	41366.3	37792.3	35290.5	34732.3	36084.3	38812.5	42100.8	45002.4	46852.8
	60552.9	61648.6	63593.3	65500.8	66081.2	64458.1	60562.7	55022.8	49148.8	44714.9	43012.4	43991.3	46642.6	50147.9	54201.8	58053.3	59933.1	58325.6	53724.8	48417.7	44629.4	43571.6	46010.2	52519.8	62617.3	74349.1	85625.1	95773.3	105048	112784	117249	117767	116474	117691	125373	139932	156364	166111	162630	146469	124896	105933	92707.7	83482.8	75778.1	69168.6	64744.5	63227	63900.5
	145520	159610	184133	212353	236143	248673	247003	233094	212413	190985	172899	159679	151381	147920	149224	154310	160625	165361	168369	173392	184745	201820	217679	224340	219452	207384	195375	190173	196795	217404	250116	288932	325518	352682	367263	369673	361270	343892	322267	304845	299636	308005	322612	331797	326704	305871	275057	243492	219230
	87750.4	84521.6	78643	71252.2	64093.4	59313.3	58536.1	61691.9	66970.8	72434.7	77590	82894.4	87772.3	90070.5	88194.2	83039.5	76762.4	70191.8	62653.8	54008.5	45643.1	39337.9	35861.2	34743.5	34922.6	35511.2	36228.1	37314.2	39114.1	41809.1	45535.6	50474	56599.4	63601.4	71376.3	80210.3	89880.7	98894.7	105496	109354	111563	113069	113791	113270	111731	110681	112508	118537	126891
	154337	151783	146207	136611	122098	103331	83447.4	66978.4	57205.4	54230	55435.3	57990.1	61197.8	66698.4	76996	94489.4	121867	162325	217685	285427	359278	435941	520621	620250	727141	812873	846041	818559	751140	672361	596846	524483	453600	388712	337206	303583	288465	290061	302947	316394	318504	303831	275898	242949	212055	185600	162083	140292	122213
	71868.5	76977.9	86067.6	97099.5	107461	115024	120049	125777	135664	149340	161664	166120	159411	143452	123672	105549	92051.2	83123.8	76859.9	71391.2	66078.7	61203.6	57153.5	54346.7	53335.6	54119.1	55425.7	55416.8	53393.4	50389.4	47832.9	46052.1	44388.8	42296.5	39845.2	37418.5	35488.3	34829.4	36689.3	42538	53559.3	70232.4	91829.3	115550	136062	147156	145579	133900	119379
	36524.4	37217.6	38076	38441.6	38049.2	37193.5	36414.4	36148.3	36587.3	37548.4	38418.4	38549.8	37890.9	37092.8	36921.9	37592.4	38564.4	38897.7	37991.6	36244	35074.8	36286.2	41226.5	50274.3	62976.6	78883.5	98228.2	121210	146104	168403	182594	185189	176244	158707	137202	117205	103876	100358	106777	120343	135524	145003	143347	131692	118045	111572	116043	128199	141242
	125836	117328	102837	86642.3	73474	67019.5	68359	74933.2	81660.2	84540.9	83759.9	83203.1	87492.8	99400.6	118130	138556	153127	156231	147636	132226	116281	103148	92124.7	81374.8	71068.5	63384.1	60582.1	63915.6	73573.8	88454.1	106087	123874	140475	154901	164605	166798	162577	158029	160331	173858	199838	237037	280329	318907	338498	328512	289551	234941	184328
	59399.9	55521.4	49618	43993.5	40011.8	37754.4	36539.5	35654.1	34846.4	34331.9	34390	35006.2	35872.5	36606	36958.5	36935.4	36743.8	36627.9	36820.1	37578.3	39017.8	40889.3	42803.8	44844.1	47957	53793.7	64098.1	79634.2	98995.5	118752	136027	151354	167737	185894	201535	208710	205092	192644	174297	152435	130300	112373	102595	102524	110027	118924	122063	116950	107702
	35069.2	35377	35567.4	35147.1	34056.7	32871.2	32417.7	33130	34808.7	37055.2	39997.1	44645.4	52540.5	64969.9	82232.2	103169	124929	143104	152845	151352	140115	124082	108233	95436.3	87078.2	83971.6	85582.6	88980.9	90030.7	86675.4	80817.3	76219.1	74514.5	73660.5	70253.5	63005.2	53849.9	46137.3	42363.2	43465.6	49438.9	59918	73917.4	89086	101744	108481	108243	102969	96348.6
	187081	196639	209870	220105	226711	237346	261850	302834	352973	401701	443173	476899	502045	513543	505445	478092	439951	401201	366766	336338	309591	289774	281249	283240	287828	286833	281116	280919	295608	323678	353379	372267	376036	370430	366741	374726	396851	427313	457554	485432	520163	575898	656332	744183	808635	826514	797536	741317	684297
	36731.6	38222.7	40774.3	43348.9	44574.5	43661.2	41137.3	38457	36807	36390.7	36688.7	37029.7	36925.4	36270	35425.9	34998.7	35439.2	36793.6	38646.6	40290	41240.2	41798.7	42965.9	45750.3	50684.2	57976.2	67666	79226.2	91493.9	104334	120868	146207	181470	218784	244056	246360	225317	190250	153164	122313	100665	87986.4	82946.9	83795.6	88298.4	93691.2	97197.5	97303.3	94835.9
	211253	225321	247266	268684	283585	289552	285701	271735	249577	224626	203604	189957	181517	173678	165134	160274	166734	191619	240045	314617	410898	510026	580996	599689	568283	512162	458837	423144	406589	400660	390925	365650	323815	274080	227248	190835	168391	160230	163525	173184	186009	206591	249596	331826	454806	592237	701076	753490	757883
	58288.9	59697.2	61408	62027.7	60777.9	57854.3	54184.1	50877.7	48761.5	48133.1	48663	49608.9	50449.2	51293.5	52482.6	54012.7	55634	57267.4	58882.5	60051.1	60121.9	59093.7	58171.1	59254.4	63688.7	71211.9	79958.9	87618.2	92623.2	94238.3	92007.2	85898.8	77226.7	69160.9	66031.4	71656.2	87380.5	110648	135256	153932	161895	158550	146371	129116	110834	94847.3	82599.7	73830.1	67951.9
	45750	45642.5	45272.2	44331	42659.1	40606.4	38845.2	37816.3	37567.2	38005.6	38983.3	40261.3	41754.8	43704.3	46228.4	48775.2	50365.3	50438.5	49316.8	47916.2	47200.5	47810.4	49857.1	52884.5	56086.5	58642.3	60027.1	60424.1	61034.4	63503.9	68319.7	73672.2	76455.5	74859.3	70042.4	65385.1	64308.2	68521	77514.8	89145	100914	111258	119788	126393	130449	131028	127642	120917	113113
	80220.4	81318.8	83446	87589.9	96679.3	114624	142961	176993	205777	218851	216120	212384	231157	290756	391415	511186	613263	661939	640422	561337	461487	381083	340844	333897	337122	330909	312047	292834	289913	310775	346718	379274	398370	416322	460947	551826	682841	827346	959354	1.0702e+06	1.16721e+06	1.25854e+06	1.33991e+06	1.3968e+06	1.42138e+06	1.42485e+06	1.42688e+06	1.43478e+06	1.44199e+06
	68177.9	68897.6	70697.7	73969	79168.8	87445.2	100863	120817	145055	166563	177097	172849	156457	134051	111830	95232.5	88825.8	94805.9	111345	132998	153165	166513	170044	163477	149755	134682	124461	122364	127618	137388	149329	162122	174353	183827	188210	186330	178966	168174	155559	141493	126128	110581	96718.5	85894.6	77909.8	71254.4	64613	58075.8	52805.6
	38695.7	37533.2	35899.7	34521.9	33633	33068.6	32691.9	32601.8	32999.6	33987.6	35478.8	37123.1	38265	38229.5	36920.2	35124.3	34113.5	34953.3	38119.9	43393	49748.4	55565.4	59631.8	62403.2	66211.7	73952.7	87094	104083	120164	129490	128686	118862	104091	88163.8	72968.5	59329.8	48266.8	40844.3	37149.1	35967.5	35572.6	34765.9	33344.1	31824.7	30818.1	30640.4	31388.1	33009.6	35042.1
	90519	87198.6	81807.6	75490.1	68446.3	60555.2	52434.4	45577.7	41401.2	40200.5	40960	42089.6	42406	41606.8	40040.3	38193.8	36401.3	34851.4	33649.1	32772.2	32038	31280.6	30587.4	30254.4	30500.8	31368.6	32923.3	35386.6	38976.2	43764.2	49785.3	57039.2	65054.6	72638.5	78593.7	82852.7	86826.9	92670.4	101883	113788	125111	131829	132051	126990	119308	111075	103298	96565.9	91538.5
	51220.6	50168.1	48827.4	48132.3	48399.1	48939.3	48524	46467.9	43316.9	40414.8	38878.2	39031.2	40537.3	42721.6	44790.8	46033.5	46079.8	45077.4	43504.5	41676.4	39585.1	37433.5	36115.6	36759.7	39708.8	44001.3	47779.9	49380.1	48584.8	47295.3	49048.5	57519.5	74471.9	97876.7	121866	139873	149157	152308	154048	157151	162151	169855	181433	195219	205626	207042	198338	183349	168268
	62462.3	61225.4	59132.8	56622.3	53998.7	51465.7	49168.6	47245.7	45821.9	44849.7	44088.8	43545.3	43976.1	46662.5	52269.2	59649	65970.5	68655	67535.2	64837.6	63005.1	63039.3	64986.8	69128	75745.6	83567.7	89152.9	89130.9	83771.3	77477.7	74831.4	76673.7	80636.6	84478.6	87776.1	91036.9	94477.4	97859.5	101234	105810	113626	125624	140098	153699	164142	171387	176031	177703	176351
	35990.5	37219.8	38998.6	40334.3	40576.2	39846.6	38894.5	38790.5	41025	47721.9	60973.6	80890.6	103971	124421	138420	147069	154238	161263	164451	158528	142480	121276	101867	88452.1	81645.6	80481.9	83705	89432.1	94645.1	95795	90800.9	80960	70279.3	62348.5	58263	57616.3	60235.2	65917.4	73006.6	78502	80164.9	78232.2	74816	71767.8	69174.1	65751.5	60577.7	54339.5	48867.9
[truncated: 346 more rows]
[truncated: 1 more columns]

## Sheet: Fig.5c_attention
Time before reward	-1.1	-1.08	-1.06	-1.04	-1.02	-1	-0.98	-0.96	-0.94	-0.92	-0.9	-0.88	-0.86	-0.84	-0.82	-0.8	-0.78	-0.76	-0.74	-0.72	-0.7	-0.68	-0.66	-0.64	-0.62	-0.6	-0.58	-0.56	-0.54	-0.52	-0.5	-0.48	-0.46	-0.44	-0.42	-0.4	-0.38	-0.36	-0.34	-0.32	-0.3	-0.28	-0.26	-0.24	-0.22	-0.2	-0.18	-0.16	-0.14
[truncated: 9 more rows]
[truncated: 1 more columns]
